# Supplementary material for: Crystal structure of bis(μ-{2-[(5-bromo-2-oxido­benzyl­idene)amino]­eth­yl}sulfanido-κ3 N,O,S){2,2′-[(3,4-di­thia­hexane-1,6-di­yl)bis­(nitrilo­methanylyl­idene)]bis­(4-bromo­phenolato)-κ4 O,N,N′,O′}dicobalt(III) di­methyl­formamide monosolvate
Source: Acta Crystallogr E Crystallogr Commun. 2019 May 24;75(Pt 6):863–6. doi: 10.1107/S2056989019007217 (PMC6658961; doi:10.1107/S2056989019007217)
Supplement: Supplementary file 1 [file e-75-00863-sup1.cif]

##############################################################################
#                                                                            #
# This CIF contains the data in a paper accepted for publication in          #
# Acta Crystallographica Section E. It conforms to the requirements of       #
# Notes for Authors for Acta Crystallographica Section E, and has been       #
# peer reviewed under the auspices of the IUCr Commission on Journals.       #
#                                                                            #
# Full details of the Crystallographic Information File format               #
# are given in the paper "The Crystallographic Information File (CIF):       #
# a New Standard Archive File for Crystallography" by S. R. Hall, F. H.      #
# Allen and I. D. Brown [Acta Cryst. (1991), A47, 655-685].                  #
#                                                                            #
# The current version of the core CIF dictionary is obtainable from          #
# ftp://ftp.iucr.org/pub/cif_core.dic.                                       #
#                                                                            #
# Software is freely available for graphical display of the structure(s)     #
# in this CIF. For information consult the CIF software page                 #
# http://www.iucr.org/resources/cif/software.                                #
#                                                                            #
# This file may be used for bona fide research purposes within the           #
# scientific community so long as proper attribution is given to the journal # 
# article from which it was obtained.                                        #
#                                                                            #
##############################################################################
data_I
_database_code_depnum_ccdc_archive 'CCDC 1916953'
_audit_creation_method     'SHELXL-2016/4'
_journal_date_recd_electronic     2019-04-30
_journal_date_accepted     2019-05-19
_journal_name_full     'Acta Crystallographica, Section E'
_journal_year     2019
_journal_volume     75
_journal_issue      6
_journal_page_first     863
_journal_page_last     866
_journal_paper_category     GM
_journal_paper_doi     10.1107/S2056989019007217
_journal_coeditor_code     LH5903
_publ_contact_author_name     'Julia A. Rusanova'
_publ_contact_author_address
;
Department of Chemistry, Taras Shevchenko National University of Kyiv, 64/13
Volodymyrska str., Kyiv 01601,
Ukraine
;
_publ_contact_author_email     rusanova_j@yahoo.com
_publ_contact_author_fax     ?
_publ_contact_author_phone     ?
_publ_section_title
;\
Bis(\m-{2-[(5-bromo-2-oxidobenzylidene)amino]ethyl}sulfanido-\k^3^<i>N</i>,\
<i>O</i>,<i>S</i>){2,2'-[(3,4-dithiahexane-1,6-diyl)\
bis(nitrilomethanylylidene)]bis(4-bromophenolato)-\k^4^<i>O</i>,<i>N</i>,\
<i>N</i>',<i>O</i>'}dicobalt(III) dimethylformamide monosolvate
;
loop_
    _publ_author_name
    _publ_author_footnote
    _publ_author_address
    'Rusanova, Julia A.' .
;
Department of Chemistry, Taras Shevchenko National University of Kyiv, 64/13
Volodymyrska str., Kyiv 01601,
Ukraine
;
    'Kokozay, Vladimir N.' .
;
Department of Chemistry, Taras Shevchenko National University of Kyiv, 64/13
Volodymyrska str., Kyiv 01601,
Ukraine
;
    'Bondarenko, Olena' .
;
Department of Chemistry, Taras Shevchenko National University of Kyiv, 64/13
Volodymyrska str., Kyiv 01601,
Ukraine
;
_publ_section_synopsis
;
The crystal structure of novel binuclear Co^III^ complex with a Schiff base
ligand formed <i>in situ</i> from cysteamine (2-aminoethanethiol) and
5-bromosalicylaldehyde is reported.
;
_chemical_name_systematic
;\
Bis(\m-{2-[(5-bromo-2-oxidobenzylidene)amino]ethyl}sulfanido-\k^3^<i>N</i>,\
<i>O</i>,<i>S</i>){2,2'-[(3,4-dithiahexane-1,6-diyl)\
bis(nitrilomethanylylidene)]bis(4-bromophenolato)-\k^4^<i>O</i>,<i>N</i>,\
<i>N</i>',<i>O</i>'}dicobalt(III) dimethylformamide monosolvate
;
_chemical_name_common     ?
_chemical_formula_moiety     'C36 H32 Br4 Co2 N4 O4 S4, C3 H7 N O'
_chemical_formula_sum     'C39 H39 Br4 Co2 N5 O5 S4'
_chemical_formula_iupac
                      '[Co2 (C9 H8 Br N O S)2 C18 H16 Br2 N2 O2 S2)], C3 H7 N O'
_chemical_formula_weight     1223.49
_chemical_melting_point     ?
_chemical_absolute_configuration     ?
_space_group_crystal_system     monoclinic
_space_group_name_H-M_alt     'P 21'
_space_group_name_Hall     'P 2yb'
loop_
    _space_group_symop_operation_xyz
    'x, y, z'
    '-x, y+1/2, -z'
_cell_length_a     11.532(3)
_cell_length_b     17.714(3)
_cell_length_c     12.192(3)
_cell_angle_alpha     90
_cell_angle_beta     116.609(6)
_cell_angle_gamma     90
_cell_volume     2226.9(8)
_cell_formula_units_Z     2
_cell_measurement_reflns_used     920
_cell_measurement_theta_min     2.29
_cell_measurement_theta_max     18.80
_cell_measurement_temperature     296(2)
_exptl_crystal_description     'prizm'
_exptl_crystal_colour     'brown'
_exptl_crystal_size_max     0.330
_exptl_crystal_size_mid     0.140
_exptl_crystal_size_min     0.110
_exptl_crystal_density_diffrn     1.825
_exptl_crystal_density_meas     ?
_exptl_crystal_density_method     ?
_exptl_crystal_F_000     1212
_exptl_absorpt_coefficient_mu     4.570
_exptl_absorpt_correction_type     numerical
_exptl_absorpt_process_details     face-indexed
_exptl_absorpt_correction_T_min     0.3139
_exptl_absorpt_correction_T_max     0.6333
_diffrn_ambient_temperature     296(2)
_diffrn_radiation_type     MoK\a
_diffrn_radiation_wavelength     0.71073
_diffrn_radiation_source     'sealed tube'
_diffrn_radiation_monochromator     'graphite'
_diffrn_measurement_device_type     'Bruker SMART APEXII'
_diffrn_measurement_method     '\f and \w scans'
_diffrn_detector_area_resol_mean     ?
_diffrn_reflns_number     21805
_diffrn_reflns_av_R_equivalents     0.0666
_diffrn_reflns_av_unetI/netI     0.1296
_diffrn_reflns_theta_min     1.868
_diffrn_reflns_theta_max     26.621
_diffrn_reflns_theta_full     25.242
_diffrn_measured_fraction_theta_max     0.990
_diffrn_measured_fraction_theta_full     1.000
_diffrn_reflns_limit_h_min     -14
_diffrn_reflns_limit_h_max     14
_diffrn_reflns_limit_k_min     -22
_diffrn_reflns_limit_k_max     22
_diffrn_reflns_limit_l_min     -15
_diffrn_reflns_limit_l_max     13
_refine_special_details
;
 Refined as a two-component inversion twin
;
_reflns_number_total     8890
_reflns_number_gt     4960
_reflns_threshold_expression     'I > 2\s(I)'
_refine_ls_structure_factor_coef     Fsqd
_refine_ls_matrix_type     full
_refine_ls_R_factor_all     0.1309
_refine_ls_R_factor_gt     0.0505
_refine_ls_wR_factor_gt     0.0799
_refine_ls_wR_factor_ref     0.1010
_refine_ls_goodness_of_fit_ref     0.941
_refine_ls_restrained_S_all     0.941
_refine_ls_number_reflns     8890
_refine_ls_number_parameters     535
_refine_ls_number_restraints     1
_refine_ls_hydrogen_treatment     constr
_refine_ls_weighting_scheme     calc
_refine_ls_weighting_details
                      'w=1/[\s^2^(Fo^2^)+(0.0330P)^2^] where P=(Fo^2^+2Fc^2^)/3'
_atom_sites_solution_hydrogens     geom
_atom_sites_solution_primary     ?
_atom_sites_solution_secondary     ?
_refine_ls_shift/su_max     0.002
_refine_ls_shift/su_mean     0.000
_refine_diff_density_max     0.451
_refine_diff_density_min     -0.464
_refine_ls_extinction_method     none
_refine_ls_extinction_coef     .
_refine_ls_abs_structure_details
;
 Refined as an inversion twin
;
_refine_ls_abs_structure_Flack     0.436(12)
loop_
    _atom_type_symbol
    _atom_type_description
    _atom_type_scat_dispersion_real
    _atom_type_scat_dispersion_imag
    _atom_type_scat_source
    'C' 'C' 0.0033 0.0016
                         'International Tables Vol C Tables 4.2.6.8 and 6.1.1.4'
    'H' 'H' 0.0000 0.0000
                         'International Tables Vol C Tables 4.2.6.8 and 6.1.1.4'
    'N' 'N' 0.0061 0.0033
                         'International Tables Vol C Tables 4.2.6.8 and 6.1.1.4'
    'O' 'O' 0.0106 0.0060
                         'International Tables Vol C Tables 4.2.6.8 and 6.1.1.4'
    'S' 'S' 0.1246 0.1234
                         'International Tables Vol C Tables 4.2.6.8 and 6.1.1.4'
    'Co' 'Co' 0.3494 0.9721
                         'International Tables Vol C Tables 4.2.6.8 and 6.1.1.4'
    'Br' 'Br' -0.2901 2.4595
                         'International Tables Vol C Tables 4.2.6.8 and 6.1.1.4'
_computing_data_collection
;
SMART (Bruker, 2008)
;
_computing_cell_refinement
;
SAINT (Bruker, 2008)
;
_computing_data_reduction
;
SAINT (Bruker, 2008)
;
_computing_structure_solution
;
SHELXT (Sheldrick, 2015a)
;
_computing_structure_refinement
;
<i>SHELXL2016/4</i> (Sheldrick, 2015b)
;
_computing_molecular_graphics
;
SHELXTL (Sheldrick, 2008)
;
_computing_publication_material
;
publCIF (Westrip, 2010)
;
loop_
    _atom_site_type_symbol
    _atom_site_label
    _atom_site_fract_x
    _atom_site_fract_y
    _atom_site_fract_z
    _atom_site_U_iso_or_equiv
    _atom_site_adp_type
    _atom_site_calc_flag
    _atom_site_occupancy
    _atom_site_disorder_assembly
    _atom_site_disorder_group
    Br BR1 0.27868(16) 0.76620(8) 0.18956(12) 0.0773(5) Uani d 1 . .
    Br BR2 0.57579(17) 0.57341(10) 1.36338(12) 0.0919(6) Uani d 1 . .
    Br BR3 0.93442(12) 0.64978(8) 0.23531(9) 0.0583(4) Uani d 1 . .
    Br BR4 1.20396(17) 0.42429(7) 1.46454(11) 0.0774(5) Uani d 1 . .
    Co CO1 0.94686(14) 0.55635(7) 0.82744(11) 0.0349(4) Uani d 1 . .
    Co CO2 0.67358(15) 0.63351(8) 0.81416(12) 0.0386(4) Uani d 1 . .
    S S1 0.7359(3) 0.57089(15) 0.6932(2) 0.0408(7) Uani d 1 . .
    S S2 0.8872(3) 0.63423(16) 0.9432(2) 0.0424(7) Uani d 1 . .
    S S3 1.2234(4) 0.38961(19) 0.7811(3) 0.0677(10) Uani d 1 . .
    S S4 1.3413(4) 0.4697(2) 0.8932(3) 0.0722(11) Uani d 1 . .
    O O1 0.4946(7) 0.6309(4) 0.6944(7) 0.050(2) Uani d 1 . .
    O O2 0.6291(8) 0.6884(4) 0.9258(7) 0.049(2) Uani d 1 . .
    O O3 0.9688(7) 0.6388(4) 0.7410(5) 0.0390(18) Uani d 1 . .
    O O4 0.9199(8) 0.4780(4) 0.9197(6) 0.046(2) Uani d 1 . .
    O O5 0.177(3) 0.8614(10) 0.602(2) 0.260(15) Uani d 1 . .
    N N1 0.7010(9) 0.7301(5) 0.7595(8) 0.040(2) Uani d 1 . .
    N N2 0.6434(9) 0.5376(4) 0.8673(7) 0.038(2) Uani d 1 . .
    N N3 0.9625(8) 0.4804(5) 0.7185(7) 0.036(2) Uani d 1 . .
    N N4 1.1350(8) 0.5635(5) 0.9465(7) 0.035(2) Uani d 1 . .
    N N5 0.356(2) 0.8298(13) 0.7453(17) 0.143(8) Uani d 1 . .
    C C1 0.4547(11) 0.6629(6) 0.5875(11) 0.044(3) Uani d 1 . .
    C C2 0.3323(12) 0.6388(7) 0.4908(13) 0.059(3) Uani d 1 . .
    H H2 0.285037 0.601437 0.506436 0.071 Uiso calc 1 . .
    C C3 0.2849(12) 0.6700(7) 0.3769(13) 0.065(4) Uani d 1 . .
    H H3 0.207682 0.651838 0.314888 0.078 Uiso calc 1 . .
    C C4 0.3498(14) 0.7284(7) 0.3514(12) 0.057(4) Uani d 1 . .
    C C5 0.4626(12) 0.7542(6) 0.4398(10) 0.050(3) Uani d 1 . .
    H H5 0.505155 0.793335 0.421852 0.060 Uiso calc 1 . .
    C C6 0.5185(11) 0.7231(6) 0.5601(10) 0.042(3) Uani d 1 . .
    C C7 0.6325(12) 0.7562(6) 0.6516(10) 0.045(3) Uani d 1 . .
    H H7 0.660225 0.801060 0.631401 0.055 Uiso calc 1 . .
    C C8 0.8050(12) 0.7758(6) 0.8552(10) 0.053(3) Uani d 1 . .
    H H8A 0.776427 0.793289 0.914552 0.064 Uiso calc 1 . .
    H H8B 0.823098 0.819709 0.817832 0.064 Uiso calc 1 . .
    C C9 0.9255(12) 0.7296(6) 0.9187(10) 0.051(3) Uani d 1 . .
    H H9A 0.981261 0.752557 0.996978 0.061 Uiso calc 1 . .
    H H9B 0.972097 0.728743 0.869323 0.061 Uiso calc 1 . .
    C C10 0.6155(11) 0.6597(6) 1.0181(9) 0.038(3) Uani d 1 . .
    C C11 0.5939(11) 0.7097(7) 1.0972(10) 0.053(3) Uani d 1 . .
    H H11 0.586732 0.761231 1.081041 0.063 Uiso calc 1 . .
    C C12 0.5833(13) 0.6823(8) 1.1993(11) 0.062(4) Uani d 1 . .
    H H12 0.571389 0.716067 1.251758 0.074 Uiso calc 1 . .
    C C13 0.5899(13) 0.6072(8) 1.2237(10) 0.054(3) Uani d 1 . .
    C C14 0.6085(11) 0.5577(7) 1.1483(9) 0.050(3) Uani d 1 . .
    H H14 0.612356 0.506339 1.165184 0.060 Uiso calc 1 . .
    C C15 0.6221(10) 0.5824(6) 1.0453(8) 0.033(3) Uani d 1 . .
    C C16 0.6296(11) 0.5264(6) 0.9648(10) 0.042(3) Uani d 1 . .
    H H16 0.623739 0.476383 0.984981 0.051 Uiso calc 1 . .
    C C17 0.6270(13) 0.4697(6) 0.7917(10) 0.060(4) Uani d 1 . .
    H H17A 0.541320 0.448716 0.767656 0.071 Uiso calc 1 . .
    H H17B 0.690367 0.432056 0.840066 0.071 Uiso calc 1 . .
    C C18 0.6431(12) 0.4873(6) 0.6793(10) 0.050(3) Uani d 1 . .
    H H18A 0.558072 0.493104 0.610353 0.060 Uiso calc 1 . .
    H H18B 0.685403 0.444890 0.661665 0.060 Uiso calc 1 . .
    C C19 0.9562(10) 0.6378(6) 0.6297(9) 0.034(2) Uani d 1 . .
    C C20 0.9507(13) 0.7066(6) 0.5724(10) 0.052(3) Uani d 1 . .
    H H20 0.951716 0.751035 0.613426 0.062 Uiso calc 1 . .
    C C21 0.9438(12) 0.7111(6) 0.4553(10) 0.052(3) Uani d 1 . .
    H H21 0.940160 0.757612 0.418564 0.062 Uiso calc 1 . .
    C C22 0.9424(10) 0.6445(7) 0.3951(9) 0.042(3) Uani d 1 . .
    C C23 0.9456(10) 0.5774(7) 0.4461(8) 0.041(3) Uani d 1 . .
    H H23 0.943115 0.533509 0.403245 0.049 Uiso calc 1 . .
    C C24 0.9527(10) 0.5724(6) 0.5641(8) 0.038(3) Uani d 1 . .
    C C25 0.9568(10) 0.4979(6) 0.6133(9) 0.036(3) Uani d 1 . .
    H H25 0.955114 0.457710 0.563470 0.043 Uiso calc 1 . .
    C C26 0.9674(12) 0.3996(6) 0.7432(10) 0.047(3) Uani d 1 . .
    H H26A 0.941201 0.372000 0.667030 0.057 Uiso calc 1 . .
    H H26B 0.906448 0.387662 0.775484 0.057 Uiso calc 1 . .
    C C27 1.1019(12) 0.3743(6) 0.8341(11) 0.057(3) Uani d 1 . .
    H H27A 1.099336 0.320973 0.850905 0.068 Uiso calc 1 . .
    H H27B 1.127029 0.401447 0.910528 0.068 Uiso calc 1 . .
    C C28 0.9865(12) 0.4679(6) 1.0383(10) 0.039(3) Uani d 1 . .
    C C29 0.9315(12) 0.4238(6) 1.1010(9) 0.050(3) Uani d 1 . .
    H H29 0.849861 0.402480 1.056680 0.060 Uiso calc 1 . .
    C C30 0.9965(15) 0.4120(6) 1.2256(11) 0.056(4) Uani d 1 . .
    H H30 0.958376 0.383101 1.264395 0.067 Uiso calc 1 . .
    C C31 1.1165(14) 0.4423(6) 1.2924(10) 0.049(3) Uani d 1 . .
    C C32 1.1763(12) 0.4823(6) 1.2377(10) 0.049(3) Uani d 1 . .
    H H32 1.260004 0.500364 1.283822 0.059 Uiso calc 1 . .
    C C33 1.1110(12) 0.4965(6) 1.1100(9) 0.039(3) Uani d 1 . .
    C C34 1.1809(11) 0.5396(6) 1.0563(10) 0.040(3) Uani d 1 . .
    H H34 1.267389 0.550643 1.107427 0.048 Uiso calc 1 . .
    C C35 1.2272(10) 0.6034(6) 0.9148(9) 0.043(3) Uani d 1 . .
    H H35A 1.304458 0.614881 0.989742 0.051 Uiso calc 1 . .
    H H35B 1.188873 0.650857 0.875868 0.051 Uiso calc 1 . .
    C C36 1.2666(11) 0.5590(7) 0.8294(10) 0.054(3) Uani d 1 . .
    H H36A 1.326841 0.589102 0.812178 0.065 Uiso calc 1 . .
    H H36B 1.190367 0.550140 0.752367 0.065 Uiso calc 1 . .
    C C41 0.303(2) 0.7791(13) 0.798(2) 0.238(18) Uani d 1 . .
    H H41A 0.213588 0.770237 0.742278 0.356 Uiso calc 1 . .
    H H41B 0.309157 0.799792 0.873079 0.356 Uiso calc 1 . .
    H H41C 0.349888 0.732326 0.814585 0.356 Uiso calc 1 . .
    C C42 0.4848(19) 0.8462(12) 0.8032(18) 0.142(9) Uani d 1 . .
    H H42A 0.506836 0.877992 0.751540 0.214 Uiso calc 1 . .
    H H42B 0.533990 0.800281 0.820119 0.214 Uiso calc 1 . .
    H H42C 0.504510 0.871953 0.878817 0.214 Uiso calc 1 . .
    C C43 0.284(4) 0.857(3) 0.637(6) 0.33(4) Uani d 1 . .
    H H43 0.321891 0.873753 0.588075 0.400 Uiso calc 1 . .
loop_
    _atom_site_aniso_label
    _atom_site_aniso_U_11
    _atom_site_aniso_U_22
    _atom_site_aniso_U_33
    _atom_site_aniso_U_12
    _atom_site_aniso_U_13
    _atom_site_aniso_U_23
    BR1 0.0733(11) 0.0729(9) 0.0560(8) 0.0139(8) 0.0026(8) 0.0018(8)
    BR2 0.1197(15) 0.1217(13) 0.0522(8) 0.0358(12) 0.0545(9) 0.0168(9)
    BR3 0.0510(8) 0.0923(10) 0.0329(6) 0.0013(8) 0.0199(6) 0.0129(7)
    BR4 0.1218(15) 0.0692(9) 0.0374(7) 0.0211(9) 0.0323(8) 0.0133(7)
    CO1 0.0418(10) 0.0362(8) 0.0277(7) -0.0014(8) 0.0165(7) 0.0009(7)
    CO2 0.0442(10) 0.0364(8) 0.0394(8) -0.0026(8) 0.0224(8) -0.0026(7)
    S1 0.0432(19) 0.0482(18) 0.0303(14) 0.0017(15) 0.0158(14) 0.0006(14)
    S2 0.0497(19) 0.0478(17) 0.0300(13) -0.0016(16) 0.0181(14) -0.0026(14)
    S3 0.074(3) 0.061(2) 0.073(2) 0.019(2) 0.037(2) 0.0007(19)
    S4 0.050(3) 0.077(3) 0.081(2) 0.012(2) 0.021(2) 0.009(2)
    O1 0.044(5) 0.046(5) 0.065(5) -0.010(4) 0.029(5) 0.001(4)
    O2 0.067(6) 0.036(4) 0.060(5) -0.002(4) 0.042(5) -0.005(4)
    O3 0.056(5) 0.035(4) 0.026(4) -0.008(4) 0.019(4) -0.010(3)
    O4 0.059(6) 0.048(5) 0.032(4) -0.007(4) 0.020(4) -0.003(4)
    O5 0.53(5) 0.108(13) 0.23(2) 0.05(2) 0.24(3) 0.052(13)
    N1 0.040(6) 0.042(5) 0.039(5) -0.011(5) 0.018(5) -0.007(5)
    N2 0.041(6) 0.038(5) 0.036(5) -0.001(4) 0.020(5) -0.002(4)
    N3 0.042(6) 0.035(5) 0.031(5) 0.000(4) 0.018(5) 0.004(4)
    N4 0.037(6) 0.035(5) 0.031(5) -0.013(5) 0.014(4) -0.007(4)
    N5 0.105(19) 0.162(17) 0.121(15) 0.064(15) 0.015(14) 0.032(13)
    C1 0.037(8) 0.034(7) 0.066(8) 0.002(6) 0.028(7) 0.001(6)
    C2 0.036(8) 0.050(8) 0.086(10) -0.005(7) 0.021(8) 0.000(8)
    C3 0.038(8) 0.067(10) 0.069(10) 0.000(8) 0.004(8) -0.015(8)
    C4 0.052(10) 0.039(7) 0.067(9) 0.006(7) 0.015(8) -0.011(7)
    C5 0.051(9) 0.039(7) 0.047(7) 0.006(7) 0.010(7) 0.001(6)
    C6 0.042(8) 0.031(6) 0.049(7) -0.006(6) 0.017(7) -0.005(6)
    C7 0.050(8) 0.041(7) 0.041(7) -0.017(6) 0.017(7) 0.003(6)
    C8 0.069(10) 0.037(7) 0.048(7) -0.016(7) 0.021(7) -0.001(6)
    C9 0.057(9) 0.043(7) 0.050(7) -0.003(6) 0.023(7) -0.012(6)
    C10 0.035(7) 0.043(7) 0.035(6) -0.003(5) 0.016(5) -0.008(6)
    C11 0.044(9) 0.056(8) 0.054(8) -0.006(7) 0.017(7) -0.019(7)
    C12 0.063(11) 0.090(12) 0.042(8) 0.006(8) 0.032(8) -0.017(7)
    C13 0.058(10) 0.064(9) 0.038(7) 0.005(7) 0.021(7) -0.003(7)
    C14 0.045(8) 0.062(8) 0.045(7) 0.005(7) 0.022(6) 0.004(7)
    C15 0.037(7) 0.037(7) 0.022(5) -0.009(5) 0.012(5) -0.009(5)
    C16 0.033(7) 0.049(7) 0.043(7) 0.002(6) 0.015(6) 0.007(6)
    C17 0.079(11) 0.050(8) 0.068(8) -0.013(7) 0.050(8) -0.019(7)
    C18 0.047(8) 0.050(7) 0.048(7) -0.015(6) 0.018(7) -0.018(6)
    C19 0.043(7) 0.028(6) 0.033(6) -0.004(6) 0.018(5) -0.002(6)
    C20 0.072(10) 0.037(7) 0.038(7) -0.014(6) 0.016(7) -0.014(6)
    C21 0.064(10) 0.038(7) 0.040(7) -0.006(7) 0.013(7) 0.021(6)
    C22 0.034(7) 0.057(8) 0.032(6) 0.003(6) 0.013(5) 0.007(7)
    C23 0.050(8) 0.045(7) 0.027(6) 0.001(6) 0.018(6) -0.002(6)
    C24 0.039(7) 0.044(7) 0.034(6) 0.005(6) 0.019(6) 0.004(6)
    C25 0.036(7) 0.040(7) 0.037(7) 0.009(6) 0.021(6) 0.005(5)
    C26 0.060(10) 0.040(7) 0.043(7) -0.009(6) 0.023(7) -0.004(6)
    C27 0.065(10) 0.037(7) 0.061(8) -0.003(7) 0.022(8) 0.007(6)
    C28 0.047(9) 0.032(6) 0.039(7) -0.001(6) 0.021(7) 0.000(6)
    C29 0.062(9) 0.046(7) 0.040(7) 0.000(7) 0.021(7) 0.009(6)
    C30 0.096(12) 0.040(8) 0.048(8) -0.004(8) 0.045(9) 0.011(6)
    C31 0.082(11) 0.032(7) 0.036(7) 0.024(7) 0.029(8) 0.005(6)
    C32 0.061(9) 0.047(7) 0.041(7) 0.019(7) 0.024(7) 0.007(6)
    C33 0.052(9) 0.032(6) 0.037(7) 0.010(6) 0.023(7) 0.003(5)
    C34 0.036(7) 0.043(7) 0.038(7) 0.000(6) 0.013(6) -0.005(6)
    C35 0.031(7) 0.045(7) 0.048(7) -0.004(6) 0.013(6) 0.002(6)
    C36 0.049(8) 0.062(8) 0.058(7) -0.006(7) 0.029(7) 0.006(7)
    C41 0.14(2) 0.21(3) 0.29(3) -0.01(2) 0.03(2) 0.20(3)
    C42 0.072(16) 0.21(2) 0.118(16) 0.041(15) 0.014(13) -0.031(15)
    C43 0.14(4) 0.40(7) 0.50(9) 0.02(4) 0.18(5) -0.02(6)
_geom_special_details
;
 All esds (except the esd in the dihedral angle between two l.s. planes)
 are estimated using the full covariance matrix.  The cell esds are taken
 into account individually in the estimation of esds in distances, angles
 and torsion angles; correlations between esds in cell parameters are only
 used when they are defined by crystal symmetry.  An approximate (isotropic)
 treatment of cell esds is used for estimating esds involving l.s. planes.
;
loop_
    _geom_bond_atom_site_label_1
    _geom_bond_atom_site_label_2
    _geom_bond_site_symmetry_2
    _geom_bond_distance
    _geom_bond_publ_flag
    BR1 C4 . 1.889(13) ?
    BR2 C13 . 1.880(12) ?
    BR3 C22 . 1.911(9) ?
    BR4 C31 . 1.904(10) ?
    CO1 O3 . 1.883(6) ?
    CO1 O4 . 1.898(7) ?
    CO1 N3 . 1.955(8) ?
    CO1 N4 . 2.003(9) ?
    CO1 S1 . 2.258(3) ?
    CO1 S2 . 2.289(3) ?
    CO2 N2 . 1.905(8) ?
    CO2 N1 . 1.913(9) ?
    CO2 O2 . 1.920(7) ?
    CO2 O1 . 1.922(8) ?
    CO2 S1 . 2.207(3) ?
    CO2 S2 . 2.253(3) ?
    S1 C18 . 1.790(11) ?
    S2 C9 . 1.805(11) ?
    S3 C27 . 1.807(13) ?
    S3 S4 . 2.016(5) ?
    S4 C36 . 1.803(12) ?
    O1 C1 . 1.302(12) ?
    O2 C10 . 1.306(11) ?
    O3 C19 . 1.299(10) ?
    O4 C28 . 1.311(12) ?
    O5 C43 . 1.11(5) ?
    N1 C7 . 1.279(12) ?
    N1 C8 . 1.484(13) ?
    N2 C16 . 1.283(12) ?
    N2 C17 . 1.475(12) ?
    N3 C25 . 1.292(12) ?
    N3 C26 . 1.459(12) ?
    N4 C34 . 1.271(11) ?
    N4 C35 . 1.465(12) ?
    N5 C43 . 1.30(6) ?
    N5 C42 . 1.36(3) ?
    N5 C41 . 1.39(3) ?
    C1 C6 . 1.418(14) ?
    C1 C2 . 1.440(16) ?
    C2 C3 . 1.361(16) ?
    C2 H2 . 0.9300 ?
    C3 C4 . 1.391(17) ?
    C3 H3 . 0.9300 ?
    C4 C5 . 1.344(16) ?
    C5 C6 . 1.422(14) ?
    C5 H5 . 0.9300 ?
    C6 C7 . 1.415(15) ?
    C7 H7 . 0.9300 ?
    C8 C9 . 1.496(15) ?
    C8 H8A . 0.9700 ?
    C8 H8B . 0.9700 ?
    C9 H9A . 0.9700 ?
    C9 H9B . 0.9700 ?
    C10 C15 . 1.403(15) ?
    C10 C11 . 1.411(14) ?
    C11 C12 . 1.391(15) ?
    C11 H11 . 0.9300 ?
    C12 C13 . 1.358(16) ?
    C12 H12 . 0.9300 ?
    C13 C14 . 1.355(15) ?
    C14 C15 . 1.403(13) ?
    C14 H14 . 0.9300 ?
    C15 C16 . 1.425(13) ?
    C16 H16 . 0.9300 ?
    C17 C18 . 1.497(14) ?
    C17 H17A . 0.9700 ?
    C17 H17B . 0.9700 ?
    C18 H18A . 0.9700 ?
    C18 H18B . 0.9700 ?
    C19 C20 . 1.392(14) ?
    C19 C24 . 1.399(14) ?
    C20 C21 . 1.396(14) ?
    C20 H20 . 0.9300 ?
    C21 C22 . 1.385(15) ?
    C21 H21 . 0.9300 ?
    C22 C23 . 1.335(14) ?
    C23 C24 . 1.406(12) ?
    C23 H23 . 0.9300 ?
    C24 C25 . 1.442(14) ?
    C25 H25 . 0.9300 ?
    C26 C27 . 1.515(15) ?
    C26 H26A . 0.9700 ?
    C26 H26B . 0.9700 ?
    C27 H27A . 0.9700 ?
    C27 H27B . 0.9700 ?
    C28 C33 . 1.399(15) ?
    C28 C29 . 1.426(14) ?
    C29 C30 . 1.376(15) ?
    C29 H29 . 0.9300 ?
    C30 C31 . 1.363(17) ?
    C30 H30 . 0.9300 ?
    C31 C32 . 1.355(16) ?
    C32 C33 . 1.415(14) ?
    C32 H32 . 0.9300 ?
    C33 C34 . 1.461(14) ?
    C34 H34 . 0.9300 ?
    C35 C36 . 1.527(14) ?
    C35 H35A . 0.9700 ?
    C35 H35B . 0.9700 ?
    C36 H36A . 0.9700 ?
    C36 H36B . 0.9700 ?
    C41 H41A . 0.9600 ?
    C41 H41B . 0.9600 ?
    C41 H41C . 0.9600 ?
    C42 H42A . 0.9600 ?
    C42 H42B . 0.9600 ?
    C42 H42C . 0.9600 ?
    C43 H43 . 0.9300 ?
loop_
    _geom_angle_atom_site_label_1
    _geom_angle_atom_site_label_2
    _geom_angle_atom_site_label_3
    _geom_angle_site_symmetry_1
    _geom_angle_site_symmetry_3
    _geom_angle
    _geom_angle_publ_flag
    O3 CO1 O4 . . 176.0(3) ?
    O3 CO1 N3 . . 94.4(3) ?
    O4 CO1 N3 . . 89.4(3) ?
    O3 CO1 N4 . . 89.0(3) ?
    O4 CO1 N4 . . 91.6(3) ?
    N3 CO1 N4 . . 97.8(4) ?
    O3 CO1 S1 . . 82.9(2) ?
    O4 CO1 S1 . . 95.9(3) ?
    N3 CO1 S1 . . 89.1(3) ?
    N4 CO1 S1 . . 169.8(3) ?
    O3 CO1 S2 . . 91.7(2) ?
    O4 CO1 S2 . . 84.3(2) ?
    N3 CO1 S2 . . 168.1(3) ?
    N4 CO1 S2 . . 92.4(2) ?
    S1 CO1 S2 . . 81.64(11) ?
    N2 CO2 N1 . . 179.1(4) ?
    N2 CO2 O2 . . 93.6(3) ?
    N1 CO2 O2 . . 86.2(3) ?
    N2 CO2 O1 . . 86.5(4) ?
    N1 CO2 O1 . . 92.6(4) ?
    O2 CO2 O1 . . 90.8(3) ?
    N2 CO2 S1 . . 86.7(3) ?
    N1 CO2 S1 . . 93.6(3) ?
    O2 CO2 S1 . . 176.9(3) ?
    O1 CO2 S1 . . 92.3(2) ?
    N2 CO2 S2 . . 94.4(3) ?
    N1 CO2 S2 . . 86.5(3) ?
    O2 CO2 S2 . . 93.3(3) ?
    O1 CO2 S2 . . 175.7(2) ?
    S1 CO2 S2 . . 83.57(11) ?
    C18 S1 CO2 . . 96.9(4) ?
    C18 S1 CO1 . . 112.2(4) ?
    CO2 S1 CO1 . . 98.07(11) ?
    C9 S2 CO2 . . 99.3(4) ?
    C9 S2 CO1 . . 107.4(4) ?
    CO2 S2 CO1 . . 95.88(11) ?
    C27 S3 S4 . . 105.0(4) ?
    C36 S4 S3 . . 106.2(4) ?
    C1 O1 CO2 . . 121.8(7) ?
    C10 O2 CO2 . . 125.9(7) ?
    C19 O3 CO1 . . 126.4(6) ?
    C28 O4 CO1 . . 125.7(7) ?
    C7 N1 C8 . . 121.4(9) ?
    C7 N1 CO2 . . 124.0(8) ?
    C8 N1 CO2 . . 114.5(7) ?
    C16 N2 C17 . . 114.7(9) ?
    C16 N2 CO2 . . 124.8(8) ?
    C17 N2 CO2 . . 120.4(6) ?
    C25 N3 C26 . . 114.9(9) ?
    C25 N3 CO1 . . 122.0(7) ?
    C26 N3 CO1 . . 122.8(7) ?
    C34 N4 C35 . . 115.4(9) ?
    C34 N4 CO1 . . 123.2(8) ?
    C35 N4 CO1 . . 121.2(6) ?
    C43 N5 C42 . . 120(4) ?
    C43 N5 C41 . . 120(4) ?
    C42 N5 C41 . . 120.0(19) ?
    O1 C1 C6 . . 125.1(11) ?
    O1 C1 C2 . . 117.9(10) ?
    C6 C1 C2 . . 116.9(11) ?
    C3 C2 C1 . . 120.9(12) ?
    C3 C2 H2 . . 119.6 ?
    C1 C2 H2 . . 119.6 ?
    C2 C3 C4 . . 121.3(12) ?
    C2 C3 H3 . . 119.4 ?
    C4 C3 H3 . . 119.4 ?
    C5 C4 C3 . . 119.9(12) ?
    C5 C4 BR1 . . 121.9(10) ?
    C3 C4 BR1 . . 118.2(10) ?
    C4 C5 C6 . . 121.6(12) ?
    C4 C5 H5 . . 119.2 ?
    C6 C5 H5 . . 119.2 ?
    C7 C6 C1 . . 121.5(10) ?
    C7 C6 C5 . . 119.0(10) ?
    C1 C6 C5 . . 119.4(11) ?
    N1 C7 C6 . . 126.1(11) ?
    N1 C7 H7 . . 117.0 ?
    C6 C7 H7 . . 117.0 ?
    N1 C8 C9 . . 110.1(9) ?
    N1 C8 H8A . . 109.6 ?
    C9 C8 H8A . . 109.6 ?
    N1 C8 H8B . . 109.6 ?
    C9 C8 H8B . . 109.6 ?
    H8A C8 H8B . . 108.1 ?
    C8 C9 S2 . . 111.0(8) ?
    C8 C9 H9A . . 109.4 ?
    S2 C9 H9A . . 109.4 ?
    C8 C9 H9B . . 109.4 ?
    S2 C9 H9B . . 109.4 ?
    H9A C9 H9B . . 108.0 ?
    O2 C10 C15 . . 124.6(9) ?
    O2 C10 C11 . . 118.1(10) ?
    C15 C10 C11 . . 117.3(10) ?
    C12 C11 C10 . . 120.4(12) ?
    C12 C11 H11 . . 119.8 ?
    C10 C11 H11 . . 119.8 ?
    C13 C12 C11 . . 121.3(11) ?
    C13 C12 H12 . . 119.4 ?
    C11 C12 H12 . . 119.4 ?
    C14 C13 C12 . . 119.7(11) ?
    C14 C13 BR2 . . 120.9(10) ?
    C12 C13 BR2 . . 119.4(9) ?
    C13 C14 C15 . . 121.4(12) ?
    C13 C14 H14 . . 119.3 ?
    C15 C14 H14 . . 119.3 ?
    C14 C15 C10 . . 119.9(10) ?
    C14 C15 C16 . . 117.8(10) ?
    C10 C15 C16 . . 122.0(9) ?
    N2 C16 C15 . . 127.0(10) ?
    N2 C16 H16 . . 116.5 ?
    C15 C16 H16 . . 116.5 ?
    N2 C17 C18 . . 111.7(9) ?
    N2 C17 H17A . . 109.3 ?
    C18 C17 H17A . . 109.3 ?
    N2 C17 H17B . . 109.3 ?
    C18 C17 H17B . . 109.3 ?
    H17A C17 H17B . . 107.9 ?
    C17 C18 S1 . . 113.5(8) ?
    C17 C18 H18A . . 108.9 ?
    S1 C18 H18A . . 108.9 ?
    C17 C18 H18B . . 108.9 ?
    S1 C18 H18B . . 108.9 ?
    H18A C18 H18B . . 107.7 ?
    O3 C19 C20 . . 118.1(9) ?
    O3 C19 C24 . . 124.8(9) ?
    C20 C19 C24 . . 117.1(8) ?
    C19 C20 C21 . . 122.1(10) ?
    C19 C20 H20 . . 118.9 ?
    C21 C20 H20 . . 118.9 ?
    C22 C21 C20 . . 118.4(9) ?
    C22 C21 H21 . . 120.8 ?
    C20 C21 H21 . . 120.8 ?
    C23 C22 C21 . . 121.3(9) ?
    C23 C22 BR3 . . 119.8(8) ?
    C21 C22 BR3 . . 118.8(8) ?
    C22 C23 C24 . . 120.6(10) ?
    C22 C23 H23 . . 119.7 ?
    C24 C23 H23 . . 119.7 ?
    C19 C24 C23 . . 120.4(10) ?
    C19 C24 C25 . . 122.2(8) ?
    C23 C24 C25 . . 117.4(10) ?
    N3 C25 C24 . . 127.6(10) ?
    N3 C25 H25 . . 116.2 ?
    C24 C25 H25 . . 116.2 ?
    N3 C26 C27 . . 111.9(9) ?
    N3 C26 H26A . . 109.2 ?
    C27 C26 H26A . . 109.2 ?
    N3 C26 H26B . . 109.2 ?
    C27 C26 H26B . . 109.2 ?
    H26A C26 H26B . . 107.9 ?
    C26 C27 S3 . . 113.4(8) ?
    C26 C27 H27A . . 108.9 ?
    S3 C27 H27A . . 108.9 ?
    C26 C27 H27B . . 108.9 ?
    S3 C27 H27B . . 108.9 ?
    H27A C27 H27B . . 107.7 ?
    O4 C28 C33 . . 124.8(10) ?
    O4 C28 C29 . . 119.0(11) ?
    C33 C28 C29 . . 116.2(10) ?
    C30 C29 C28 . . 121.5(12) ?
    C30 C29 H29 . . 119.3 ?
    C28 C29 H29 . . 119.3 ?
    C31 C30 C29 . . 120.4(11) ?
    C31 C30 H30 . . 119.8 ?
    C29 C30 H30 . . 119.8 ?
    C32 C31 C30 . . 121.0(11) ?
    C32 C31 BR4 . . 119.7(11) ?
    C30 C31 BR4 . . 119.2(10) ?
    C31 C32 C33 . . 119.8(12) ?
    C31 C32 H32 . . 120.1 ?
    C33 C32 H32 . . 120.1 ?
    C28 C33 C32 . . 121.0(11) ?
    C28 C33 C34 . . 121.8(9) ?
    C32 C33 C34 . . 117.2(11) ?
    N4 C34 C33 . . 126.4(11) ?
    N4 C34 H34 . . 116.8 ?
    C33 C34 H34 . . 116.8 ?
    N4 C35 C36 . . 113.9(8) ?
    N4 C35 H35A . . 108.8 ?
    C36 C35 H35A . . 108.8 ?
    N4 C35 H35B . . 108.8 ?
    C36 C35 H35B . . 108.8 ?
    H35A C35 H35B . . 107.7 ?
    C35 C36 S4 . . 112.8(7) ?
    C35 C36 H36A . . 109.0 ?
    S4 C36 H36A . . 109.0 ?
    C35 C36 H36B . . 109.0 ?
    S4 C36 H36B . . 109.0 ?
    H36A C36 H36B . . 107.8 ?
    N5 C41 H41A . . 109.5 ?
    N5 C41 H41B . . 109.5 ?
    H41A C41 H41B . . 109.5 ?
    N5 C41 H41C . . 109.5 ?
    H41A C41 H41C . . 109.5 ?
    H41B C41 H41C . . 109.5 ?
    N5 C42 H42A . . 109.5 ?
    N5 C42 H42B . . 109.5 ?
    H42A C42 H42B . . 109.5 ?
    N5 C42 H42C . . 109.5 ?
    H42A C42 H42C . . 109.5 ?
    H42B C42 H42C . . 109.5 ?
    O5 C43 N5 . . 121(6) ?
    O5 C43 H43 . . 119.7 ?
    N5 C43 H43 . . 119.7 ?
loop_
    _geom_hbond_atom_site_label_D
    _geom_hbond_atom_site_label_H
    _geom_hbond_atom_site_label_A
    _geom_hbond_site_symmetry_A
    _geom_hbond_distance_DH
    _geom_hbond_distance_HA
    _geom_hbond_distance_DA
    _geom_hbond_angle_DHA
    C42 H42B O2 . 0.96 2.35 3.25(2) 156.6
    C25 H25 O5 2_646 0.93 2.56 3.39(2) 148.8
    C3 H3 Br3 1_455 0.93 2.85 3.633(13) 142.3
    C17 H17B Br1 2_646 0.97 3.00 3.743(11) 134.3
_shelx_space_group_comment
;
The symmetry employed for this shelxl refinement is uniquely defined
by the following loop, which should always be used as a source of
symmetry information in preference to the above space-group names.
They are only intended as comments.
;
_shelx_estimated_absorpt_T_min     0.314
_shelx_estimated_absorpt_T_max     0.6333
_shelx_hkl_file
;
  -1   0   0  513.19   30.30
   1   0   0  514.38   30.31
   1   0   0  516.12   29.61
  -1   0   0  455.45   29.48
  -2   0   0   60.68    6.81
  -2   0   0   71.47    6.65
   2   0   0   61.02    6.40
   2   0   0   73.60    7.34
  -3   0   0 2956.68  179.17
   3   0   0 3054.34  179.59
  -3   0   0 3022.67  175.70
   3   0   0 3036.89  175.69
  -4   0   0   11.36    7.30
   4   0   0   -3.15    6.70
   4   0   0   15.60    8.11
   5   0   0   94.86   12.70
  -5   0   0  106.18   13.04
   6   0   0  216.09   20.20
  -6   0   0  198.19   19.85
   7   0   0  414.88   30.63
  -7   0   0  360.11   30.61
   8   0   0  219.80   23.06
  -8   0   0  207.57   22.86
  -9   0   0   91.76   18.53
   9   0   0  123.19   20.54
 -10   0   0   85.38   19.78
  10   0   0   67.85   20.16
 -11   0   0   13.24   17.62
  11   0   0   11.65   19.56
 -12   0   0    6.37   18.76
  12   0   0   -5.47   19.67
   0  -1   0   -9.88    0.33
   0   1   0  -10.00    0.25
   0  -1   0  -10.50    0.22
   0  -1   0  -10.23    0.31
   0   1   0   -9.81    0.27
   0  -1   0   -7.88    0.63
   0   1   0  -10.66    0.23
   0   1   0  -10.20    0.19
  -1  -1   0 1474.91   84.70
  -1   1   0 1390.86   83.23
   1  -1   0 1490.12   83.29
   1  -1   0 1498.33   86.65
   1   1   0 1521.12   84.79
  -1   1   0 1420.35   86.60
  -1  -1   0 1450.71   86.20
   1   1   0 1435.77   86.16
   1  -1   0 1433.25   84.72
  -2  -1   0 1043.82   62.01
   2   1   0 1081.97   62.16
   2  -1   0 1048.54   62.05
  -2   1   0  986.06   63.60
  -2  -1   0  998.63   62.97
   2   1   0 1078.17   63.22
   2  -1   0 1119.45   63.96
  -3   1   0 9144.63  539.26
  -3  -1   0 9295.37  528.64
   3  -1   0 8644.59  528.54
  -3  -1   0 8882.51  538.58
   3  -1   0 9475.50  539.57
   3   1   0 9999.69  539.12
   3   1   0 8829.37  528.65
  -4  -1   0 2536.44  154.59
   4   1   0 2685.03  155.37
   4  -1   0 2546.48  151.71
   4   1   0 2604.17  151.90
  -4   1   0 2464.17  155.08
   4  -1   0 2693.58  155.98
  -5   1   0 1047.47   66.46
  -5  -1   0  970.74   65.52
   5   1   0 1074.05   64.91
   5  -1   0 1089.35   64.85
   6  -1   0  947.86   60.56
  -6  -1   0  927.59   61.36
   6   1   0  956.13   60.71
  -6   1   0  979.78   62.36
   7  -1   0   37.68   13.38
  -7  -1   0   52.93   12.91
   7   1   0   40.47   13.75
  -7   1   0   40.09   13.21
   8   1   0  210.28   23.16
  -8  -1   0  162.89   21.22
  -8   1   0  233.42   24.23
   8  -1   0  223.92   22.45
  -9  -1   0   27.88   14.63
   9   1   0   54.26   16.89
  -9   1   0   19.81   14.94
   9  -1   0   22.74   15.58
  10  -1   0   13.53   16.96
 -10   1   0   51.47   20.54
  10   1   0   46.59   18.78
 -10  -1   0   18.07   15.29
 -10   1   0   44.02   17.71
 -11  -1   0    8.82   17.40
 -11   1   0   27.32   18.96
  11   1   0   29.68   21.16
  11  -1   0   20.53   18.63
 -12  -1   0   50.71   21.06
  12  -1   0   67.70   21.71
  12   1   0   10.67   22.22
 -12   1   0   62.17   21.73
   0   2   0 6744.07  393.77
   0  -2   0 7104.71  393.69
   0   2   0 6807.16  399.32
   0   2   0 6775.52  386.15
   0  -2   0 6479.09  401.17
   0   2   0 6784.42  401.43
   0  -2   0 6744.11  399.19
   0  -2   0 7334.24  386.32
   1  -2   0  876.23   48.55
   1  -2   0  847.28   47.90
  -1   2   0  784.36   47.79
  -1   2   0  737.63   50.00
   1   2   0  822.45   48.91
  -1  -2   0  840.63   49.26
  -1  -2   0  850.20   49.52
  -1  -2   0  871.17   48.96
   1   2   0  851.06   49.51
  -2   2   0 2040.19  124.14
  -2  -2   0 2158.88  121.29
  -2   2   0 2078.67  119.25
  -2   2   0 2148.15  120.94
  -2  -2   0 2143.84  123.15
   2  -2   0 2019.28  119.08
   2   2   0 2101.14  123.15
   2   2   0 1979.25  121.24
   2  -2   0 2065.29  120.97
   3   2   0 1457.28   84.34
   3  -2   0 1510.66   85.63
   3  -2   0 1377.54   82.68
   3   2   0 1418.91   83.06
  -3   2   0 1287.82   85.01
  -3   2   0 1341.45   82.09
  -3  -2   0 1389.56   83.97
   4   2   0  401.76   28.01
   4   2   0  455.60   29.43
   4  -2   0  397.16   27.65
  -4  -2   0  408.35   28.05
  -4   2   0  366.54   28.95
  -4   2   0  442.63   29.44
   5  -2   0  744.36   46.52
  -5  -2   0  732.56   47.02
  -5   2   0  717.46   48.39
   5   2   0  699.19   46.73
  -6   2   0  167.63   20.13
   6   2   0  223.79   20.37
  -6  -2   0  194.03   18.84
   6  -2   0  228.33   19.83
  -7  -2   0  100.22   15.60
   7  -2   0  120.66   16.67
  -7   2   0   98.58   16.89
   7   2   0  133.63   17.97
  -7   2   0   92.13   18.10
  -8   2   0  137.54   19.17
   8   2   0  100.20   19.22
  -8   2   0  142.57   20.81
   8  -2   0  115.57   17.76
  -8  -2   0   80.79   16.11
   9  -2   0   86.21   18.81
   9   2   0   97.14   19.99
  -9   2   0  118.35   20.04
  -9  -2   0   61.52   16.68
  -9   2   0  139.17   23.21
 -10   2   0   66.12   19.43
 -10  -2   0   69.64   17.71
 -10   2   0   54.30   21.54
  10  -2   0  127.67   20.98
  10   2   0   57.45   19.85
 -11  -2   0   22.11   17.46
 -11   2   0   21.13   18.84
  11   2   0   27.03   20.78
  11  -2   0   10.15   17.96
 -12   2   0    6.86   20.29
 -12  -2   0   24.05   18.10
  12  -2   0    7.56   19.62
  12   2   0  -17.05   20.98
   0  -3   0    1.51    2.01
   0   3   0    1.40    2.42
   0  -3   0   -1.86    2.26
   0  -3   0   -2.44    2.02
   0   3   0    1.89    2.24
   0   3   0   -1.43    2.03
   0  -3   0   -0.25    2.28
  -1  -3   0 5451.72  319.77
  -1   3   0 5387.47  309.41
  -1  -3   0 5472.66  321.55
  -1   3   0 5180.07  322.07
   1  -3   0 5413.61  309.40
  -1  -3   0 5814.64  315.90
   1  -3   0 5517.39  322.10
   1  -3   0 5513.92  315.52
   1   3   0 5438.75  315.87
   1   3   0 5505.98  321.49
   1  -3   0 5621.56  315.43
  -2  -3   0  221.02   15.63
   2  -3   0  221.36   15.90
   2  -3   0  212.65   14.82
   2  -3   0  216.13   16.57
  -2   3   0  219.22   16.60
  -2   3   0  212.85   15.56
   2   3   0  218.86   15.26
  -2  -3   0  247.11   15.42
  -2   3   0  248.07   14.79
   2   3   0  229.44   15.69
  -3   3   0  143.41   13.60
   3  -3   0  170.04   14.21
  -3  -3   0  155.91   13.25
   3   3   0  159.60   13.43
   3   3   0  160.69   12.77
  -3   3   0  182.84   12.96
  -3   3   0  159.76   14.69
   3  -3   0  162.30   13.13
   4   3   0  566.85   36.42
  -4   3   0  526.33   37.05
   4  -3   0  514.12   35.57
  -4   3   0  486.72   37.49
   4   3   0  590.52   36.72
  -4   3   0  661.87   36.50
  -4  -3   0  544.02   35.88
   5  -3   0  447.87   29.83
   5   3   0  447.22   30.71
  -5  -3   0  419.80   29.94
  -5   3   0  389.31   31.72
  -5   3   0  419.62   31.82
   6  -3   0   34.23   11.15
   6   3   0   28.51   11.65
  -6  -3   0   21.66    9.63
  -6   3   0   19.92   13.16
  -6   3   0   23.49   12.29
   7   3   0    9.03   13.09
   7  -3   0   -4.25   10.78
  -7  -3   0   23.12   11.13
  -7   3   0   22.25   13.40
  -7   3   0   28.90   15.02
  -8   3   0   12.44   17.29
  -8  -3   0    8.04   12.06
   8  -3   0    0.14   12.54
  -8   3   0    0.88   13.91
   8   3   0   -4.08   14.50
  -9  -3   0   24.68   13.95
  -9   3   0   35.76   19.08
   9  -3   0   19.34   15.17
  -9   3   0   21.75   16.91
   9   3   0   61.93   18.91
  10  -3   0  -11.98   15.16
 -10   3   0   -5.77   16.72
 -10   3   0   11.53   19.97
  10   3   0  -10.61   18.12
 -10  -3   0   -5.09   14.80
  11   3   0  -18.85   19.22
 -11  -3   0   30.72   17.64
  11  -3   0    8.87   18.35
 -11   3   0   24.68   18.70
 -12  -3   0   -5.39   16.55
  12  -3   0  -14.68   19.66
 -12   3   0    2.17   19.79
  12   3   0   -3.21   22.72
   0   4   0  627.51   37.19
   0  -4   0  588.88   36.49
   0  -4   0  579.72   37.03
   0  -4   0  642.94   36.29
   0  -4   0  594.41   35.49
   0   4   0  604.04   36.18
   0   4   0  599.12   35.48
  -1  -4   0  920.38   51.90
   1  -4   0  870.49   51.11
   1  -4   0  852.26   53.06
  -1   4   0  869.66   50.43
  -1  -4   0  892.21   51.86
  -1  -4   0  869.75   52.18
   1  -4   0  890.21   51.14
   1  -4   0  878.48   50.45
  -1   4   0  797.54   52.96
   1   4   0  856.19   51.75
   2   4   0  143.31   11.70
  -2   4   0  174.02   10.57
  -2  -4   0  151.24   11.28
   2  -4   0  113.34   12.17
  -2   4   0  140.82   12.75
  -2  -4   0  151.60   11.37
   2  -4   0  144.16   11.80
   2   4   0  139.17   10.86
  -2   4   0  172.60   11.77
   2  -4   0  144.51   10.54
   3  -4   0   88.36   11.07
  -3   4   0  115.50   12.44
  -3   4   0  113.68    9.68
  -3   4   0   93.75   10.91
   3   4   0  134.63   10.46
   3   4   0  110.17   11.16
   3  -4   0  114.59    9.95
   3  -4   0  126.16   12.44
  -3  -4   0  122.09   10.25
   4  -4   0   29.34    7.54
  -4   4   0   25.67    7.34
   4   4   0   28.15    8.30
  -4   4   0   19.37    8.95
  -4  -4   0   29.60    7.03
  -4   4   0   24.87    9.61
   4   4   0   13.88    6.19
  -5   4   0   -5.85    9.24
  -5  -4   0   11.12    7.68
  -5   4   0    4.68   11.31
   5  -4   0  -14.23    7.16
   5   4   0   -5.89    8.22
  -6  -4   0  109.73   13.63
   6  -4   0  120.14   14.47
   6   4   0   98.24   15.46
  -6   4   0   94.84   17.26
  -6   4   0   97.76   16.42
   7   4   0  290.49   28.05
  -7   4   0  329.25   30.65
  -7   4   0  339.39   29.98
  -7  -4   0  276.14   25.67
   7  -4   0  315.19   26.00
   8   4   0   46.80   16.63
   8  -4   0   38.67   14.17
  -8  -4   0   53.24   14.36
  -8   4   0   17.55   15.82
  -8   4   0   92.33   20.77
   9  -4   0   98.34   17.99
  -9  -4   0   89.09   17.66
   9   4   0   95.44   21.17
  -9   4   0   85.72   20.54
  -9   4   0  125.63   23.16
 -10   4   0   13.17   21.26
 -10  -4   0   27.34   15.44
  10  -4   0   32.29   16.88
  10   4   0   10.94   19.38
 -10   4   0   48.83   19.45
  11  -4   0   62.84   19.75
  11   4   0   58.50   23.38
 -11  -4   0   53.53   18.50
 -11   4   0   56.40   21.82
 -12   4   0   14.00   20.76
 -12  -4   0   24.40   18.68
  12   4   0  -36.75   22.61
   0   5   0    2.78    3.73
   0  -5   0   -3.08    3.79
   0  -5   0   -7.40    2.98
   0  -5   0   -6.68    3.29
   0   5   0   -5.03    3.36
   0  -5   0    0.38    3.71
   1  -5   0  170.11   11.50
   1   5   0  171.67   12.31
   1  -5   0  178.59   13.18
  -1  -5   0  152.47   11.66
  -1   5   0  169.19   13.13
   1  -5   0  165.81   11.93
  -1   5   0  166.87   11.46
   1  -5   0  172.94   11.42
   1   5   0  133.21   11.22
  -1   5   0  177.45   11.98
  -1  -5   0  177.64   12.12
  -2   5   0  240.22   18.99
   2  -5   0  266.96   16.76
   2  -5   0  259.17   17.57
   2   5   0  239.94   17.87
  -2  -5   0  280.16   17.31
   2  -5   0  267.19   19.31
  -2  -5   0  248.18   17.37
  -2   5   0  262.64   16.73
   2   5   0  256.23   17.37
  -2   5   0  235.22   17.26
   3  -5   0  261.21   17.43
  -3  -5   0  265.06   18.27
  -3   5   0  242.04   17.17
   3   5   0  242.61   18.96
   3  -5   0  228.69   18.86
  -3   5   0  266.25   18.79
   3   5   0  285.87   18.32
  -3   5   0  232.48   20.30
   4  -5   0  728.92   48.62
  -4   5   0  824.93   49.60
  -4   5   0  827.62   52.61
   4   5   0  791.82   50.40
  -4  -5   0  821.48   49.86
   4   5   0  820.26   49.80
   4  -5   0  762.00   49.32
  -5   5   0   20.10   11.28
  -5  -5   0   27.51    8.39
   5  -5   0   20.99    8.78
   5   5   0   15.11    8.59
  -5   5   0   35.97   11.39
   5   5   0   31.78   10.83
   6   5   0  119.70   16.92
  -6   5   0  112.24   17.83
   6  -5   0  113.08   15.00
  -6   5   0  130.94   18.23
  -6  -5   0  135.74   14.42
  -7   5   0  -12.72   12.45
   7   5   0    3.60   13.05
  -7   5   0    3.17   15.14
  -7  -5   0   14.05   10.64
   7  -5   0    0.54   10.82
  -8   5   0   12.12   18.38
  -8  -5   0  -13.76   11.50
  -8   5   0   25.41   15.53
   8   5   0    0.82   14.97
   8  -5   0    1.01   12.73
   9   5   0  -12.24   17.63
  -9  -5   0   17.33   13.95
  -9   5   0    8.81   20.39
   9  -5   0   15.35   14.39
  -9   5   0   17.68   17.77
  10  -5   0  -10.24   15.07
 -10  -5   0   -7.71   14.52
 -10   5   0   22.52   18.90
  10   5   0  -10.81   18.11
 -10   5   0   -7.63   20.06
 -11  -5   0   35.08   17.58
  11   5   0  -13.96   21.59
  11  -5   0  -14.04   16.72
 -11   5   0   14.43   19.55
 -12   5   0  -28.84   19.28
  12   5   0    7.95   25.35
 -12  -5   0   15.06   18.56
   0  -6   0 1402.13   83.71
   0  -6   0 1419.20   84.76
   0  -6   0 1411.97   81.15
   0   6   0 1398.16   81.13
   0   6   0 1401.28   82.81
   1   6   0   56.76    6.35
  -1   6   0   49.14    6.08
   1  -6   0   47.89    7.45
  -1  -6   0   55.04    6.16
   1  -6   0   52.48    6.10
  -1   6   0   68.80    8.01
  -1  -6   0   46.40    6.57
   1  -6   0   55.86    6.62
   1   6   0   45.18    6.67
  -1  -6   0   42.87    5.96
  -1   6   0   38.20    6.27
  -2  -6   0  784.01   47.33
   2  -6   0  781.15   46.17
   2   6   0  692.97   47.33
  -2   6   0  741.54   49.05
   2  -6   0  786.12   46.20
   2  -6   0  802.00   49.23
   2  -6   0  811.45   46.32
  -2  -6   0  793.54   47.12
  -2   6   0  755.87   46.07
   3  -6   0  298.66   21.57
  -3   6   0  328.69   20.55
   3   6   0  340.06   22.62
  -3   6   0  288.84   23.90
   3  -6   0  288.67   20.52
   3   6   0  328.94   21.31
  -3  -6   0  301.14   21.41
  -3   6   0  303.23   21.34
  -4  -6   0  526.09   33.11
   4   6   0  552.80   33.24
  -4   6   0  463.71   35.71
  -4   6   0  495.58   33.00
   4  -6   0  482.84   31.97
   4   6   0  503.96   34.13
   4  -6   0  440.56   33.23
  -5   6   0  341.13   29.54
   5   6   0  401.39   28.48
   5  -6   0  335.76   25.77
  -5  -6   0  365.94   26.58
  -5   6   0  360.88   27.59
   6   6   0  314.25   24.86
   6  -6   0  248.80   21.44
   6   6   0  233.12   21.38
  -6   6   0  235.85   25.31
  -6  -6   0  222.31   20.32
  -6   6   0  274.87   25.39
  -7   6   0  100.14   20.49
   7   6   0   98.88   18.23
   7  -6   0   88.25   14.93
  -7  -6   0  115.75   15.43
   7   6   0   81.52   15.60
  -7   6   0   98.20   19.28
  -8  -6   0   10.34   12.45
   8   6   0   -3.01   16.32
  -8   6   0   -1.43   18.99
  -8   6   0   24.37   17.10
   8   6   0    7.62   14.50
   8  -6   0    8.12   12.67
  -9  -6   0   66.44   16.43
   9  -6   0   88.31   17.06
   9   6   0   55.03   20.45
  -9   6   0   79.27   22.35
  -9   6   0   51.23   19.74
 -10  -6   0   11.11   15.15
  10   6   0   -6.76   19.97
 -10   6   0   25.31   22.67
 -10   6   0    4.46   19.57
  10  -6   0   12.89   16.14
  11   6   0   25.92   22.04
 -11   6   0  -25.14   19.75
 -11  -6   0    0.17   16.79
  11   6   0  -50.51   20.68
 -12  -6   0  -17.30   17.16
 -12   6   0   47.16   23.70
  12   6   0  -10.32   24.59
   0  -7   0    5.88    5.53
   0   7   0    1.00    4.91
   0   7   0    1.35    4.58
   0  -7   0   -7.01    4.91
   0  -7   0    1.57    4.77
  -1   7   0   45.28    6.50
   1   7   0   43.52    7.13
  -1  -7   0   57.86    7.64
   1   7   0   40.51    6.44
   1  -7   0   66.78    8.61
  -1  -7   0   44.35    6.26
   1  -7   0   42.63    6.91
  -1   7   0   47.02    7.93
  -1   7   0   40.76    6.81
   1  -7   0   42.22    6.53
  -1  -7   0   51.98    7.39
   2  -7   0  608.53   37.61
  -2  -7   0  667.18   38.48
  -2   7   0  624.57   40.68
   2  -7   0  605.93   37.78
   2   7   0  580.08   38.96
  -2  -7   0  608.97   38.62
  -2   7   0  621.27   37.77
  -3  -7   0   15.68    6.17
   3   7   0   14.22    5.61
   3   7   0   25.44    7.74
  -3   7   0    9.87    8.91
  -3  -7   0   22.96    6.62
  -3   7   0   14.18    7.34
   3  -7   0   18.29    7.00
   3  -7   0   13.49    5.74
   3   7   0    4.11    2.87
   4  -7   0  174.32   14.10
  -4  -7   0  166.42   14.67
   4  -7   0  171.34   15.74
   4   7   0  152.34   16.27
  -4   7   0  182.62   18.71
  -4   7   0  154.16   15.70
  -5   7   0  334.08   29.90
   5  -7   0  308.79   24.69
  -5  -7   0  362.65   26.30
  -5   7   0  385.84   27.89
   5   7   0  370.43   28.22
  -6   7   0  120.34   19.11
  -6  -7   0  102.96   14.10
   6   7   0   74.73   16.14
  -6   7   0  113.08   17.91
   6  -7   0  101.80   13.96
  -7   7   0   -8.45   15.73
  -7   7   0    7.81   15.49
   7  -7   0    6.86   11.29
  -7  -7   0   28.66   11.46
   7   7   0    4.95    9.56
   7   7   0   15.92   14.88
   8   7   0  163.71   24.05
  -8  -7   0  144.62   19.34
   8  -7   0  147.20   18.95
  -8   7   0  180.80   25.08
   8   7   0  177.51   21.83
  -8   7   0  167.95   25.82
   9   7   0    0.25   18.58
  -9   7   0   15.26   20.36
  -9  -7   0   31.75   14.15
  -9   7   0    3.10   18.24
   9  -7   0   20.86   14.84
   9   7   0    4.40   16.52
 -10   7   0   30.12   21.46
  10   7   0   39.55   22.81
  10   7   0   57.01   21.83
 -10  -7   0   39.42   16.69
 -10   7   0   38.19   22.93
  10  -7   0   62.31   17.34
 -11  -7   0   24.22   17.20
  11   7   0   -8.11   20.17
  11   7   0    0.93   23.47
 -11   7   0   27.82   22.26
 -12  -7   0   20.92   18.57
 -12   7   0   11.69   23.75
  12   7   0  -27.25   24.33
   0   8   0  502.30   33.48
   0  -8   0  530.03   33.71
   0  -8   0  547.25   33.03
   1  -8   0  362.09   24.02
  -1   8   0  353.27   22.98
  -1   8   0  346.56   25.04
  -1  -8   0  346.31   23.43
  -1  -8   0  349.58   23.16
  -1  -8   0  356.09   24.14
  -1   8   0  315.20   22.83
   1  -8   0  325.16   22.91
   1   8   0  334.43   23.59
   1   8   0  354.20   23.47
   2  -8   0  134.94   12.29
   2   8   0  130.48   13.15
   2  -8   0  119.36   11.11
  -2  -8   0  144.45   12.01
  -2   8   0  158.22   12.32
  -2   8   0  171.25   15.20
  -2  -8   0  122.49   11.23
  -3  -8   0   81.32    9.54
   3  -8   0   76.42    9.00
   3   8   0   91.57   11.82
  -3   8   0   51.83   12.09
  -3  -8   0  100.27   10.01
  -3   8   0   78.58   10.59
   3  -8   0   74.48   10.06
   4  -8   0  101.44   13.01
   4   8   0  101.15   13.56
  -4  -8   0  124.44   11.88
   4  -8   0   91.70   10.55
  -4   8   0   78.29   14.68
  -4   8   0  106.36   13.08
   4   8   0   63.74    9.26
  -5   8   0  340.17   29.87
   5  -8   0  324.77   24.60
   5  -8   0  372.51   27.08
   5   8   0  401.58   28.68
  -5   8   0  382.97   27.25
  -5  -8   0  393.69   26.12
   5   8   0  243.56   23.25
   6  -8   0   94.83   14.32
  -6   8   0  117.99   17.05
   6   8   0   84.50   17.12
  -6  -8   0  125.45   14.48
  -6   8   0  149.25   21.04
  -7   8   0   -0.88   15.09
   7   8   0   21.87   15.57
  -7   8   0   10.62   16.34
   7  -8   0   17.93   12.16
  -7  -8   0   11.24   10.85
   7   8   0    9.61    4.49
   8   8   0   12.21    7.16
  -8  -8   0   54.49   14.43
   8  -8   0   63.84   14.40
  -8   8   0   96.90   22.26
   8   8   0   44.81   18.64
  -8   8   0   40.23   18.53
   9  -8   0   74.59   16.72
  -9  -8   0   55.99   16.35
  -9   8   0   96.18   24.31
   9   8   0   24.92   14.28
  -9   8   0   51.45   22.47
   9   8   0   35.97   21.41
 -10  -8   0    3.91   15.30
  10   8   0    3.06   21.32
 -10   8   0   45.17   22.62
 -10   8   0  -16.46   22.72
  10   8   0   -2.82   17.87
 -11  -8   0   14.16   17.22
 -11   8   0    9.66   23.09
  11   8   0  -42.29   22.41
  12   8   0   -7.47   27.06
 -12   8   0   -6.33   23.94
   0   9   0   -7.74    6.28
   0  -9   0   -9.15    5.92
   0  -9   0    3.77    6.31
  -1   9   0   78.96    9.94
  -1   9   0   85.45   11.63
   1   9   0   93.58   10.21
   1   9   0   86.83   10.99
  -1   9   0  107.40   10.34
  -1  -9   0   85.23   10.02
   1  -9   0   74.56    9.89
   1  -9   0   90.24   10.32
  -1  -9   0   76.73    9.37
   2  -9   0   77.97   10.10
  -2   9   0   72.94    9.34
  -2  -9   0   77.84   10.44
  -2   9   0   60.41   11.45
   2   9   0   90.45   10.94
   2  -9   0   81.70    8.91
  -2  -9   0   89.89    9.13
  -2  -9   0   79.89    9.31
   2   9   0   35.25    6.84
   3   9   0  414.12   29.29
  -3  -9   0  411.35   27.97
  -3  -9   0  388.76   27.77
   3  -9   0  403.03   28.11
  -3   9   0  423.04   31.24
   3  -9   0  427.35   27.08
  -3   9   0  395.72   27.51
  -4   9   0  618.46   44.97
   4   9   0  625.61   42.80
   4  -9   0  640.93   41.52
   4   9   0  642.15   40.82
   4  -9   0  615.01   39.93
  -4   9   0  634.65   41.06
  -4  -9   0  647.38   41.32
   5   9   0  289.66   21.39
  -5   9   0  267.71   22.31
   5   9   0  202.20   22.95
  -5   9   0  252.54   26.00
   5  -9   0  254.73   22.12
  -5  -9   0  285.95   22.24
   5  -9   0  219.49   19.84
  -6  -9   0  244.51   22.09
   6  -9   0  227.78   21.40
  -6   9   0  288.43   25.11
   6   9   0  270.89   26.20
   6   9   0  266.78   22.24
  -6   9   0  272.06   28.29
  -7   9   0   31.03   18.69
   7   9   0   38.93   12.36
  -7   9   0   48.77   17.25
  -7  -9   0   40.60   13.10
   7  -9   0   41.88   13.27
   7   9   0   32.12   16.57
  -8   9   0   62.95   21.33
   8   9   0   35.91   12.24
   8  -9   0  107.06   16.33
  -8   9   0   99.89   23.29
  -8  -9   0  103.40   16.41
   8   9   0   60.10   20.63
  -9  -9   0   -1.33   14.00
   9   9   0    5.10    9.54
  -9   9   0  -30.32   20.34
   9   9   0   -4.66   19.32
   9  -9   0  -18.15   13.56
  -9   9   0   26.87   21.37
  10   9   0    8.25    8.59
 -10   9   0   34.59   23.36
 -10   9   0   12.22   22.71
  10   9   0   -0.71   22.02
 -10  -9   0   -3.30   16.03
  11   9   0   33.91   26.46
 -11   9   0   58.53   25.25
 -11  -9   0   10.89   17.51
   0 -10   0 1224.61   74.76
   0  10   0 1266.45   74.40
   0 -10   0 1192.35   72.47
   1 -10   0   86.21   11.02
  -1 -10   0   89.68   11.12
   1 -10   0  110.45   11.68
  -1  10   0   98.76   11.57
   1  10   0   84.48   11.59
  -1  10   0  113.23   11.71
  -1 -10   0   91.36   10.68
  -1  10   0  110.07   13.05
  -2 -10   0   27.99    9.16
  -2 -10   0   44.38    7.59
  -2  10   0   31.66    9.28
   2 -10   0   47.89    7.97
  -2  10   0   43.86   11.51
   2  10   0   23.96    7.03
  -2 -10   0   37.14    7.87
   2 -10   0   31.53    8.72
   2  10   0   28.23    9.25
  -3 -10   0  215.74   17.11
   3 -10   0  187.17   15.63
   3 -10   0  180.78   16.88
  -3  10   0  199.07   20.20
   3  10   0  189.38   18.26
  -3 -10   0  192.22   16.51
  -3  10   0  181.36   16.81
   4  10   0   17.90    8.50
  -4  10   0   13.74   10.13
  -4  10   0   29.01   13.08
   4  10   0   33.81   11.76
   4 -10   0    6.88   10.43
   4 -10   0   19.61    7.79
  -4 -10   0   14.61    9.07
  -5 -10   0  224.64   20.12
   5 -10   0  234.31   19.28
   5  10   0  212.82   22.87
   5  10   0  218.17   19.63
  -5  10   0  261.91   21.72
  -5  10   0  205.67   25.11
   5 -10   0  247.12   22.31
   6 -10   0  127.60   17.02
   6 -10   0  181.07   20.99
  -6 -10   0  180.37   18.36
   6  10   0  219.90   23.44
   6  10   0  198.74   18.63
  -6  10   0  183.63   19.94
  -6  10   0  152.37   24.18
  -7  10   0  102.11   22.69
  -7 -10   0   92.36   16.09
   7  10   0  111.63   16.41
  -7  10   0   93.55   19.44
   7  10   0   91.10   20.38
   7 -10   0   76.90   14.83
  -8  10   0   69.79   20.92
   8  10   0   54.29   20.37
  -8 -10   0   56.15   14.73
   8  10   0   43.31   15.63
  -8  10   0   22.14   20.89
   8 -10   0   33.50   14.01
  -9  10   0   42.88   23.22
  -9 -10   0   68.37   17.21
   9  10   0   76.65   24.54
  -9  10   0   64.78   24.18
   9  10   0   78.85   19.77
 -10  10   0   49.25   26.17
  10  10   0   45.74   25.68
 -10 -10   0   33.22   17.38
 -10  10   0   64.15   26.14
  11  10   0    3.92   26.95
 -11  10   0   38.47   26.14
   0 -11   0    2.32    7.64
   0  11   0   -0.41    8.24
   0 -11   0    5.64    7.67
   1 -11   0  448.33   31.07
  -1 -11   0  432.12   30.59
   1  11   0  450.59   31.23
   1 -11   0  458.47   30.69
  -1  11   0  471.96   30.54
  -1  11   0  469.27   32.86
  -1  11   0  423.41   30.33
  -1 -11   0  455.71   31.01
  -2 -11   0  219.85   17.59
   2 -11   0  204.13   17.79
   2 -11   0  207.89   18.10
   2  11   0  211.69   16.90
  -2  11   0  207.21   17.23
   2  11   0  173.97   18.30
  -2  11   0  198.48   20.34
   2 -11   0  187.10   16.61
  -2 -11   0  225.70   17.74
  -2 -11   0  197.70   17.86
  -3  11   0  170.99   19.16
   3 -11   0  149.85   15.37
  -3 -11   0  153.23   16.19
  -3 -11   0  142.69   14.00
   3 -11   0  139.96   13.78
  -3  11   0  125.93   14.39
  -3 -11   0  143.96   14.39
   3  11   0  132.10   16.28
  -4  11   0  398.05   32.69
  -4  11   0  385.31   27.97
  -4 -11   0  406.99   27.98
   4  11   0  402.83   30.27
   4 -11   0  385.60   28.66
   4  11   0  358.78   27.06
   4 -11   0  330.41   25.93
  -4 -11   0  338.82   27.17
   5  11   0  310.16   23.91
   5  11   0  284.74   26.71
   5 -11   0  247.58   21.54
  -5  11   0  301.53   24.64
   5 -11   0  246.35   23.75
  -5 -11   0  291.97   23.84
  -5  11   0  296.66   29.43
   6  11   0  123.13   20.66
  -6  11   0  160.74   19.15
   6  11   0  134.09   17.06
   6 -11   0  129.82   15.93
  -6  11   0  124.05   23.24
  -6 -11   0  135.03   16.75
   6 -11   0  129.23   19.76
   7 -11   0   60.30   13.92
   7  11   0   49.73   14.74
  -7  11   0   56.82   17.78
  -7 -11   0   66.96   15.02
   7  11   0   54.16   19.16
  -7  11   0   42.83   20.08
   8  11   0    6.30   14.43
   8  11   0   31.54   20.88
  -8  11   0   17.33   21.03
  -8  11   0    3.98   18.69
  -8 -11   0   34.43   14.25
   8 -11   0   22.92   13.68
  -9  11   0   20.65   22.86
  -9 -11   0    0.97   15.27
  -9  11   0  -36.59   19.67
   9  11   0   -1.33   22.10
   9  11   0    7.67   16.87
 -10  11   0   -0.99   23.56
  10  11   0  -20.25   23.66
  11  11   0  -14.93   26.10
 -11  11   0   10.44   27.00
   0 -12   0  933.82   57.92
   0  12   0  912.33   57.81
   0 -12   0  906.73   56.24
  -1  12   0  272.65   21.46
   1 -12   0  243.19   21.02
  -1  12   0  262.09   21.27
  -1 -12   0  220.12   20.07
   1  12   0  293.90   22.65
   1 -12   0  273.14   20.93
  -1 -12   0  244.42   20.52
   2  12   0  363.69   27.19
   2 -12   0  368.80   27.45
   2  12   0  383.16   28.47
  -2 -12   0  387.97   27.06
  -2  12   0  399.40   30.59
  -2 -12   0  356.01   27.19
  -2  12   0  396.39   27.00
   2 -12   0  354.35   28.03
  -2 -12   0  370.53   28.42
   2 -12   0  367.55   26.46
   3 -12   0  198.57   16.89
  -3  12   0  214.23   18.66
  -3  12   0  210.32   22.41
   3  12   0  169.60   19.31
  -3 -12   0  187.66   19.00
  -3 -12   0  185.78   16.85
  -3 -12   0  202.25   17.88
   3 -12   0  183.16   18.29
   4 -12   0   15.35   11.45
   4  12   0   37.21   10.83
  -4 -12   0   27.44   10.42
  -4  12   0   20.08   15.31
   4  12   0   41.97   13.40
  -4 -12   0   51.98   11.34
   4 -12   0   36.83    9.74
  -4  12   0   26.40   11.88
   5  12   0   98.38   18.18
  -5  12   0   90.50   16.19
  -5 -12   0  102.33   14.92
  -5  12   0   85.31   20.23
   5 -12   0  120.41   14.04
   5  12   0  102.86   14.94
   5 -12   0  117.49   17.17
   6  12   0   80.34   14.83
  -6 -12   0   63.22   14.56
   6  12   0   69.80   18.66
  -6  12   0  102.54   17.00
  -6  12   0  109.36   22.31
   6 -12   0   71.47   13.49
   6 -12   0   51.91   16.87
   7  12   0   89.04   16.52
   7  12   0  117.99   22.61
   7 -12   0   61.57   14.45
  -7  12   0   70.36   23.19
  -7 -12   0   66.67   15.88
  -7  12   0  104.46   19.85
  -8  12   0   54.15   23.74
   8  12   0   48.98   16.36
   8  12   0   26.87   20.17
  -8  12   0   44.54   20.30
  -8 -12   0   46.41   16.70
  -9  12   0   31.90   21.91
  -9 -12   0   17.36   15.81
   9  12   0  -16.39   21.22
  -9  12   0   22.70   24.65
  10  12   0   46.01   29.00
 -10  12   0   28.31   27.51
   0 -13   0   11.55    9.63
   0  13   0    2.72    9.91
   0 -13   0   11.85    9.43
  -1 -13   0  247.54   21.01
  -1 -13   0  225.85   20.44
  -1 -13   0  278.48   21.37
   1  13   0  223.93   21.22
  -1  13   0  237.67   20.34
   1 -13   0  237.73   19.80
   1 -13   0  212.71   20.12
   1 -13   0  238.93   20.63
  -2  13   0   85.70   15.71
  -2 -13   0   50.97   10.77
  -2 -13   0   53.62   12.95
  -2  13   0   58.65   11.74
   2  13   0   41.65   12.64
   2 -13   0   56.86   11.19
   2 -13   0   75.70   12.69
  -2 -13   0   68.35   11.71
   3  13   0  134.84   17.65
  -3  13   0  115.07   15.01
  -3 -13   0  125.35   16.84
  -3  13   0  121.24   19.64
   3 -13   0  134.28   14.25
  -3 -13   0  116.55   14.17
  -3 -13   0  149.48   14.96
   3 -13   0  133.12   15.91
   4 -13   0  405.13   29.84
  -4  13   0  356.43   28.84
   4  13   0  408.97   31.49
  -4  13   0  332.30   33.08
  -4 -13   0  326.65   27.77
   4 -13   0  352.26   26.50
   4  13   0  374.15   28.33
  -4 -13   0  384.10   28.88
   5  13   0  337.11   30.90
  -5  13   0  304.78   33.21
   5  13   0  357.72   28.17
  -5 -13   0  315.70   27.36
   5 -13   0  338.05   28.22
  -5  13   0  390.97   29.03
   5 -13   0  309.54   25.23
   6  13   0   -1.33   16.73
  -6 -13   0    3.00   12.70
  -6  13   0  -11.01   18.33
   6 -13   0    6.51   11.20
   6  13   0    7.61   12.73
  -6  13   0   16.93   13.54
   7  13   0   31.51   19.14
  -7  13   0   44.22   22.77
  -7  13   0   47.92   17.93
   7  13   0   57.95   15.68
  -7 -13   0   38.58   15.16
  -8  13   0  -12.37   18.17
  -8  13   0   -9.04   21.96
  -8 -13   0    7.24   15.62
   8  13   0   15.43   22.28
  -9  13   0   -0.86   21.84
  -9  13   0  -15.96   22.60
   9  13   0  -19.54   22.37
  10  13   0  -45.96   25.24
 -10  13   0   23.44   27.31
   0 -14   0  901.45   58.38
   0 -14   0  970.07   60.37
   0  14   0  944.82   60.21
  -1 -14   0  114.55   15.76
   1 -14   0  143.27   15.37
   1  14   0  114.43   15.93
   1 -14   0  110.47   14.88
  -1 -14   0  114.87   13.95
  -1  14   0  126.47   15.98
  -1 -14   0  124.17   16.28
  -2 -14   0   11.35    9.70
  -2 -14   0   13.67   11.68
  -2  14   0   24.25   14.30
   2  14   0   23.05   12.85
   2 -14   0   12.57   11.44
  -2  14   0   19.74   11.90
  -2 -14   0   21.20   10.82
   2 -14   0   39.55   10.84
   3 -14   0   74.16   12.01
   3 -14   0   70.44   14.12
  -3 -14   0   43.63   11.84
  -3  14   0   87.95   18.85
   3  14   0   74.40   15.42
  -3 -14   0   24.12   10.86
  -3  14   0   49.69   13.51
  -4  14   0   11.38   12.41
   4  14   0    9.98   11.34
   4  14   0   10.63   14.19
   4 -14   0    9.13   10.12
  -4 -14   0    5.63   10.88
  -4 -14   0   16.76   10.84
   4 -14   0    5.91   12.76
  -4  14   0   27.42   16.63
  -5  14   0   47.22   14.89
  -5 -14   0   61.31   13.85
  -5  14   0   96.75   22.31
   5  14   0   29.48   16.80
   5  14   0   42.94   13.98
   5 -14   0   32.43   11.80
   5 -14   0   61.78   16.12
   6 -14   0   11.11   12.22
  -6  14   0   56.03   16.48
  -6 -14   0   39.54   14.15
   6  14   0   49.32   18.71
   6  14   0   35.04   14.00
  -6  14   0   50.03   22.37
   7  14   0    2.79   14.86
  -7  14   0    6.32   16.24
   7  14   0    4.62   18.92
  -7  14   0    3.55   22.65
  -7 -14   0   -1.43   14.36
   8  14   0   47.38   24.13
  -8  14   0   36.78   19.81
  -8 -14   0   34.06   17.81
  -8  14   0  -25.19   22.00
   9  14   0   17.71   26.34
  -9  14   0   18.71   26.69
 -10  14   0    0.26   28.10
  10  14   0   -3.56   27.74
   0  15   0   10.46   11.93
   0 -15   0   20.22   11.27
  -1 -15   0   36.39   12.72
   1 -15   0   34.76   12.05
   1 -15   0   50.37   13.14
   1  15   0   62.28   13.93
  -2 -15   0   13.75   10.41
   2 -15   0   19.82   10.41
   2  15   0    0.34   12.23
  -2  15   0   11.26   12.60
  -2 -15   0    6.47   10.50
   2 -15   0   -1.89   11.71
  -3  15   0   82.26   15.26
   3 -15   0   46.65   12.25
   3  15   0   61.16   15.98
  -3 -15   0   48.47   11.99
  -3 -15   0   39.35   12.49
   3 -15   0   46.30   14.28
  -3  15   0   56.93   18.29
  -4  15   0   41.96   18.55
  -4 -15   0   32.89   12.52
   4 -15   0   74.95   15.45
  -4  15   0   40.83   14.35
   4  15   0   44.13   16.17
   4 -15   0   53.74   12.30
  -4 -15   0   61.35   13.56
   4  15   0   56.98   13.58
  -5 -15   0   -1.42   11.73
   5 -15   0    0.51   10.78
  -5  15   0   28.19   20.00
   5  15   0    9.88   16.51
   5  15   0    6.88   12.57
  -5  15   0  -16.31   13.58
  -6  15   0   35.92   16.53
  -6  15   0   23.09   21.03
  -6 -15   0    6.73   13.78
   6  15   0    7.72   14.31
   6  15   0    0.51   18.60
  -7  15   0   22.50   17.68
   7  15   0   32.75   21.83
  -7  15   0   63.89   25.99
  -7 -15   0   10.68   15.08
   8  15   0   30.41   23.46
  -8  15   0  -32.86   23.75
   9  15   0   -3.97   25.47
  -9  15   0   18.75   27.36
   0  16   0  122.92   18.07
  -1 -16   0    8.90   13.17
   1 -16   0   -6.45   10.38
   1  16   0   17.44   13.72
   2  16   0   35.64   14.48
   2 -16   0  -11.22   10.96
  -2 -16   0   -6.77   10.92
   3 -16   0   54.68   13.13
  -3  16   0   55.16   14.99
  -3 -16   0   49.58   13.61
  -3  16   0   70.86   19.99
   3  16   0   45.17   16.71
  -4 -16   0    2.26   12.21
  -4  16   0  -13.71   13.29
   4  16   0    5.45   13.16
   4 -16   0    7.39   11.75
  -4  16   0    9.53   18.36
   4  16   0    4.41   15.23
   5 -16   0   41.67   13.35
  -5  16   0   41.72   21.38
   5  16   0   66.04   19.97
  -5 -16   0   48.78   14.76
   5  16   0   45.51   15.48
  -5  16   0   45.54   15.99
  -6  16   0   -0.01   23.11
   6  16   0    9.81   19.07
  -6 -16   0   -2.24   14.64
  -6  16   0   37.92   16.38
  -7  16   0   -5.97   23.62
   7  16   0   13.86   22.52
   8  16   0    5.49   24.71
  -8  16   0  -37.80   24.99
  -9  16   0   26.08   30.41
   0  17   0   11.41   14.17
   1 -17   0   81.07   15.03
  -1 -17   0  114.89   18.94
   1  17   0   99.79   18.21
   2  17   0   22.34   15.72
   2 -17   0   13.21   11.98
  -2 -17   0   14.66   13.59
  -3 -17   0   32.78   13.46
  -3  17   0   25.96   14.09
   3  17   0   13.51   16.37
   3 -17   0   47.92   13.31
  -4 -17   0   -5.25   12.96
   4 -17   0   -1.47   12.22
  -4  17   0   15.92   15.54
  -4  17   0   19.97   19.82
   4  17   0   34.16   17.60
  -5  17   0   16.78   21.79
  -5 -17   0   -2.73   13.14
  -5  17   0   14.56   14.86
   5  17   0    6.43   18.83
  -6 -17   0    5.77   15.23
   6  17   0   14.15   21.29
  -6  17   0   25.09   25.28
  -7  17   0   16.69   26.35
   7  17   0  -23.04   21.84
  -8  17   0   -8.20   27.72
   8  17   0   -4.63   25.07
   0  18   0   27.92   16.05
   1  18   0   13.93   15.18
   1 -18   0   24.78   13.55
  -1 -18   0   40.59   16.79
   2  18   0   26.89   16.17
   2 -18   0   -3.64   12.83
  -2 -18   0   11.12   13.32
  -3 -18   0   31.30   14.46
  -3  18   0   16.25   15.69
   3 -18   0   30.21   13.77
   3  18   0   24.46   17.23
   4  18   0   -1.75   17.93
  -4  18   0   28.52   16.83
  -4 -18   0    7.71   14.20
   4 -18   0   14.80   13.70
  -4  18   0   36.87   22.21
  -5  18   0   11.20   23.01
   5  18   0   38.04   21.70
  -5 -18   0  -13.16   14.32
   6  18   0   76.92   25.21
  -6  18   0   35.57   26.76
  -7  18   0  -29.94   25.58
   7  18   0   37.42   25.47
   0 -19   0   17.77   20.59
   0  19   0    6.27   16.18
   0 -19   0    1.75   14.37
   1  19   0   45.85   17.52
  -1 -19   0   13.65   16.96
   1 -19   0   50.15   15.52
   2 -19   0   25.95   14.06
   2  19   0   32.31   17.61
  -2 -19   0    5.79   15.27
  -3 -19   0   11.43   15.18
   3  19   0   66.24   20.44
   3 -19   0   31.36   14.59
   4  19   0   27.02   20.77
  -4 -19   0   41.79   16.33
  -5  19   0  -13.80   24.12
   5  19   0   21.76   21.37
  -6  19   0   48.22   29.64
   6  19   0   78.23   26.62
   0 -20   0   45.79   23.59
   0 -20   0   31.48   16.10
   1 -20   0   36.63   15.93
   1  20   0   58.59   19.16
  -1 -20   0   30.79   19.06
  -2 -20   0   46.06   18.14
   2  20   0   47.94   19.13
   2 -20   0    6.72   13.96
  -3 -20   0    7.26   15.67
   3  20   0   10.32   18.93
   4  20   0   -0.90   19.71
   5  20   0    3.49   22.09
   0 -21   0    9.16   16.37
   0 -21   0  -17.80   23.59
   1  21   0    6.03   19.01
   1 -21   0   10.48   15.99
  -1 -21   0    4.54   20.69
   2 -21   0   -2.51   14.88
  -2 -21   0   -2.75   16.62
   2  21   0   22.57   20.47
   3  21   0   15.98   20.44
   4  21   0   12.81   21.59
   0 -22   0   -9.95   16.65
   0 -22   0    3.39   26.55
  -1 -22   0    6.51   22.65
   1 -22   0   27.37   17.42
  -1 -22   0    2.12   17.65
   1  22   0   26.51   21.46
 -13   0   1   22.65   20.39
  13   0  -1    6.34   23.02
  12   0  -1   57.97   23.20
 -12   0   1   42.68   19.32
  11   0  -1   34.61   19.82
 -11   0   1   27.77   17.45
 -10   0   1  -20.20   13.97
  10   0  -1   17.20   17.05
   9   0  -1   65.59   18.09
  -9   0   1   76.84   16.61
  -8   0   1  330.71   27.24
   8   0  -1  243.87   26.51
  -7   0   1   97.39   14.78
   7   0  -1   57.90   14.84
   6   0  -1    2.70   10.81
  -6   0   1   19.92    9.61
   5   0  -1  391.80   29.75
   5   0  -1  462.30   30.90
  -5   0   1  408.54   29.25
   4   0  -1   64.80   10.16
  -4   0   1   75.79    9.42
   4   0  -1   70.41    9.79
  -3   0   1   35.97    5.91
   3   0  -1   31.60    7.08
  -3   0   1   38.37    7.30
   3   0  -1   34.51    6.44
  -2   0   1   39.89    5.53
   2   0  -1   53.05    5.86
   2   0  -1   42.92    4.57
  -2   0   1   42.71    4.44
   1   0  -1 1790.19  105.10
  -1   0   1 1813.21  105.19
  -1   0   1 1811.03  103.29
  -1   0   1 1778.90  101.25
   1   0  -1 1711.66  101.20
   0   0   1  272.47   16.30
   0   0  -1  260.05   15.94
   0   0  -1  245.73   16.25
   0   0   1  267.82   15.72
   1   0   1  495.81   30.65
  -1   0  -1  483.50   30.50
   1   0   1  501.00   29.16
  -2   0  -1  174.38   14.52
   2   0   1  181.79   15.61
   2   0   1  196.29   12.79
   3   0   1 2522.98  144.65
  -3   0  -1 2391.47  148.49
   3   0   1 2532.89  149.17
   4   0   1 3673.05  208.73
  -4   0  -1 3493.18  213.80
   5   0   1   28.80    8.92
  -5   0  -1   51.35   11.35
   6   0   1   34.49   10.95
  -6   0  -1   35.58   12.08
  -7   0  -1  117.66   17.37
   7   0   1   97.08   15.79
   8   0   1   -8.60   12.51
  -8   0  -1   25.85   14.32
   9   0   1   14.54   15.94
  -9   0  -1   24.15   15.76
 -10   0  -1   19.37   17.29
  10   0   1    3.95   16.31
 -11   0  -1    7.56   18.37
  11   0   1   12.63   19.58
 -12   0  -1   20.97   20.39
  12   0   1    7.08   21.15
  13  -1  -1   29.85   23.24
  13   1  -1   66.70   25.93
 -13  -1   1   37.61   20.28
 -13   1   1  -16.81   20.34
  12  -1  -1   11.93   19.85
 -12  -1   1    9.68   18.11
 -12   1   1    8.66   17.92
  12   1  -1    1.50   21.88
 -11  -1   1   37.06   16.92
  11  -1  -1   31.01   19.69
 -11   1   1   33.41   18.11
  11   1  -1   43.17   21.30
 -10   1   1   42.58   19.37
  10  -1  -1   23.29   18.04
 -10  -1   1   23.81   14.41
  10   1  -1   24.04   18.19
 -10   1   1   21.56   16.08
   9  -1  -1   45.25   16.95
  -9  -1   1  115.50   17.55
   9   1  -1   63.89   18.58
  -9   1   1   61.36   17.19
  -9   1   1   91.39   20.18
   8  -1  -1  168.37   20.37
   8   1  -1  134.73   20.37
  -8   1   1  169.80   22.46
  -8  -1   1  147.43   18.38
  -8   1   1  173.58   20.12
  -7   1   1   86.05   14.49
  -7  -1   1   84.39   13.30
   7   1  -1   68.81   14.90
   7  -1  -1   47.81   14.01
  -6   1   1  711.05   50.62
   6   1  -1  817.54   51.42
   6  -1  -1  814.54   51.01
  -6  -1   1  753.94   50.35
  -5  -1   1  193.77   16.60
   5   1  -1  254.75   19.07
   5  -1  -1  155.54   16.96
  -5   1   1  195.15   17.35
   5   1  -1  180.38   17.97
   4   1  -1  144.79   13.45
   4  -1  -1  133.91   13.35
   4   1  -1  121.96   13.56
   4  -1  -1  180.14   14.39
  -4  -1   1  118.47   11.88
  -4   1   1  143.87   13.15
  -4   1   1  145.06   14.56
   3  -1  -1 1087.60   67.54
  -3  -1   1 1133.65   67.97
  -3   1   1 1045.75   66.79
   3  -1  -1 1178.33   68.74
  -3   1   1 1197.36   68.02
   3   1  -1 1079.26   67.89
  -3   1   1 1087.89   68.42
  -3  -1   1 1113.12   68.00
   3   1  -1 1225.10   68.51
   2   1  -1  455.04   29.71
  -2  -1   1  481.93   29.76
  -2   1   1  448.13   29.03
   2   1  -1  479.66   29.21
   2  -1  -1  495.04   29.14
  -2  -1   1  485.62   29.11
  -2   1   1  451.84   29.43
   2  -1  -1  476.52   29.35
   2  -1  -1  509.93   29.60
  -2   1   1  482.47   29.42
   1   1  -1   66.95    5.92
  -1  -1   1   75.12    5.66
   1  -1  -1   67.58    5.53
   1   1  -1   82.77    5.73
   1  -1  -1   69.59    5.55
  -1   1   1   85.13    5.63
  -1   1   1   79.92    5.79
   1  -1  -1   66.82    5.47
  -1   1   1   85.19    5.69
  -1  -1   1   70.97    6.02
   0   1   1  668.02   35.29
   0   1  -1  592.74   36.89
   0   1  -1  641.98   36.23
   0  -1  -1  569.95   35.16
   0  -1   1  634.61   36.89
   0   1  -1  659.63   36.42
   0  -1   1  561.48   36.30
   0  -1   1  620.43   36.06
   0   1   1  612.38   35.90
   0   1   1  612.46   36.64
   0  -1  -1  635.11   35.91
   0  -1  -1  547.38   36.57
  -1  -1  -1  476.26   29.62
   1   1   1  466.18   29.59
  -1   1  -1  485.39   30.35
  -1   1  -1  484.27   28.32
   1   1   1  453.60   28.65
   1  -1   1  460.82   30.26
  -1  -1  -1  520.70   28.82
   1  -1   1  490.51   28.24
  -2  -1  -1  411.02   26.64
   2  -1   1  401.66   27.68
   2   1   1  387.68   25.17
   2  -1   1  414.79   24.94
  -2   1  -1  407.63   25.20
  -2   1  -1  407.97   27.44
  -2  -1  -1  414.72   25.36
   2   1   1  415.31   26.90
   3   1   1  919.07   56.99
   3  -1   1  926.61   54.33
  -3   1  -1  914.44   54.69
   3   1   1  968.12   54.77
  -3  -1  -1  853.87   56.25
  -3   1  -1  860.81   56.99
   3  -1   1  942.72   57.86
  -3  -1  -1  867.89   54.51
  -4   1  -1  186.31   18.22
   4  -1   1  220.61   16.20
  -4  -1  -1  193.20   17.39
   4   1   1  193.80   16.00
  -5   1  -1  425.37   31.87
   5  -1   1  448.68   29.69
   5   1   1  425.00   30.01
  -5  -1  -1  418.06   31.31
   6   1   1  602.36   41.09
  -6   1  -1  592.57   43.40
   6  -1   1  646.30   41.13
  -6  -1  -1  600.84   42.66
  -7   1  -1   92.94   17.27
   7   1   1   76.78   15.15
   7  -1   1   70.26   13.92
  -7  -1  -1   83.71   15.32
   8  -1   1    8.27   13.57
   8   1   1    5.24   13.93
  -8  -1  -1   -8.78   12.65
  -8   1  -1   24.59   14.80
  -9   1  -1   50.47   17.14
   9  -1   1   57.22   16.08
  -9  -1  -1   42.53   16.43
   9   1   1   59.43   18.05
 -10   1  -1   57.03   19.35
  10   1   1   38.54   18.43
 -10  -1  -1   60.98   18.38
  10  -1   1   26.06   17.23
  11  -1   1   10.49   19.04
 -11  -1  -1   32.85   18.73
  11   1   1    2.67   19.92
 -11   1  -1   17.09   19.05
  12   1   1    0.69   21.98
 -12  -1  -1  -11.16   18.41
 -12   1  -1   16.04   21.48
  13  -2  -1   14.01   22.18
 -13   2   1    1.24   20.01
  13   2  -1   19.67   25.12
 -13  -2   1   19.93   19.35
 -12   2   1    9.84   19.86
  12  -2  -1    4.64   19.56
 -12  -2   1   14.81   17.11
  12   2  -1    7.07   22.26
 -11  -2   1   -7.94   15.04
 -11   2   1   34.54   18.37
  11  -2  -1   30.32   19.64
  11   2  -1   -1.96   19.60
 -10   2   1   96.82   23.62
 -10   2   1  120.98   21.38
 -10  -2   1  121.44   19.99
  10  -2  -1  109.19   21.00
  10   2  -1  139.39   23.37
  -9  -2   1   66.61   15.62
  -9   2   1   95.98   21.11
  -9   2   1   95.89   19.14
   9  -2  -1   66.86   18.29
   9   2  -1   93.63   20.06
   8   2  -1   10.68   14.39
  -8  -2   1   -0.27   10.50
   8  -2  -1  -14.96   13.01
  -8   2   1   32.17   16.36
  -8   2   1    7.93   12.58
  -7  -2   1   15.29   10.03
  -7   2   1   11.23   12.16
  -7   2   1    6.50   13.51
   7  -2  -1   22.85   12.77
   7   2  -1    5.97   12.19
  -6   2   1  646.26   45.47
   6  -2  -1  652.17   44.57
  -6   2   1  737.14   47.29
   6   2  -1  711.12   45.66
  -6  -2   1  642.01   44.07
  -5   2   1   54.22   10.53
   5   2  -1   60.49   11.48
   5  -2  -1   50.92   10.28
   5   2  -1   88.47   11.63
  -5   2   1   48.41   12.25
  -5  -2   1   51.31    9.36
   4  -2  -1   42.07    8.45
  -4  -2   1   59.01    7.68
   4  -2  -1   55.14    9.25
  -4   2   1   47.60   10.02
   4   2  -1   46.76    8.19
   4   2  -1   33.53    8.85
  -4   2   1   45.77    8.66
   3  -2  -1 2638.36  153.96
   3   2  -1 2822.21  158.87
  -3   2   1 3031.12  157.00
   3   2  -1 2664.58  157.14
  -3   2   1 2652.95  154.14
  -3  -2   1 2584.77  158.72
   3  -2  -1 2767.66  159.81
   3  -2  -1 2518.92  156.46
  -3   2   1 2515.71  159.56
   2   2  -1 3465.02  205.27
  -2   2   1 3583.15  208.85
   2  -2  -1 3687.25  204.85
   2   2  -1 3532.34  208.15
   2  -2  -1 3526.24  200.97
   2  -2  -1 3522.87  208.74
  -2   2   1 3698.72  204.78
  -2  -2   1 3497.26  208.27
  -2   2   1 3479.49  200.95
   2   2  -1 3441.14  207.44
  -1   2   1  619.63   37.90
   1  -2  -1  639.29   37.02
   1   2  -1  583.91   37.42
  -1  -2   1  643.67   37.31
  -1  -2   1  626.72   37.36
  -1  -2   1  599.20   37.42
  -1   2   1  578.26   36.32
   1  -2  -1  611.82   36.37
   1  -2  -1  632.58   37.89
  -1   2   1  655.57   37.02
   1   2  -1  636.80   37.30
   0   2   1  291.19   17.85
   0  -2   1  302.63   18.15
   0   2  -1  274.26   16.64
   0  -2   1  302.69   16.70
   0  -2  -1  294.51   17.30
   0  -2  -1  277.26   17.84
   0   2   1  317.63   17.66
   0  -2   1  279.52   17.74
   0  -2   1  276.97   17.03
   0   2  -1  263.95   17.71
   0  -2  -1  286.78   17.54
   0   2  -1  289.09   16.98
   0   2   1  263.15   17.21
   1  -2   1  269.98   15.82
  -1   2  -1  258.11   15.58
   1   2   1  263.88   17.21
   1  -2   1  276.46   18.22
  -1  -2  -1  265.79   16.69
   1   2   1  271.66   16.65
  -1  -2  -1  255.16   17.07
  -1   2  -1  238.03   16.21
   2   2   1  532.15   35.60
  -2   2  -1  632.27   34.54
   2  -2   1  550.68   34.05
   2  -2   1  536.25   37.05
  -2  -2  -1  599.77   35.92
  -2  -2  -1  586.09   34.78
  -2   2  -1  591.72   37.00
   2   2   1  524.87   34.60
   3  -2   1  473.61   29.68
   3  -2   1  483.67   32.81
   3   2   1  461.93   31.63
  -3   2  -1  496.31   30.31
  -3   2  -1  436.18   32.40
  -3  -2  -1  487.57   31.48
   3   2   1  479.49   30.30
   4  -2   1 1105.78   67.54
  -4  -2  -1 1080.94   69.69
  -4   2  -1 1112.35   71.17
   4   2   1 1079.19   67.99
  -4   2  -1 1243.03   68.57
   5  -2   1  470.05   30.48
   5   2   1  403.44   30.46
  -5   2  -1  451.50   33.24
  -5  -2  -1  447.49   32.23
   6  -2   1   80.57   12.30
  -6  -2  -1   86.20   14.43
   6   2   1   54.50   12.59
  -6   2  -1   79.52   15.17
  -7   2  -1  193.88   23.09
   7   2   1  285.90   23.72
   7  -2   1  173.45   19.75
  -7  -2  -1  219.99   22.03
  -8   2  -1   45.76   16.43
  -8  -2  -1   56.86   15.53
   8   2   1   16.79   14.74
   8  -2   1   43.41   14.29
   9   2   1   -1.63   14.97
  -9  -2  -1   -1.55   14.19
   9  -2   1   -0.69   14.47
  -9   2  -1   13.08   17.91
  -9   2  -1    5.58   16.05
 -10   2  -1   48.31   19.45
 -10   2  -1   64.75   21.26
  10   2   1   25.82   19.22
 -10  -2  -1   26.14   17.18
  10  -2   1   17.70   16.77
  11   2   1   10.90   20.43
 -11   2  -1   29.43   20.26
  11  -2   1    4.70   18.18
 -11  -2  -1   -6.35   17.11
 -12   2  -1   16.07   20.70
 -12  -2  -1   14.61   20.05
  12   2   1    8.02   21.48
 -13  -3   1   41.87   19.93
  13  -3  -1  -18.04   20.94
  13   3  -1   21.42   26.35
 -13   3   1   43.96   22.58
 -12   3   1   40.60   21.01
  12  -3  -1   16.10   19.89
 -12  -3   1   -6.22   16.38
  12   3  -1    7.81   22.78
  11  -3  -1   -9.23   16.75
  11   3  -1   -0.25   20.16
 -11   3   1    7.21   18.10
 -11  -3   1  -12.78   14.91
 -10  -3   1   64.58   16.25
 -10   3   1   23.13   17.41
 -10   3   1   32.00   20.50
  10   3  -1   24.46   19.91
  10  -3  -1   63.91   19.02
  -9  -3   1  261.49   24.97
   9   3  -1  265.10   29.07
  -9   3   1  236.71   27.40
  -9   3   1  230.60   28.74
   9  -3  -1  270.19   27.25
  -8   3   1  106.86   21.66
   8   3  -1  103.42   18.85
  -8   3   1   58.54   16.21
   8  -3  -1   81.98   17.02
  -8  -3   1  104.58   15.40
   7   3  -1  222.94   21.98
   7  -3  -1  166.17   19.10
  -7   3   1  196.34   23.83
  -7  -3   1  169.16   17.50
  -7   3   1  156.46   19.98
   6   3  -1  658.76   45.12
  -6   3   1  652.15   45.34
  -6   3   1  712.97   46.29
  -6  -3   1  685.99   43.68
   6  -3  -1  599.02   43.68
   5  -3  -1  128.45   14.72
   5   3  -1  164.65   15.25
   5   3  -1  170.39   16.79
  -5   3   1  174.18   17.00
  -5  -3   1  154.99   14.09
  -5   3   1  154.56   17.75
   4  -3  -1   81.01   10.70
  -4   3   1   87.06   11.52
   4   3  -1   78.21    8.94
   4   3  -1   70.94   10.84
  -4  -3   1   95.13    9.11
  -4   3   1   83.90   10.91
   4  -3  -1   87.98   10.44
   3   3  -1  591.98   36.33
   3   3  -1  540.40   37.05
   3  -3  -1  593.21   36.80
  -3   3   1  676.04   37.06
   3  -3  -1  596.40   36.89
  -3   3   1  550.86   36.67
   3   3  -1  625.08   37.72
  -3   3   1  589.69   38.05
  -3  -3   1  582.09   36.43
   2  -3  -1   26.75    4.98
   2   3  -1   13.51    4.10
  -2   3   1   12.41    4.74
  -2  -3   1   23.67    3.18
   2  -3  -1   22.66    4.36
   2   3  -1   20.89    5.26
  -2   3   1   10.70    4.70
  -2  -3   1   27.04    5.31
   2   3  -1   23.97    3.11
  -2  -3   1   27.35    4.67
  -2   3   1   22.76    4.17
   2  -3  -1   23.10    5.11
   1   3  -1 1867.93  107.59
  -1  -3   1 1876.83  109.15
  -1  -3   1 1898.90  107.63
  -1   3   1 1843.69  105.45
  -1   3   1 1915.92  107.47
  -1   3   1 1799.95  109.81
   1  -3  -1 1877.92  107.44
   1  -3  -1 1771.31  109.75
  -1  -3   1 1782.63  108.79
   1  -3  -1 1870.76  105.48
   1   3  -1 1864.25  108.90
   0  -3  -1  722.14   41.84
   0   3  -1  704.64   43.16
   0  -3   1  735.71   43.17
   0  -3  -1  701.12   43.35
   0  -3  -1  748.65   42.68
   0  -3   1  737.35   43.62
   0   3   1  723.77   41.86
   0   3  -1  719.86   42.02
   0   3  -1  670.32   43.38
   0  -3   1  749.35   41.19
   0   3   1  695.71   42.63
   0  -3  -1  706.32   42.47
   0  -3   1  707.85   42.01
   0   3  -1  738.01   41.19
   1   3   1   29.94    4.61
  -1  -3  -1   27.72    4.63
   1   3   1   28.22    4.60
  -1   3  -1   42.13    6.21
  -1   3  -1   30.11    3.94
  -1  -3  -1   22.71    4.47
   1   3   1   33.47    3.23
   1  -3   1   30.85    2.77
   1  -3   1   25.74    5.78
   1  -3   1   27.63    4.19
   1  -3   1   29.45    2.86
  -2   3  -1 2583.28  131.68
  -2  -3  -1 2067.10  134.84
  -2   3  -1 2085.02  129.86
  -2   3  -1 2282.99  136.48
   2  -3   1 2268.25  131.84
   2   3   1 2312.93  135.10
   2   3   1 2302.64  132.66
  -3   3  -1  166.75   16.58
  -3   3  -1  178.77   18.46
   3   3   1  244.42   17.52
  -3  -3  -1  220.58   17.18
   3  -3   1  242.26   19.57
   3   3   1  259.19   17.32
   3  -3   1  225.23   15.85
  -3   3  -1  252.79   16.26
  -4  -3  -1 2018.98  124.10
  -4   3  -1 2259.47  121.75
   4   3   1 2037.84  121.78
   4  -3   1 2025.87  120.88
  -4   3  -1 1970.08  120.71
  -4   3  -1 2024.75  125.80
  -5   3  -1  816.78   53.69
  -5   3  -1  787.08   51.63
   5  -3   1  813.60   49.62
  -5  -3  -1  730.58   51.10
   5   3   1  814.03   50.70
  -6   3  -1    8.61   12.88
  -6   3  -1    6.11   11.65
   6  -3   1   20.97    9.79
   6   3   1    2.76   10.32
  -6  -3  -1   15.52   10.68
  -7   3  -1  142.06   20.62
  -7  -3  -1  147.07   18.47
   7   3   1  152.75   19.09
   7  -3   1  159.47   17.62
  -7   3  -1  162.86   22.18
  -8   3  -1   -2.04   14.24
   8  -3   1   16.15   13.17
  -8  -3  -1   28.26   13.60
  -8   3  -1   34.33   17.09
   8   3   1    6.12   14.37
   9  -3   1   89.15   17.52
  -9   3  -1   94.78   21.67
   9   3   1  120.55   21.43
  -9  -3  -1   77.04   18.48
  -9   3  -1   80.29   20.47
 -10  -3  -1   73.27   18.98
 -10   3  -1  111.84   23.62
  10   3   1   83.38   22.38
 -10   3  -1   92.38   22.39
  10  -3   1   84.08   19.39
  11  -3   1    3.80   17.01
  11   3   1  -10.25   20.55
 -11  -3  -1  -11.70   16.58
 -11   3  -1   38.69   20.63
  12   3   1    8.08   22.31
 -12   3  -1   18.25   21.04
 -12  -3  -1   23.85   20.01
 -13  -4   1   48.13   20.58
 -13   4   1   45.60   23.55
  13   4  -1   47.88   27.53
 -12  -4   1   80.34   19.96
  12  -4  -1   23.96   20.75
 -12   4   1   40.35   21.60
  12   4  -1   13.69   23.35
 -11   4   1   52.06   20.82
  11  -4  -1   32.81   18.65
 -11  -4   1   30.94   16.37
  11   4  -1   13.92   20.97
 -10   4   1  144.56   23.57
  10   4  -1  185.85   27.01
 -10   4   1  156.07   27.53
 -10  -4   1  135.11   19.41
  10  -4  -1  146.73   22.61
  -9   4   1   65.48   20.77
   9  -4  -1   63.07   17.28
  -9   4   1   31.96   16.80
   9   4  -1   38.44   18.38
  -9  -4   1   59.93   14.50
   8   4  -1    2.16   14.56
  -8   4   1   -5.04   12.99
  -8  -4   1    8.89   11.05
  -8   4   1   -2.79   15.64
   8  -4  -1  -10.70   11.96
   7   4  -1   57.95   15.39
  -7  -4   1   52.74   11.70
  -7   4   1   38.82   16.26
   7  -4  -1   39.25   13.20
  -7   4   1   56.22   14.94
   6   4  -1  245.76   21.89
  -6   4   1  211.93   22.10
   6  -4  -1  209.77   19.82
  -6   4   1  206.87   21.23
  -6  -4   1  200.96   18.12
  -5   4   1 1337.43   76.76
  -5  -4   1 1192.56   76.20
   5  -4  -1 1177.62   75.88
   5   4  -1 1303.04   76.67
   5   4  -1 1287.38   77.49
  -5   4   1 1234.93   78.74
   4  -4  -1 1246.91   73.08
  -4   4   1 1286.64   76.03
   4   4  -1 1162.39   74.25
   4   4  -1 1267.19   73.59
  -4   4   1 1235.46   72.99
   4   4  -1 1197.80   74.27
  -4  -4   1 1242.19   73.59
   4  -4  -1 1116.26   73.03
  -3   4   1  651.31   35.51
  -3  -4   1  547.55   34.98
   3  -4  -1  566.38   35.71
  -3   4   1  558.41   35.42
  -3   4   1  505.64   36.80
   3  -4  -1  544.54   36.81
   3   4  -1  601.38   35.01
   3  -4  -1  574.77   35.37
   3   4  -1  566.41   36.41
   3   4  -1  560.56   35.95
   2   4  -1    5.08    3.89
  -2   4   1    7.48    4.93
  -2  -4   1    0.84    2.76
  -2  -4   1    5.45    3.86
  -2   4   1    9.35    3.89
   2   4  -1    6.09    4.39
  -2  -4   1   11.03    4.62
   2  -4  -1    1.15    4.39
  -2   4   1   11.82    4.67
   2  -4  -1    9.90    3.84
   2  -4  -1    6.23    4.85
   1  -4  -1 1554.62   87.52
  -1  -4   1 1531.65   88.63
   1   4  -1 1418.06   87.46
   1  -4  -1 1502.12   87.48
  -1   4   1 1426.03   85.86
   1  -4  -1 1496.16   85.93
  -1  -4   1 1532.32   88.82
  -1  -4   1 1531.83   87.62
   1  -4  -1 1575.83   89.71
   1   4  -1 1413.70   88.56
   0  -4   1  432.63   27.21
   0  -4   1  446.05   25.34
   0   4   1  430.32   26.56
   0  -4   1  415.53   26.78
   0   4  -1  422.87   25.26
   0   4  -1  415.94   25.78
   0  -4   1  437.00   25.91
   0   4   1  428.45   26.12
   0   4  -1  422.96   26.88
   0  -4  -1  416.48   26.08
   0   4  -1  430.74   26.96
   0  -4  -1  439.54   26.59
   0  -4  -1  429.33   26.02
   1  -4   1 1319.71   74.82
   1  -4   1 1270.50   73.82
  -1   4  -1 1277.81   73.72
   1  -4   1 1334.52   74.84
   1   4   1 1295.84   77.22
   1   4   1 1276.43   75.91
   1   4   1 1210.52   75.94
  -1  -4  -1 1306.59   75.96
   1  -4   1 1355.19   78.34
  -1  -4  -1 1277.96   77.17
  -1   4  -1 1261.99   78.08
   2  -4   1 1658.90   99.82
  -2   4  -1 1776.19   99.70
   2  -4   1 1716.04  100.80
  -2   4  -1 1674.77  105.19
   2   4   1 1834.08  103.94
  -2  -4  -1 1796.67  103.79
   2   4   1 1731.93  102.28
  -2   4  -1 1754.16  100.50
   2   4   1 1674.79  102.06
  -3  -4  -1  114.58   10.72
  -3   4  -1  118.90    9.18
   3   4   1   99.53   10.63
   3   4   1   83.94   10.07
  -3   4  -1   91.20   12.64
   3  -4   1  101.77    9.41
  -4  -4  -1  121.05   12.49
   4  -4   1  113.51   11.32
   4   4   1  119.88   12.62
  -4   4  -1  123.92   11.61
  -4   4  -1   98.16   13.85
  -4   4  -1   93.87   14.76
   5   4   1  397.77   28.16
  -5  -4  -1  358.99   27.57
   5  -4   1  397.81   26.71
  -5   4  -1  404.33   30.75
  -5   4  -1  332.49   30.28
  -6  -4  -1   33.77   11.31
  -6   4  -1   24.93   14.66
   6   4   1   26.94   11.96
   6  -4   1   23.05   10.04
  -6   4  -1   12.92   12.99
  -7   4  -1  120.02   19.28
   7  -4   1  107.37   14.85
  -7   4  -1   84.67   19.89
  -7  -4  -1   86.48   15.84
   7   4   1   94.29   17.04
  -8  -4  -1   42.95   14.73
   8   4   1   38.18   16.26
  -8   4  -1   73.02   19.72
   8  -4   1   64.37   14.69
  -8   4  -1   79.06   18.79
  -9  -4  -1   41.77   16.32
   9  -4   1   53.54   15.28
   9   4   1   37.62   18.35
  -9   4  -1   38.51   18.65
  -9   4  -1   16.62   19.84
 -10   4  -1  106.12   23.44
  10  -4   1   77.37   19.17
  10   4   1  133.34   24.73
 -10  -4  -1  103.33   20.21
 -10   4  -1  114.48   25.17
 -11   4  -1   -5.89   18.99
  11   4   1    6.55   21.86
 -11  -4  -1   29.48   18.87
  12   4   1  -21.92   22.10
 -12  -4  -1   30.65   19.77
 -12   4  -1   43.57   23.77
  13   5  -1  -24.54   24.94
 -13   5   1   40.84   24.79
 -12  -5   1    9.53   16.98
  12  -5  -1   -8.57   18.77
  12   5  -1   -8.96   23.92
 -12   5   1  -12.26   20.69
  11   5  -1   -2.78   21.36
  11  -5  -1    0.06   17.31
 -11   5   1   18.23   20.33
 -11  -5   1    9.47   15.25
 -10  -5   1   11.86   14.14
  10   5  -1   22.93   20.34
  10  -5  -1   34.79   17.06
 -10   5   1   65.43   22.99
 -10   5   1    9.08   17.84
  -9   5   1  234.40   29.13
  -9  -5   1  221.43   23.02
   9   5  -1  242.37   28.26
  -9   5   1  220.39   27.03
   9  -5  -1  218.97   24.59
  -8   5   1   80.79   20.21
   8   5  -1   64.37   18.23
   8  -5  -1   55.46   15.25
  -8   5   1   56.82   17.49
  -8  -5   1   86.67   13.94
  -7   5   1  551.12   38.62
   7   5  -1  462.64   37.36
  -7   5   1  466.70   36.90
   7  -5  -1  470.41   34.49
  -7  -5   1  410.37   32.93
   6  -5  -1  673.94   46.13
   6   5  -1  678.75   47.27
  -6   5   1  821.27   49.39
  -6  -5   1  686.46   45.56
  -6   5   1  705.65   49.09
   5  -5  -1   34.60    9.02
  -5  -5   1   31.69    7.67
   5   5  -1   37.17    9.38
   5  -5  -1   48.46   11.12
  -5   5   1   42.50   11.66
  -5   5   1   26.75   10.88
   5   5  -1   44.64    7.86
   5   5  -1   39.79   11.16
   4   5  -1   74.22    9.97
   4  -5  -1   81.30    9.68
   4   5  -1   84.64   11.51
  -4  -5   1   87.19    8.67
  -4   5   1   79.09   11.19
   4   5  -1   99.21    8.82
   4  -5  -1  107.06   11.79
  -4   5   1   48.82   10.36
  -3  -5   1  121.91   10.35
   3  -5  -1  133.10   10.95
  -3   5   1  146.36   13.19
  -3   5   1  132.50   11.75
  -3  -5   1  118.88   11.09
   3   5  -1  125.68   11.02
   3   5  -1  140.42   10.28
   3   5  -1  127.40   11.95
   3  -5  -1  115.48   11.63
  -2  -5   1 1441.20   84.72
  -2   5   1 1525.13   83.98
   2   5  -1 1406.68   85.04
  -2  -5   1 1473.21   85.08
  -2   5   1 1396.46   82.68
   2  -5  -1 1458.82   86.48
   2  -5  -1 1476.13   82.78
   2   5  -1 1412.33   84.49
  -2   5   1 1276.57   86.23
   2  -5  -1 1405.13   83.79
   1   5  -1 7308.79  432.06
   1   5  -1 7418.94  426.44
   1  -5  -1 7358.00  417.98
   1  -5  -1 7666.38  426.35
  -1  -5   1 7190.83  431.92
  -1   5   1 6970.14  434.90
   1  -5  -1 7662.37  435.04
  -1   5   1 7174.76  417.93
  -1  -5   1 7449.22  434.23
   1  -5  -1 7520.41  426.40
  -1  -5   1 7759.52  426.50
   0  -5  -1   18.39    3.61
   0  -5   1   20.89    4.80
   0   5   1   19.71    4.67
   0  -5   1   19.11    4.63
   0  -5   1   13.51    3.87
   0  -5   1   17.78    3.90
   0   5   1   18.90    4.91
   0   5  -1   16.43    3.71
   0   5  -1   17.04    4.92
   0  -5  -1    5.77    4.58
   0   5  -1   13.52    3.79
   1   5   1  369.80   23.61
   1  -5   1  376.02   22.03
   1  -5   1  375.62   24.74
   1   5   1  365.90   22.45
   1  -5   1  359.12   21.98
  -1  -5  -1  344.28   22.31
   1   5   1  365.11   23.54
  -1  -5  -1  369.51   23.09
  -1  -5  -1  343.21   23.51
  -1   5  -1  346.17   24.64
  -1   5  -1  365.84   22.09
   1  -5   1  354.67   22.05
  -2  -5  -1   44.10    6.70
   2  -5   1   42.03    4.55
   2   5   1   31.28    6.26
   2  -5   1   43.64    4.99
  -2   5  -1   54.69    8.92
   2   5   1   49.88    5.40
  -2   5  -1   50.73    6.56
   2  -5   1   36.29    8.24
   2   5   1   45.17    7.11
   2  -5   1   40.22    6.95
   3   5   1  111.13   10.00
  -3  -5  -1  111.03   11.42
   3   5   1  141.08   12.11
  -3   5  -1  116.25   14.05
  -3   5  -1  115.16    9.38
   3  -5   1  121.30   10.09
   3   5   1  119.39   12.04
  -4   5  -1  104.39   12.01
  -4   5  -1   80.88   13.99
   4   5   1   79.95   11.62
   4  -5   1   91.07   10.07
  -4  -5  -1  112.98   11.93
  -4   5  -1   98.34    9.71
   4   5   1   77.20   10.13
  -5   5  -1   91.93   15.27
  -5  -5  -1   45.59   10.87
   5   5   1   72.52   12.52
  -5   5  -1   58.60   13.41
   5  -5   1   74.19   10.40
  -6  -5  -1   71.04   13.34
  -6   5  -1   62.55   16.35
   6   5   1   86.75   14.81
   6  -5   1   70.36   12.01
  -6   5  -1   75.47   17.34
  -7   5  -1   92.08   19.29
   7  -5   1   91.59   14.54
  -7  -5  -1  109.90   16.49
   7   5   1   87.79   17.82
  -7   5  -1   74.66   18.63
  -8   5  -1   52.64   18.30
   8  -5   1   54.04   13.81
  -8  -5  -1   27.96   14.34
   8   5   1   46.47   17.87
  -8   5  -1   42.33   19.23
  -9  -5  -1   63.76   17.16
  -9   5  -1   67.96   20.90
   9   5   1   63.23   19.93
   9  -5   1   61.42   15.74
  -9   5  -1   78.84   22.69
  10   5   1    3.50   19.58
 -10  -5  -1   20.47   16.79
  10  -5   1   33.10   16.54
 -10   5  -1   10.63   19.23
 -10   5  -1   53.69   22.75
 -11  -5  -1   -7.09   17.50
 -11   5  -1   22.14   21.05
  11   5   1  -17.44   20.69
  12   5   1   -0.11   24.21
 -12  -5  -1   -0.93   18.81
 -12   5  -1   59.41   25.05
  12   6  -1   19.41   23.39
 -12  -6   1   12.54   16.85
 -12   6   1   18.94   22.58
  12   6  -1   -3.52   24.98
 -11  -6   1   39.47   16.98
  11  -6  -1   50.96   19.88
  11   6  -1   67.85   26.63
  11   6  -1   73.46   22.65
 -11   6   1   45.76   21.71
  10   6  -1  249.08   31.43
  10   6  -1  238.25   28.96
 -10  -6   1  178.86   22.49
 -10   6   1  173.64   30.32
  10  -6  -1  193.22   24.28
 -10   6   1  182.91   27.70
  -9   6   1   52.88   21.86
   9   6  -1   34.13   19.01
  -9   6   1   26.95   17.61
   9   6  -1   40.26   17.20
  -9  -6   1    8.26   12.42
   9  -6  -1   54.77   16.30
   8  -6  -1   -7.71   12.27
  -8   6   1  -10.71   16.62
   8   6  -1  -13.20   14.16
   8   6  -1    0.94   16.08
  -8  -6   1   15.62   11.49
  -8   6   1    6.37   15.47
   7  -6  -1   48.79   13.34
  -7  -6   1   67.56   12.29
   7   6  -1   52.99   15.91
  -7   6   1   33.78   16.39
  -7   6   1   69.68   16.77
   7   6  -1   47.07   13.50
  -6   6   1  122.08   17.25
  -6   6   1  127.97   17.84
   6   6  -1  100.07   14.31
   6  -6  -1  103.67   14.61
  -6  -6   1  118.78   13.00
   6   6  -1  138.14   17.82
   5  -6  -1  400.75   31.37
  -5   6   1  435.90   31.18
   5   6  -1  448.90   29.45
   5   6  -1  445.91   30.21
   5   6  -1  410.10   31.71
  -5   6   1  439.28   33.04
  -5  -6   1  445.36   29.28
   5  -6  -1  408.75   29.63
  -4  -6   1  876.47   54.13
   4   6  -1  897.44   55.88
  -4   6   1  911.62   54.39
   4   6  -1  870.18   55.03
  -4   6   1  867.19   57.26
   4  -6  -1  855.94   54.24
   4  -6  -1  867.33   54.06
   4   6  -1  924.37   54.27
  -3   6   1   75.41    9.11
   3   6  -1   81.97    9.90
  -3   6   1   53.76    9.86
  -3  -6   1   76.79    7.46
   3   6  -1   62.73    8.25
   3  -6  -1   66.80    9.05
  -3  -6   1   71.94    8.86
   3  -6  -1   71.01    8.20
   2  -6  -1  324.60   21.84
   2  -6  -1  301.24   20.19
  -2  -6   1  277.39   20.12
  -2   6   1  307.78   21.86
   2   6  -1  289.39   20.61
  -2  -6   1  307.69   19.45
   2  -6  -1  301.69   19.81
   2   6  -1  300.97   20.33
  -2   6   1  291.40   20.41
   1   6  -1  862.66   52.41
   1  -6  -1  858.52   50.91
  -1   6   1  919.56   51.12
  -1  -6   1  866.56   52.30
  -1   6   1  860.49   51.70
  -1  -6   1  849.70   52.43
  -1  -6   1  787.75   50.15
   1   6  -1  860.31   51.66
   1  -6  -1  888.82   53.47
   1  -6  -1  875.43   51.71
   0  -6   1  521.30   30.39
   0   6   1  518.85   31.83
   0  -6   1  507.68   31.03
   0  -6  -1  537.71   32.63
   0  -6   1  518.03   31.99
   0  -6  -1  504.63   31.15
   0   6   1  511.78   31.27
   0   6  -1  509.49   31.00
   0  -6  -1  511.44   31.23
   0  -6   1  501.67   32.45
   0   6  -1  426.47   30.05
   0   6  -1  523.58   32.42
  -1   6  -1  317.60   19.67
  -1  -6  -1  297.99   20.61
   1  -6   1  291.48   21.17
  -1  -6  -1  308.25   20.95
   1   6   1  288.39   20.89
   1  -6   1  314.42   22.13
   1  -6   1  290.13   19.61
   1  -6   1  328.00   19.51
   1   6   1  313.31   19.92
  -1   6  -1  299.40   22.10
  -1   6  -1  306.43   19.41
  -1  -6  -1  328.17   19.73
  -2  -6  -1  152.21   12.18
  -2   6  -1  154.02   15.07
   2  -6   1  155.85   12.72
   2  -6   1  167.24   11.12
   2   6   1  162.93   13.59
  -2  -6  -1  145.97   12.78
   2  -6   1  167.63   11.30
   2   6   1  153.04   13.05
  -2   6  -1  151.67   12.22
   2   6   1  153.78   11.79
   3  -6   1  452.54   28.96
  -3  -6  -1  495.09   31.21
  -3   6  -1  483.45   28.63
   3  -6   1  457.91   30.63
   3   6   1  470.57   31.51
  -3   6  -1  447.76   33.62
   3   6   1  443.83   29.73
  -3   6  -1  482.12   29.92
   4  -6   1  213.68   17.21
  -4   6  -1  241.10   16.37
  -4  -6  -1  263.94   19.21
   4   6   1  205.51   17.75
  -4   6  -1  208.46   21.72
   4   6   1  227.40   19.52
   5   6   1  488.64   32.91
  -5   6  -1  453.79   37.02
  -5   6  -1  514.51   35.24
  -5  -6  -1  496.11   33.96
   5   6   1  470.79   34.43
   5  -6   1  456.49   32.01
   6   6   1  124.68   16.48
  -6   6  -1  163.73   20.65
   6   6   1  153.00   18.53
  -6   6  -1  124.81   20.08
  -6  -6  -1  141.40   16.02
   6  -6   1  130.63   14.95
  -7  -6  -1   53.98   13.97
  -7   6  -1   40.37   18.31
   7  -6   1   42.91   12.33
  -7   6  -1   52.79   17.76
   7   6   1   36.27   15.13
  -8  -6  -1   13.34   13.49
   8   6   1  -16.54   15.10
  -8   6  -1    1.49   18.29
   8  -6   1   -8.19   11.94
  -8   6  -1   -0.15   16.39
   9  -6   1   60.25   15.71
  -9  -6  -1   36.37   16.59
  -9   6  -1   78.99   21.70
   9   6   1   31.26   20.32
  -9   6  -1   41.41   20.36
 -10   6  -1   70.75   23.76
 -10  -6  -1   75.02   19.57
  10   6   1   32.02   22.25
 -10   6  -1  113.16   25.97
  11   6   1   26.95   23.53
 -11   6  -1   -6.70   20.11
 -11  -6  -1   -1.39   16.89
 -12   6  -1   -0.10   22.58
  12   6   1  -39.35   23.27
 -12  -6  -1   -4.01   19.77
 -12   7   1   25.25   23.22
  12   7  -1   24.41   24.09
  12   7  -1   -0.28   26.16
  11   7  -1   16.84   23.93
 -11   7   1   40.41   22.75
  11  -7  -1   16.08   17.68
 -11  -7   1    6.38   15.09
  11   7  -1   -0.98   21.83
  10   7  -1   11.52   19.62
 -10   7   1   21.29   20.17
 -10   7   1   38.32   23.25
  10  -7  -1   35.34   17.04
  10   7  -1   14.82   21.42
 -10  -7   1   20.62   14.56
  -9  -7   1  227.28   23.64
  -9   7   1  307.09   31.64
   9   7  -1  245.63   27.07
   9   7  -1  239.98   29.78
   9  -7  -1  218.21   25.07
  -9   7   1  238.36   29.60
  -8  -7   1   16.02   11.33
  -8   7   1  -11.83   14.83
   8  -7  -1   19.51   13.36
   8   7  -1   -2.34   16.05
   8   7  -1  -10.42   13.09
  -8   7   1   13.49   17.95
   7   7  -1   -5.70   13.04
   7   7  -1   -4.26   11.79
   7  -7  -1   23.20   12.39
  -7   7   1   18.88   14.76
  -7   7   1  -26.97   14.75
  -7  -7   1   17.08   10.08
   6  -7  -1  924.29   65.67
  -6   7   1 1105.03   67.73
   6   7  -1 1075.60   67.06
   6   7  -1 1058.35   68.78
  -6   7   1 1084.27   70.52
  -6  -7   1 1133.95   66.62
  -5  -7   1  238.77   20.00
   5  -7  -1  239.77   20.16
  -5   7   1  275.98   21.98
   5   7  -1  281.10   19.67
  -5   7   1  316.60   24.70
   5  -7  -1  264.89   21.62
   5   7  -1  228.20   20.29
   5   7  -1  216.35   22.09
   4  -7  -1  296.41   22.33
   4  -7  -1  323.02   23.78
   4   7  -1  339.90   21.97
   4   7  -1  323.35   23.00
  -4  -7   1  315.65   22.19
  -4   7   1  292.66   25.49
  -4   7   1  325.05   23.66
   4   7  -1  323.65   24.40
  -3   7   1  234.06   19.37
   3   7  -1  212.97   17.71
   3   7  -1  241.38   17.06
  -3  -7   1  240.06   15.90
  -3  -7   1  210.40   16.97
   3  -7  -1  208.44   16.35
  -3   7   1  201.51   17.13
   3  -7  -1  203.59   16.98
  -2  -7   1  260.97   18.18
   2   7  -1  266.71   18.85
   2   7  -1  281.32   18.62
   2  -7  -1  250.06   18.66
  -2  -7   1  258.36   18.19
  -2   7   1  260.67   19.90
  -2   7   1  251.07   18.30
  -2  -7   1  235.26   17.30
   2  -7  -1  258.22   17.86
  -1   7   1  338.01   22.78
  -1  -7   1  336.77   23.10
   1  -7  -1  357.69   22.96
   1   7  -1  352.54   23.12
  -1   7   1  375.09   23.37
  -1  -7   1  361.22   22.46
   1   7  -1  318.76   23.16
  -1  -7   1  346.40   23.38
   0   7  -1   28.81    6.59
   0  -7   1   23.74    6.03
   0   7   1   22.30    6.22
   0   7   1   35.52    6.70
   0  -7   1   27.10    5.71
   0   7  -1   26.22    5.26
   0  -7  -1   26.05    6.45
   0  -7  -1   26.85    5.22
   0  -7  -1   21.47    6.55
   0  -7   1   19.21    6.08
   1  -7   1  947.38   54.60
  -1   7  -1  938.54   54.55
  -1   7  -1  888.19   53.69
   1   7   1  887.80   55.27
  -1   7  -1  883.45   57.36
   1  -7   1  922.86   56.45
   1  -7   1  946.80   57.64
  -1  -7  -1  983.61   54.96
   1   7   1  895.41   55.98
   1  -7   1  942.25   53.92
  -1  -7  -1  897.66   55.10
  -1  -7  -1  902.86   56.45
   2  -7   1  404.12   27.00
  -2  -7  -1  403.26   26.87
  -2   7  -1  461.26   30.86
   2  -7   1  419.79   26.13
  -2  -7  -1  434.74   28.36
   2   7   1  362.76   28.11
   2  -7   1  428.84   26.18
   2   7   1  440.89   26.93
  -2   7  -1  445.09   26.76
   3   7   1   71.85   10.88
   3  -7   1   80.06   10.66
  -3   7  -1   69.34    9.32
  -3  -7  -1   65.07    9.52
  -3   7  -1   64.87   12.74
   3   7   1   70.14    8.28
   3  -7   1   68.34    7.13
   3  -7   1   78.69    7.92
  -4   7  -1  238.96   16.50
  -4  -7  -1  249.45   19.66
   4  -7   1  199.13   16.97
   4   7   1  283.46   18.66
  -4   7  -1  191.87   22.23
   4   7   1  215.05   20.06
   5   7   1  160.38   14.78
  -5   7  -1  116.91   15.05
  -5   7  -1  151.94   20.01
   5   7   1  146.88   17.51
   5  -7   1  128.15   13.97
  -5  -7  -1  150.58   15.85
   6   7   1   -7.57   12.16
  -6   7  -1   35.55   16.05
  -6  -7  -1    9.19   10.66
  -6   7  -1    6.09   14.16
   6   7   1    5.22    9.86
   6  -7   1    8.06    9.59
   7   7   1   14.41   15.31
  -7  -7  -1   22.50   12.48
  -7   7  -1   -1.47   16.80
   7  -7   1    5.11   11.14
  -7   7  -1   -2.75   15.74
   7   7   1   -9.16   11.78
   8  -7   1    7.74   12.28
   8   7   1   -5.67   14.68
  -8   7  -1    3.62   19.02
  -8   7  -1   27.91   19.06
  -8  -7  -1   20.03   14.18
   8   7   1   -9.07   16.77
   9   7   1  236.49   27.06
  -9  -7  -1  204.54   24.68
  -9   7  -1  197.64   30.02
   9   7   1  201.76   28.25
  10   7   1  104.94   22.00
 -10  -7  -1   52.67   18.48
  10   7   1   14.97   21.91
 -10   7  -1   38.67   23.24
 -10   7  -1   51.39   23.43
 -11  -7  -1  -30.57   15.87
 -11   7  -1   -6.69   21.69
  11   7   1    8.11   24.21
  12   8  -1  -14.13   26.48
 -12   8   1   42.16   24.47
  11   8  -1  -31.49   20.34
 -11   8   1   -0.47   21.99
 -11  -8   1   14.19   15.89
  11   8  -1   -5.50   23.61
  10  -8  -1   59.31   18.08
  10   8  -1   67.17   25.32
  10   8  -1  116.81   24.12
 -10  -8   1   70.98   17.20
 -10   8   1   42.29   25.18
 -10   8   1   60.38   23.28
  -9   8   1   32.80   20.38
  -9   8   1   49.84   21.82
  -9  -8   1   63.25   14.67
   9   8  -1   17.17   16.42
   9   8  -1   35.58   20.57
   9  -8  -1   30.97   15.38
  -8   8   1   14.18   17.94
   8  -8  -1   34.16   14.27
   8   8  -1   32.64   17.33
  -8  -8   1   34.03   12.14
  -8   8   1   36.85   17.76
   8   8  -1   13.27   14.60
   7   8  -1   36.06   12.61
  -7  -8   1   61.41   11.76
   7   8  -1   39.34   16.17
  -7   8   1   23.43   16.54
  -7   8   1   65.84   17.97
   7  -8  -1   41.73   13.30
   6   8  -1  330.06   29.27
   6  -8  -1  299.76   25.77
   6   8  -1  330.21   27.08
  -6   8   1  356.39   28.20
  -6   8   1  401.84   31.36
  -6  -8   1  345.44   25.94
   6  -8  -1  311.65   28.04
   5   8  -1  308.92   25.05
  -5   8   1  274.51   23.68
   5  -8  -1  269.19   23.37
   5  -8  -1  290.18   22.22
  -5   8   1  267.15   26.04
   5   8  -1  289.93   23.25
  -5  -8   1  309.34   21.88
  -4  -8   1   53.67    9.81
   4   8  -1   40.90   10.75
   4  -8  -1   47.64   10.25
  -4   8   1   60.60   12.65
   4   8  -1   41.79    8.97
   4  -8  -1   49.11    8.69
  -4   8   1   54.24   10.40
  -4  -8   1   50.25    8.08
   3  -8  -1   40.76    7.34
  -3   8   1   39.81    9.20
   3  -8  -1   44.59    8.84
  -3  -8   1   29.77    7.23
  -3   8   1   34.34   10.14
   3   8  -1   43.30    7.99
   3   8  -1   36.70    9.00
  -3  -8   1   32.05    6.48
   2  -8  -1 1564.40   89.66
   2  -8  -1 1504.89   90.69
   2   8  -1 1500.45   92.06
  -2   8   1 1545.25   89.60
  -2  -8   1 1571.93   91.83
  -2   8   1 1470.91   93.95
  -2  -8   1 1584.92   92.45
   2   8  -1 1552.51   91.53
  -2  -8   1 1506.97   91.85
  -1   8   1  283.58   19.20
   1   8  -1  259.66   18.88
   1  -8  -1  273.08   19.15
   1   8  -1  263.94   19.70
  -1  -8   1  266.12   18.28
   1  -8  -1  276.99   19.64
  -1   8   1  272.67   19.40
  -1  -8   1  244.72   18.99
  -1  -8   1  251.43   19.07
   0   8   1  228.94   18.15
   0  -8  -1  212.52   17.11
   0  -8   1  260.59   18.46
   0  -8  -1  250.97   18.20
   0   8  -1  264.56   17.59
   0  -8   1  255.13   17.26
   0   8  -1  259.44   18.92
   0  -8   1  226.75   18.79
   1   8   1   92.76   11.82
   1   8   1  135.56   10.93
  -1  -8  -1  144.03   12.68
   1  -8   1  116.97   11.91
  -1  -8  -1  138.70   10.87
  -1   8  -1  121.61   13.38
   1  -8   1  121.88   10.73
  -1   8  -1  150.40   11.07
  -1  -8  -1  108.30   11.52
  -1   8  -1  117.75   10.55
   2  -8   1  470.11   28.41
  -2   8  -1  446.98   28.79
  -2   8  -1  429.84   32.25
   2  -8   1  496.99   28.66
   2   8   1  465.06   30.81
   2   8   1  427.33   29.09
  -2  -8  -1  440.93   29.00
   2  -8   1  467.37   29.11
  -2  -8  -1  439.67   30.19
   3   8   1  203.25   15.36
   3   8   1  183.46   17.66
  -3   8  -1  218.90   16.50
   3  -8   1  162.71   16.42
  -3  -8  -1  217.14   17.11
   3  -8   1  193.11   14.72
  -3   8  -1  166.50   19.51
   3  -8   1  214.78   14.38
   4  -8   1    6.55    6.76
   4   8   1    3.17    9.73
   4   8   1    7.98    7.15
  -4  -8  -1    8.72    8.43
   4  -8   1    2.73    9.60
  -4   8  -1    6.23    7.05
  -4   8  -1   -3.23   11.06
  -5  -8  -1   71.45   12.79
   5   8   1   67.35   14.20
   5   8   1   71.17   10.90
  -5   8  -1   47.46   15.80
   5  -8   1   36.03   10.00
   6   8   1   45.32   14.60
  -6  -8  -1   34.60   12.35
   6   8   1   13.67   10.42
   6  -8   1   19.99   10.03
  -6   8  -1   30.47   15.92
  -6   8  -1   36.69   14.92
  -7  -8  -1    8.99   12.07
  -7   8  -1    9.05   17.59
   7   8   1  -35.69   10.90
   7   8   1  -20.70   13.95
  -7   8  -1  -22.36   15.47
   7  -8   1   20.87   11.23
  -8   8  -1   -5.09   19.11
  -8   8  -1  -12.46   17.93
   8   8   1   -4.73   13.78
  -8  -8  -1   -6.76   13.40
   8  -8   1    7.33   11.80
   8   8   1   -7.86   17.09
   9   8   1   32.76   20.88
   9   8   1   20.43   17.82
  -9   8  -1   48.05   22.74
  -9  -8  -1   40.06   16.91
  -9   8  -1   89.22   24.14
 -10   8  -1   22.54   21.90
 -10   8  -1    5.66   22.95
  10   8   1   33.01   22.76
 -10  -8  -1   29.71   18.17
 -11  -8  -1    9.34   18.43
  11   8   1   32.42   25.78
 -11   8  -1   55.31   25.44
  12   9  -1   -5.98   27.69
 -12   9   1  -12.44   24.56
  11   9  -1   36.16   21.61
 -11   9   1  -21.86   20.95
  11   9  -1   -2.12   25.29
 -10  -9   1   12.95   15.24
  10   9  -1   14.32   19.57
 -10   9   1   -4.70   21.97
  10  -9  -1   -4.11   15.28
  10   9  -1    5.46   22.66
 -10   9   1   17.38   22.27
  -9   9   1   83.77   23.33
  -9   9   1   68.67   23.17
   9   9  -1   45.13   21.81
   9   9  -1   41.88   18.40
  -9  -9   1   70.13   15.46
   9  -9  -1   53.22   16.29
   8  -9  -1   39.00   14.36
   8   9  -1   58.48   16.43
  -8   9   1   86.59   20.44
  -8   9   1   49.68   20.05
   8   9  -1   41.58   19.40
  -8  -9   1   37.22   13.05
   7   9  -1   17.96   12.66
  -7   9   1   11.63   16.63
   7  -9  -1   15.53   12.14
  -7  -9   1    6.50   10.06
   7   9  -1   15.58   15.64
  -7   9   1   -6.13   15.19
   6   9  -1  174.69   18.39
   6   9  -1  182.85   21.71
   6  -9  -1  164.78   19.83
  -6   9   1  151.01   22.45
   6  -9  -1  174.71   17.90
  -6  -9   1  201.00   17.46
  -6   9   1  176.51   19.94
   5   9  -1   46.28   10.40
  -5  -9   1   39.21    9.52
   5  -9  -1   40.57   12.59
   5  -9  -1   24.95   10.08
   5   9  -1   49.60   13.14
  -5   9   1   19.73   13.08
  -5   9   1   38.42   12.63
  -4   9   1   59.04   11.13
   4   9  -1   72.88   10.84
  -4  -9   1   64.22    9.22
  -4  -9   1   52.34   10.47
   4   9  -1   41.42   11.64
   4  -9  -1   47.69   10.92
   4  -9  -1   53.63    9.39
  -4   9   1   65.11   13.86
  -3  -9   1   57.74    9.31
   3  -9  -1   58.04   10.02
   3  -9  -1   65.24    9.14
  -3  -9   1   43.06    7.62
   3   9  -1   52.01   10.59
  -3   9   1   57.07   12.21
  -3   9   1   37.72   10.01
   3   9  -1   56.61    9.52
   2   9  -1   -0.11    6.65
  -2   9   1   12.69    8.96
  -2   9   1    3.91    7.15
  -2  -9   1    0.37    6.47
   2  -9  -1   -7.08    5.84
   2  -9  -1   -5.64    6.94
   2   9  -1   12.77    7.15
  -2  -9   1  -10.77    6.66
  -2  -9   1   12.30    6.37
  -2  -9   1   12.90    5.61
   1  -9  -1 1555.70   89.05
  -1   9   1 1558.73   89.03
   1  -9  -1 1499.17   91.25
  -1  -9   1 1467.35   91.40
   1   9  -1 1505.57   90.48
  -1  -9   1 1493.46   92.16
  -1  -9   1 1586.61   88.43
   1   9  -1 1521.11   91.76
  -1   9   1 1506.54   90.62
   0   9  -1  313.13   23.74
   0  -9  -1  325.43   23.03
   0   9  -1  345.84   22.53
   0  -9   1  333.93   22.14
   0  -9   1  327.63   23.23
   0  -9  -1  306.48   22.14
   0   9   1  320.87   23.50
   1  -9   1   56.91    8.14
  -1   9  -1   58.77    7.70
  -1  -9  -1   53.53    9.27
  -1   9  -1   54.50    7.91
  -1  -9  -1   51.73    7.42
   1   9   1   53.81    9.57
  -1   9  -1   69.37   10.76
  -1  -9  -1   51.02    8.76
   1  -9   1   54.46    8.83
  -2  -9  -1  144.46   14.09
  -2  -9  -1  170.03   15.32
  -2  -9  -1  160.57   13.00
   2  -9   1  153.04   12.36
   2   9   1  119.49   14.53
  -2   9  -1  163.99   13.23
   2   9   1  150.14   12.63
   2  -9   1  151.94   13.30
  -2   9  -1  136.06   16.28
   3   9   1   20.46    7.02
   3  -9   1   13.67    6.37
  -3   9  -1   25.73    8.42
  -3   9  -1   18.56   10.97
  -3  -9  -1   33.19    7.58
   3   9   1   20.68    9.32
  -3  -9  -1    7.26    7.75
   3  -9   1   11.10    8.39
  -4   9  -1  121.83   18.16
   4   9   1  104.45   11.65
   4  -9   1  106.58   14.15
  -4  -9  -1   93.20   12.60
   4  -9   1  108.29   11.12
   4   9   1  123.42   15.31
  -4   9  -1   71.95   11.88
  -5  -9  -1  111.71   14.90
   5   9   1  118.36   12.99
   5  -9   1   72.87   11.84
   5   9   1   85.97   16.12
  -5   9  -1  122.78   19.98
   6   9   1  229.94   24.08
  -6   9  -1  131.05   18.26
   6   9   1  221.58   19.49
  -6  -9  -1  202.19   20.34
  -6   9  -1  268.96   27.98
   6  -9   1  217.27   18.87
   7  -9   1   45.52   12.50
  -7   9  -1   32.34   19.12
   7   9   1   38.70   17.82
  -7   9  -1   50.96   17.16
   7   9   1   41.99   13.24
  -7  -9  -1   61.35   15.38
  -8   9  -1   13.99   19.23
  -8   9  -1   14.00   20.34
   8   9   1    8.74   18.77
  -8  -9  -1   14.42   14.06
   8   9   1   42.60   15.42
  -9  -9  -1   25.16   16.15
   9   9   1   31.96   17.69
  -9   9  -1   15.27   21.99
   9   9   1   11.50   20.92
  -9   9  -1   28.51   22.75
  10   9   1   38.04   25.64
 -10  -9  -1   37.06   19.15
 -10   9  -1   61.23   26.10
 -10   9  -1  103.46   27.18
  11   9   1    1.76   25.71
 -11   9  -1   37.90   25.26
 -11  -9  -1   31.10   20.23
  11  10  -1    2.66   25.94
 -11  10   1    8.41   24.27
 -10  10   1   49.40   24.94
  10  10  -1   59.91   25.22
 -10  10   1   75.86   27.02
  10  10  -1   32.66   21.31
  -9  10   1  -34.79   19.79
   9  10  -1   14.79   16.72
  -9 -10   1  -11.26   12.57
   9 -10  -1   17.51   15.17
  -9  10   1   -6.06   19.59
   9  10  -1  -11.59   20.17
  -8  10   1  108.91   23.58
   8  10  -1   79.53   17.23
  -8 -10   1   73.39   14.22
  -8  10   1   49.74   19.96
   8 -10  -1   70.16   16.14
   8  10  -1   51.43   21.20
   7 -10  -1  116.09   16.75
   7  10  -1   95.62   20.69
  -7 -10   1   93.97   15.47
   7  10  -1  146.18   16.97
  -7  10   1  129.22   20.58
  -7  10   1  124.65   22.71
  -6  10   1   20.17   14.08
  -6  10   1   21.83   16.06
   6  10  -1   13.82   11.52
  -6 -10   1   44.15   11.03
   6  10  -1   19.67   13.84
   6 -10  -1   13.08   10.80
   6 -10  -1   32.40   14.61
  -5 -10   1  224.91   18.75
   5  10  -1  266.79   23.59
   5 -10  -1  195.46   19.03
   5 -10  -1  222.44   20.94
   5  10  -1  247.07   20.57
  -5  10   1  206.69   24.28
  -5  10   1  207.90   20.84
  -4 -10   1   93.44   11.32
   4  10  -1   85.75   12.19
   4 -10  -1   85.95   11.54
   4  10  -1  116.09   15.05
  -4  10   1   93.69   13.26
   4 -10  -1   83.45   13.00
  -4 -10   1   95.11   12.24
  -4  10   1  115.70   16.81
  -3 -10   1  131.62   11.90
  -3  10   1  113.65   16.02
  -3 -10   1  120.13   12.76
   3 -10  -1  106.09   12.01
  -3  10   1  130.85   14.31
   3 -10  -1  109.14   13.29
   3  10  -1  115.83   12.70
   3  10  -1  129.34   14.32
   2 -10  -1   43.91    9.79
   2  10  -1   27.77    8.29
  -2 -10   1   22.66    7.07
   2 -10  -1   30.84    8.29
  -2  10   1   24.59    9.15
  -2  10   1   30.45   10.57
  -2 -10   1   30.74    8.31
   2  10  -1   19.72    8.48
  -2 -10   1   20.90    7.66
  -1 -10   1  434.88   27.98
   1  10  -1  392.78   27.57
  -1  10   1  406.42   27.61
   1 -10  -1  406.90   27.44
  -1  10   1  381.38   27.71
   1  10  -1  404.11   28.24
  -1 -10   1  414.07   27.21
   1 -10  -1  390.81   27.57
   0  10  -1  116.81   12.14
   0 -10   1  115.22   11.94
   0 -10  -1  131.28   11.50
   0 -10  -1  122.03   12.97
   0  10  -1  143.69   13.81
   0  10   1   97.43   12.74
   0 -10   1  135.97   13.21
  -1 -10  -1   63.64    9.93
  -1  10  -1   42.87    7.65
  -1  10  -1   57.02   11.24
   1 -10   1   83.51    9.64
   1 -10   1   61.60   10.16
  -1 -10  -1   76.46    8.66
   1  10   1   62.97   10.81
  -1 -10  -1   58.61   10.13
  -1  10  -1   73.99    9.19
  -2  10  -1  308.74   24.70
   2 -10   1  281.63   19.88
  -2 -10  -1  304.38   20.73
   2 -10   1  259.10   20.97
   2  10   1  291.11   20.84
   2 -10   1  318.91   23.42
  -2  10  -1  292.46   20.94
  -2 -10  -1  264.19   22.20
   2  10   1  303.74   23.18
  -2 -10  -1  265.92   22.21
  -3 -10  -1  163.33   16.40
  -3 -10  -1  183.20   15.34
   3 -10   1  186.24   16.61
  -3  10  -1  180.66   15.88
   3 -10   1  175.87   14.49
   3  10   1  189.15   15.11
   3  10   1  187.55   18.48
  -3  10  -1  152.93   19.56
  -4  10  -1   38.34   14.88
  -4  10  -1   29.70   10.40
   4 -10   1   38.71   11.60
  -4 -10  -1   34.24   10.65
   4  10   1   34.64   12.15
   4 -10   1   26.92    8.09
   4  10   1   18.27    8.28
   5 -10   1   21.73   12.84
  -5  10  -1   15.78    8.97
   5  10   1   44.44   14.03
   5 -10   1   21.46    9.30
   5  10   1   36.43   10.31
  -5 -10  -1   34.32   11.91
  -5  10  -1   10.61   15.85
   6  10   1   20.48   11.47
  -6  10  -1   10.85   16.88
   6  10   1   49.62   16.12
   6 -10   1   18.29   10.70
  -6  10  -1    6.97    5.04
  -6 -10  -1   18.50   12.51
  -7 -10  -1   -4.86   13.33
  -7  10  -1   10.76   18.78
  -7  10  -1  -23.07   13.95
   7  10   1   27.60   17.48
   7  10   1    6.30   11.83
   7 -10   1    7.46   11.32
  -8 -10  -1   95.82   18.04
  -8  10  -1   33.91   20.12
   8  10   1   65.06   16.44
  -8  10  -1  102.25   25.26
   8  10   1   79.65   21.89
  -9  10  -1   69.52   25.22
   9  10   1   17.82   21.84
  -9 -10  -1   55.20   18.26
  -9  10  -1   -3.78   21.45
 -10  10  -1   39.13   26.33
 -10 -10  -1   73.97   20.85
  10  10   1   61.21   26.64
 -10  10  -1  129.05   27.28
 -11  10  -1   34.21   26.82
  11  10   1  -23.28   25.96
 -11  11   1   -5.43   25.64
  11  11  -1   -0.84   26.81
  10  11  -1    2.90   18.90
  10  11  -1   30.27   25.20
 -10  11   1   -2.82   23.84
  -9 -11   1  -21.41   12.67
   9  11  -1   -4.83   21.44
  -9  11   1    0.94   21.55
  -9  11   1    3.53   20.48
   9 -11  -1   23.64   16.06
   9  11  -1  -31.18   15.73
  -8  11   1   31.44   19.34
   8  11  -1    2.02   13.81
  -8 -11   1    6.87   11.94
  -8  11   1    1.19   19.38
   8 -11  -1   24.68   14.24
   8  11  -1    8.74   19.50
  -7  11   1   65.93   18.51
   7  11  -1   79.13   15.48
   7 -11  -1   33.37   14.02
   7  11  -1   98.90   21.05
  -7  11   1   66.02   20.56
  -7 -11   1   63.53   13.90
   6  11  -1   61.91   17.22
  -6  11   1   64.47   18.50
  -6 -11   1   59.59   12.28
   6 -11  -1   92.82   16.83
   6  11  -1   53.71   13.50
   6 -11  -1   63.12   13.04
  -6  11   1   77.48   16.32
  -5  11   1  120.63   16.38
   5  11  -1  102.17   15.19
   5  11  -1  103.67   17.18
   5 -11  -1  105.74   13.75
  -5  11   1   93.79   19.18
  -5 -11   1  118.12   13.35
   5 -11  -1  102.53   15.69
   4  11  -1   99.70   13.57
   4 -11  -1  125.19   13.48
  -4  11   1  103.52   14.31
  -4  11   1  122.97   18.10
   4  11  -1  149.63   17.10
  -4 -11   1   92.70   12.20
  -4 -11   1  122.20   13.68
   4 -11  -1  115.40   14.66
  -3 -11   1   51.33   10.16
   3  11  -1   51.60   10.50
   3 -11  -1   48.99    9.98
  -3 -11   1   45.26   11.15
   3 -11  -1   66.82   12.03
  -3  11   1   57.11   11.24
  -3  11   1   46.97   13.83
  -3 -11   1   64.77    9.58
   3  11  -1   56.53   11.73
  -2 -11   1   15.27    7.67
  -2 -11   1   40.56    9.09
  -2 -11   1   27.18    9.13
  -2  11   1   44.48   10.47
  -2  11   1   36.56   11.40
   2 -11  -1   29.30    8.77
   2 -11  -1   26.26   10.11
   2  11  -1   32.29    9.13
   2  11  -1   24.56    9.36
   2 -11  -1   19.10    8.69
   1  11  -1  476.39   32.96
  -1 -11   1  488.20   32.17
   1 -11  -1  466.61   32.39
  -1  11   1  507.16   33.37
  -1 -11   1  482.27   32.85
  -1  11   1  516.80   33.08
   1 -11  -1  463.54   32.94
   0 -11   1  644.86   39.91
   0 -11   1  608.15   37.79
   0 -11  -1  545.82   38.01
   0  11  -1  587.34   38.51
   0 -11  -1  580.12   38.62
   0  11   1  622.06   39.61
   1 -11   1   45.47    9.07
   1 -11   1   16.29    9.02
   1  11   1   55.89   11.06
  -1  11  -1   48.22    8.69
  -1 -11  -1   35.95    9.31
  -1 -11  -1   42.67    8.14
  -1  11  -1    8.89    5.44
  -1 -11  -1   33.43   10.09
  -1  11  -1   40.26   10.97
   2 -11   1   53.06    8.79
   2  11   1   58.73   12.32
   2 -11   1   33.98   10.46
   2  11   1   47.11    9.46
  -2  11  -1   65.49   10.00
  -2  11  -1   59.95   13.82
  -2 -11  -1   61.22    8.87
  -2 -11  -1   50.44   10.51
   2 -11   1   55.98   10.24
  -2 -11  -1   50.46   11.57
  -3 -11  -1  292.26   25.75
   3  11   1  329.19   27.10
   3 -11   1  346.15   23.10
   3  11   1  347.20   24.32
   3 -11   1  337.04   25.19
  -3 -11  -1  339.69   24.88
  -3  11  -1  330.56   24.49
  -3  11  -1  331.38   29.13
  -3 -11  -1  305.23   25.52
   4 -11   1  197.39   16.90
  -4  11  -1  220.21   19.51
   4 -11   1  196.45   19.76
   4  11   1  217.71   18.15
   4  11   1  243.19   22.43
  -4 -11  -1  189.39   18.90
  -4  11  -1  279.24   26.04
  -5 -11  -1   54.47   13.52
   5  11   1   58.94   11.98
  -5  11  -1   81.35   19.80
   5 -11   1   71.42   14.75
   5  11   1   54.44   15.90
   5 -11   1   71.65   11.42
  -5  11  -1   79.93   13.54
  -6 -11  -1   -8.19   11.88
  -6  11  -1   -2.65    7.51
   6 -11   1    6.22   10.29
  -6  11  -1   21.64   18.22
   6  11   1   -3.04   15.11
   6  11   1    1.71   11.12
  -7  11  -1    5.10    8.16
  -7 -11  -1    1.76   13.82
   7  11   1   -7.93   17.54
  -7  11  -1   -0.96   19.16
   7  11   1   -6.28   12.42
  -8  11  -1   43.56   22.99
   8  11   1   45.89   21.17
  -8 -11  -1   -1.61   14.30
  -8  11  -1    9.68   18.19
  -9  11  -1    3.93   21.55
   9  11   1  -12.24   21.97
  -9 -11  -1   -7.06   16.04
  -9  11  -1   14.00   23.56
 -10 -11  -1   39.68   19.79
  10  11   1   -5.57   25.68
 -10  11  -1   63.45   28.40
 -11  12   1  -28.43   25.18
  11  12  -1  -13.41   27.76
  10  12  -1   24.35   26.36
 -10  12   1  -14.16   24.35
  -9  12   1    0.97   22.06
   9  12  -1  -16.93   21.54
   9  12  -1   -2.98   11.62
  -9  12   1   27.95   22.48
   8  12  -1   11.40   20.43
  -8 -12   1   15.98   12.99
  -8  12   1   11.13   18.71
  -8  12   1   17.74   21.53
   8 -12  -1   15.03   14.43
   8  12  -1   -5.37   11.44
   7  12  -1   20.37   13.28
  -7  12   1   15.68   18.99
  -7  12   1   37.05   16.95
   7 -12  -1   23.82   12.79
   7  12  -1   38.22   18.17
  -7 -12   1   36.16   12.94
   6  12  -1   -7.81   12.01
   6 -12  -1   26.46   12.09
  -6  12   1   23.53   14.08
   6  12  -1   34.60   16.65
  -6 -12   1   39.80   11.91
  -6  12   1   51.38   18.35
  -5  12   1    5.74   14.48
  -5 -12   1    7.38    9.76
   5  12  -1    6.77   13.27
  -5  12   1   13.86   13.00
   5  12  -1    9.20   11.58
   5 -12  -1    6.24   12.25
   5 -12  -1   14.35   10.51
  -4 -12   1   32.85    9.47
   4  12  -1   41.08   11.68
   4  12  -1   39.34   13.03
  -4  12   1   23.77   15.02
   4 -12  -1   40.77   10.65
   4 -12  -1   33.91   11.75
  -4 -12   1   37.67   10.56
  -4  12   1   29.10   12.47
   3  12  -1  114.91   14.53
  -3  12   1  143.03   18.53
  -3 -12   1  124.08   13.96
  -3 -12   1  138.16   15.38
   3  12  -1  108.29   15.74
  -3 -12   1  107.01   12.85
  -3  12   1  139.09   15.03
   3 -12  -1  117.51   13.93
   3 -12  -1  104.81   14.43
   2 -12  -1   47.78   10.38
   2 -12  -1   62.44   12.14
  -2  12   1   62.94   12.14
   2 -12  -1   45.69   10.60
   2  12  -1   60.45   11.64
  -2 -12   1   57.70    9.67
   2  12  -1   58.01   11.08
  -2 -12   1   61.45   10.86
  -2 -12   1   36.14   10.39
   1  12  -1   66.90   11.44
  -1 -12   1   56.07   10.57
   1 -12  -1   63.29   11.27
  -1  12   1   74.35   12.17
  -1  12   1   92.76   12.28
  -1 -12   1   65.53   10.66
   1 -12  -1   76.36   12.03
   1 -12  -1   54.43   10.86
   0 -12   1  377.34   26.48
   0  12   1  389.31   27.90
   0 -12   1  344.85   27.18
   0  12  -1  375.77   26.98
   0 -12  -1  356.69   27.30
   0 -12  -1  379.21   26.25
  -1 -12  -1  157.56   16.93
   1  12   1  140.39   16.57
  -1  12  -1  149.31   14.82
  -1  12  -1  157.42   17.57
  -1 -12  -1  143.40   13.96
   1 -12   1  155.62   14.74
   1 -12   1  173.15   16.37
  -1 -12  -1  141.31   15.56
  -2 -12  -1    3.44    9.99
  -2 -12  -1    1.19    7.35
  -2  12  -1   -9.37    8.33
   2 -12   1   -1.14    7.02
  -2  12  -1   -5.39   11.46
  -2 -12  -1   -5.54    8.39
   2  12   1    5.33   10.58
   2 -12   1   -0.15    9.12
   3 -12   1  156.01   16.98
   3 -12   1  179.93   15.27
   3  12   1  156.35   19.09
  -3 -12  -1  183.57   16.28
  -3 -12  -1  171.14   17.43
  -3  12  -1  155.72   21.32
   3  12   1  176.62   15.91
  -3  12  -1  194.03   17.14
  -3 -12  -1  167.86   18.86
   4 -12   1  145.32   14.88
  -4  12  -1  203.47   24.03
   4  12   1  150.25   20.13
  -4  12  -1  179.85   17.36
  -4 -12  -1  144.89   17.00
   4  12   1  181.01   16.23
   4 -12   1  170.54   18.40
   5  12   1   29.97   15.47
  -5  12  -1   22.07   18.25
  -5 -12  -1   24.31   11.85
   5 -12   1   29.65   10.19
   5  12   1   24.35   10.97
   5 -12   1   25.99   13.85
  -5  12  -1   37.42   13.18
  -6 -12  -1   20.01   13.89
  -6  12  -1   39.25   19.80
   6  12   1    3.52   11.99
   6  12   1    9.62   16.88
  -6  12  -1   18.57   13.12
   6 -12   1   17.69   11.07
  -7 -12  -1   93.06   18.52
   7  12   1   81.71   21.91
  -7  12  -1   85.63   24.59
   7  12   1  124.00   17.41
   8  12   1    7.42   21.14
  -8 -12  -1   -6.51   15.93
  -8  12  -1   -2.88   22.12
  -8  12  -1   12.69   10.59
  -9 -12  -1    9.76   17.40
   9  12   1   -6.59   23.40
  -9  12  -1  -12.94   23.13
 -10  12  -1  -14.49   25.36
  10  12   1   11.95   26.25
 -10  13   1   28.33   26.99
  10  13  -1   13.94   28.00
   9  13  -1   -9.13   22.12
  -9  13   1  -13.60   23.56
  -9  13   1    0.91   21.33
   8 -13  -1   23.74   14.63
  -8  13   1   32.46   22.16
   8  13  -1   52.47   22.80
  -8  13   1   31.78   19.63
   8  13  -1   -2.90    6.16
  -8 -13   1   10.70   14.68
  -7  13   1   90.99   23.11
   7 -13  -1   63.04   15.23
   7  13  -1   78.52   21.19
   7  13  -1   23.91   10.46
  -7  13   1   98.69   18.72
  -7 -13   1   93.00   15.55
   6  13  -1   -6.39   15.95
   6  13  -1    7.35   11.95
  -6  13   1  -17.58   14.02
  -6  13   1   -4.64   17.34
  -6 -13   1   -0.33   11.41
   6 -13  -1   -1.75   11.16
   5 -13  -1   32.29   11.17
  -5  13   1   24.48   17.40
   5  13  -1   39.14   13.33
  -5  13   1   21.78   13.31
   5  13  -1   37.04   15.57
   5 -13  -1   37.89   14.29
  -5 -13   1   43.98   12.84
  -5 -13   1   18.28   10.92
  -4 -13   1   83.19   12.50
  -4 -13   1   94.28   14.12
   4 -13  -1   76.94   12.87
   4 -13  -1  113.22   16.34
  -4 -13   1  101.95   16.28
   4  13  -1  125.00   15.73
  -4  13   1  105.45   19.31
   4  13  -1   87.64   16.45
  -4  13   1   74.30   14.49
   3 -13  -1  165.42   16.55
  -3  13   1  168.68   21.00
   3  13  -1  169.07   18.63
  -3  13   1  169.42   17.97
   3  13  -1  167.88   17.58
   3 -13  -1  147.04   17.75
  -3 -13   1  146.10   15.30
  -3 -13   1  169.68   17.67
  -3 -13   1  133.92   15.61
   2 -13  -1  150.33   16.63
  -2  13   1  131.33   15.62
  -2 -13   1  155.59   16.03
   2  13  -1  140.47   16.69
  -2 -13   1  131.46   15.03
  -2 -13   1  114.32   14.02
   2  13  -1  137.66   15.63
   2 -13  -1  137.71   15.01
   2 -13  -1   95.96   14.27
  -1 -13   1  126.06   14.79
  -1  13   1  134.69   15.50
  -1  13   1  113.79   15.56
   1 -13  -1  120.77   15.63
   1 -13  -1  125.94   15.31
  -1 -13   1  135.02   14.93
   1 -13  -1  117.61   13.93
   1  13  -1  112.59   15.15
   0 -13   1  510.02   34.88
   0  13  -1  493.98   34.18
   0 -13  -1  504.20   33.60
   0 -13   1  465.28   32.82
   0  13   1  485.42   35.48
   0 -13  -1  495.89   34.49
  -1 -13  -1   42.25    9.63
   1 -13   1   57.68   11.06
  -1 -13  -1   47.70   11.62
  -1 -13  -1   66.87   12.48
   1  13   1   67.23   13.36
  -1  13  -1   51.81   10.77
  -1  13  -1   52.87   13.89
   1 -13   1   47.46   10.14
   2 -13   1   33.21   10.78
   2  13   1   27.81   12.49
  -2 -13  -1   24.55   11.70
  -2  13  -1   45.95   14.46
  -2 -13  -1   32.54   10.76
  -2  13  -1   58.93   10.91
   2 -13   1   27.22    9.15
  -2 -13  -1   31.78    9.43
   3  13   1  167.42   16.26
  -3  13  -1  169.43   17.32
   3  13   1  149.87   19.69
  -3 -13  -1  140.44   16.99
  -3 -13  -1  188.28   16.64
   3 -13   1  185.75   17.74
  -3  13  -1  145.26   21.79
   3 -13   1  183.88   15.73
   4  13   1   66.35   17.30
  -4  13  -1  100.81   14.87
   4  13   1  122.82   13.87
  -4 -13  -1   78.28   14.63
   4 -13   1  111.02   16.06
  -4  13  -1  109.58   20.94
   4 -13   1  107.10   12.90
  -5 -13  -1   81.21   15.18
   5 -13   1   81.82   13.00
  -5  13  -1  101.60   16.47
   5 -13   1   97.89   16.94
   5  13   1  127.02   20.31
   5  13   1  100.56   14.69
  -5  13  -1  129.67   23.22
  -6  13  -1   -4.36   18.91
  -6  13  -1   22.75   13.95
   6  13   1   -0.30   16.13
  -6 -13  -1  -12.18   13.28
   6  13   1  -14.78   10.98
  -7 -13  -1  158.61   21.19
   7  13   1  105.42   24.53
  -7  13  -1  125.57   27.78
  -7  13  -1  103.16   19.33
   8  13   1    4.87   22.26
  -8  13  -1   46.54   25.76
  -8 -13  -1  -14.94   16.02
  -9 -13  -1   26.81   18.61
  -9  13  -1   81.59   28.31
   9  13   1  -12.18   24.15
 -10  13  -1   22.81   29.41
  10  13   1   -2.12   27.44
  10  14  -1   -8.35   27.22
 -10  14   1   -3.39   27.44
   9  14  -1   15.82   24.55
  -9  14   1   13.84   25.51
  -8  14   1   -2.26   22.90
   8  14  -1   20.96   12.97
  -8  14   1   -5.26   19.02
   8  14  -1   20.81   22.26
   7 -14  -1   56.43   14.89
  -7 -14   1   38.14   14.31
  -7  14   1   49.96   23.33
  -7  14   1   59.53   19.25
   7  14  -1    4.73    6.59
   7  14  -1   80.42   21.93
  -6  14   1   10.88   15.44
   6  14  -1   17.66   17.74
  -6  14   1    6.48   19.43
  -6 -14   1    4.38   11.80
   6 -14  -1   23.59   12.55
   6  14  -1    0.91   10.33
  -5  14   1   62.29   16.65
  -5 -14   1   72.68   13.43
   5  14  -1   71.16   15.13
  -5  14   1   74.59   20.36
   5  14  -1   80.06   18.36
   5 -14  -1   59.19   13.67
   4 -14  -1  113.84   15.08
  -4  14   1  111.02   16.88
   4  14  -1   99.48   15.76
  -4  14   1  101.52   20.55
  -4 -14   1   85.39   13.33
   4  14  -1  100.74   18.25
   4 -14  -1  105.46   16.61
   3 -14  -1  165.46   16.80
  -3  14   1  128.43   20.50
   3  14  -1  170.13   18.06
  -3  14   1  154.17   18.07
   3 -14  -1  151.08   18.23
  -3 -14   1  143.55   16.11
   3  14  -1  136.30   18.19
  -3 -14   1  130.69   16.96
  -3 -14   1  104.28   14.78
   2 -14  -1   -0.70   10.82
   2  14  -1   21.80   11.81
  -2 -14   1   15.09   10.24
  -2  14   1   29.30   12.27
  -2 -14   1   22.62   12.01
  -2 -14   1   19.48   10.13
   2 -14  -1   28.04   11.17
  -1  14   1  239.52   22.02
  -1 -14   1  240.00   20.82
   1  14  -1  206.01   20.96
   1 -14  -1  218.19   20.94
   1 -14  -1  248.90   21.26
   1 -14  -1  274.76   21.88
   0  14   1  225.99   20.92
   0 -14  -1  192.74   18.05
   0 -14   1  190.90   18.50
   0  14  -1  239.45   20.03
   0 -14  -1  192.82   19.64
  -1 -14  -1  173.21   16.64
   1  14   1  168.45   19.84
  -1 -14  -1  176.67   18.44
   1 -14   1  182.89   17.61
  -1  14  -1  168.31   20.27
  -1  14  -1  208.41   18.06
   1 -14   1  156.78   16.42
  -2  14  -1   23.53   14.53
   2 -14   1   12.42    9.05
   2 -14   1   10.27   10.90
   2  14   1   41.53   13.83
  -2 -14  -1   29.90   10.04
  -2  14  -1    6.30   10.00
  -2 -14  -1   19.61   10.91
   3  14   1   77.37   15.92
  -3 -14  -1   36.51   12.60
  -3  14  -1   48.37   17.17
  -3 -14  -1   65.00   11.61
  -3  14  -1   41.51   12.62
   3 -14   1   25.11   10.28
   3 -14   1   95.03   14.25
   4 -14   1  182.35   17.10
  -4  14  -1  194.32   26.76
  -4  14  -1  173.24   19.35
   4 -14   1  183.02   20.03
   4  14   1  211.78   18.50
   4  14   1  164.52   23.23
  -4 -14  -1  179.38   20.09
   5 -14   1  120.06   18.76
   5 -14   1  122.57   14.97
  -5  14  -1  108.60   23.91
  -5  14  -1  150.97   18.55
   5  14   1  122.30   21.75
  -5 -14  -1  101.11   17.33
   5  14   1  137.26   16.16
  -6  14  -1   22.41   15.07
  -6  14  -1   39.67   22.67
  -6 -14  -1   -6.74   14.15
   6  14   1   34.22   19.10
  -7  14  -1   -7.24   16.56
  -7 -14  -1    4.14   16.13
  -7  14  -1   17.44   23.69
   7  14   1   16.08   20.64
   8  14   1   19.91   24.40
  -8  14  -1   62.37   28.97
  -8 -14  -1   -1.68   17.30
   9  14   1  -50.92   22.70
  -9  14  -1  -13.84   27.16
   9  15  -1   -9.04   24.87
  -9  15   1   -8.16   25.59
   8  15  -1   36.95   22.96
  -8  15   1    1.92   25.26
  -8  15   1   38.67   20.77
   7 -15  -1   15.29   14.22
  -7  15   1   14.63   16.77
  -7  15   1   65.46   25.17
   7  15  -1   11.03   11.31
   7  15  -1   41.67   22.10
  -6  15   1   49.20   17.23
   6  15  -1   -4.27    7.82
  -6 -15   1   26.24   12.97
   6  15  -1   44.21   19.31
   6 -15  -1   42.63   14.10
  -6  15   1   38.52   22.49
  -5  15   1  119.58   23.94
  -5  15   1   41.96   16.47
   5 -15  -1   65.20   14.10
   5  15  -1   80.35   16.28
   5  15  -1   76.71   18.72
  -5 -15   1   60.62   13.72
  -4  15   1   34.02   18.68
   4 -15  -1   -0.50   11.21
   4  15  -1   32.89   15.29
  -4 -15   1   20.05   11.12
   4  15  -1   20.33   12.47
  -4  15   1    7.23   13.99
  -3  15   1   59.54   15.32
   3  15  -1   63.57   15.86
   3  15  -1   82.29   15.40
  -3 -15   1   71.20   12.69
   3 -15  -1   63.71   13.58
  -2  15   1    4.75   12.83
  -2 -15   1   13.51   10.81
   2 -15  -1   13.86   11.71
  -2 -15   1   14.95   11.29
   2  15  -1   26.54   13.08
  -1 -15   1    9.32   11.38
   1 -15  -1   -7.89   11.06
   1  15  -1   25.50   12.01
   0  15  -1   24.56   11.48
   0 -15  -1   12.06   10.49
   0  15   1   29.16   13.33
   0 -15   1   17.76   11.17
   1 -15   1   88.51   14.53
  -1 -15  -1  122.64   17.01
   1 -15   1  107.01   14.34
  -1 -15  -1  111.20   14.16
   1  15   1  116.12   17.64
  -2 -15  -1  162.28   16.34
  -2  15  -1  149.34   16.60
  -2 -15  -1  155.88   17.85
  -2  15  -1  190.12   22.53
   2 -15   1  128.33   15.80
   2  15   1  138.43   19.55
   2 -15   1  167.63   17.74
   3 -15   1  122.10   16.27
  -3 -15  -1   73.16   15.07
   3 -15   1   68.74   12.08
  -3 -15  -1   79.64   13.39
  -3  15  -1   79.79   19.64
   3  15   1   60.71   17.41
  -3  15  -1   90.62   15.00
  -4 -15  -1   -5.34   11.80
   4  15   1   11.10   15.52
  -4  15  -1   17.21   13.26
   4 -15   1   14.40   10.66
   4 -15   1   33.49   14.03
   4  15   1   54.70   13.27
  -4  15  -1   -0.35   17.94
   5  15   1   28.95   18.23
  -5  15  -1   10.10   19.72
   5  15   1   35.32   13.38
  -5 -15  -1   -3.17   13.84
  -5  15  -1   34.90   14.65
  -6  15  -1   31.52   15.99
   6  15   1   56.87   21.33
  -6  15  -1   17.48   22.91
  -6 -15  -1  -27.39   14.11
   7  15   1    2.40   21.60
  -7  15  -1  -35.53   22.65
  -7 -15  -1   -5.67   16.10
  -8  15  -1   -5.22   26.53
   8  15   1   56.35   27.02
   9  15   1    4.58   28.19
  -9  15  -1   29.63   29.45
   9  16  -1   44.74   28.72
  -9  16   1   -7.23   27.74
   8  16  -1    7.47   23.70
  -8  16   1    0.96   25.78
   7  16  -1   24.21   21.75
  -7  16   1   13.86   24.35
  -7  16   1   -5.15   18.31
  -6  16   1   28.51   16.26
   6 -16  -1    1.13   13.47
   6  16  -1    1.23   18.33
  -6 -16   1   -9.79   13.26
  -6  16   1   11.95   22.22
   6  16  -1   -1.24    6.60
  -5  16   1    2.16   14.50
   5  16  -1   14.79   14.01
   5 -16  -1   12.03   13.06
  -5 -16   1   20.31   12.38
  -5  16   1   23.28   20.65
   5  16  -1   28.98   17.83
   4  16  -1   67.33   17.64
  -4  16   1   55.95   16.30
   4 -16  -1   16.60   12.35
  -4 -16   1   34.93   12.47
   4  16  -1   52.77   14.61
  -4  16   1   36.13   18.82
   3  16  -1   66.46   16.80
  -3  16   1   93.11   16.59
   3 -16  -1   90.70   15.47
  -3 -16   1  106.23   14.73
   2  16  -1  192.13   20.53
  -2  16   1  153.31   19.37
   2 -16  -1  149.91   18.04
  -2 -16   1  143.39   17.66
   1  16  -1   73.34   15.62
   1 -16  -1   70.95   14.26
   0  16  -1   23.38   12.33
   0  16   1    9.11   13.18
   0 -16   1   -2.11   11.44
   0 -16  -1   25.39   14.57
   1 -16   1   20.06   11.34
   1 -16   1   18.88   12.03
   1  16   1   14.25   14.59
  -1 -16  -1   13.36   13.12
  -2  16  -1   -4.37   15.57
  -2 -16  -1   17.77   12.45
  -2 -16  -1    7.27   10.54
   2 -16   1   11.12   10.60
   2  16   1   10.73   14.70
   2 -16   1    3.25   12.00
   3 -16   1   43.36   14.59
   3  16   1   35.37   16.62
  -3 -16  -1   50.34   14.59
   3 -16   1   24.01   11.08
  -3  16  -1   44.27   13.90
  -3  16  -1   23.09   18.40
   4  16   1  121.09   21.31
  -4  16  -1   89.38   16.43
  -4 -16  -1   77.64   16.19
  -4  16  -1   86.47   23.40
   4 -16   1   80.39   13.76
   5  16   1   37.67   20.35
  -5  16  -1   38.69   15.48
  -5 -16  -1   29.74   14.56
  -5  16  -1   57.37   23.72
   6  16   1   73.20   23.38
  -6  16  -1   91.75   28.29
  -6 -16  -1   37.89   17.21
   7  16   1   32.19   24.36
  -7 -16  -1  -10.03   16.42
  -7  16  -1   -9.60   26.20
   8  16   1   25.02   26.64
  -8  16  -1  -54.41   24.74
   8  17  -1   34.57   27.24
  -8  17   1   10.94   27.68
  -7  17   1  -22.24   18.26
   7  17  -1    8.13   22.73
  -7  17   1   16.19   25.02
  -6  17   1   65.29   19.49
  -6  17   1   82.93   26.72
   6  17  -1   88.41   23.26
   6  17  -1    3.05    9.96
   5 -17  -1   40.34   14.28
   5  17  -1   17.29   14.07
   5  17  -1   27.66   19.24
  -5 -17   1   -0.77   12.86
  -5  17   1   64.72   17.63
  -5  17   1   30.85   22.58
   4  17  -1   16.52   16.39
  -4 -17   1    5.64   11.87
  -4  17   1    5.62   15.75
   4 -17  -1   -7.31   12.33
   3  17  -1   29.30   15.66
   3 -17  -1    9.95   12.98
  -3  17   1   17.82   15.43
  -3 -17   1   -3.12   11.65
   2  17  -1   19.11   14.97
   2 -17  -1   30.40   13.94
  -2 -17   1   18.50   13.32
   1 -17  -1   32.87   13.88
   1  17  -1   38.49   14.47
   0 -17  -1  128.30   21.01
   0  17   1  120.03   19.36
   0  17  -1  123.88   18.27
   1  17   1   46.88   16.94
   1 -17   1   39.90   12.66
  -1 -17  -1   26.34   15.19
   2 -17   1   42.87   12.98
  -2 -17  -1   25.42   14.64
   2  17   1   63.45   17.53
  -3 -17  -1   33.84   14.94
  -3  17  -1   25.30   19.26
   3 -17   1   28.10   11.87
   3  17   1   18.12   16.62
  -3  17  -1   34.44   14.73
  -4  17  -1  107.58   19.03
  -4  17  -1  136.88   25.77
   4  17   1  110.11   22.43
  -4 -17  -1  118.84   19.04
  -5 -17  -1   31.87   16.32
  -5  17  -1   76.92   25.49
   5  17   1   65.14   22.10
  -6  17  -1   52.71   26.86
  -6 -17  -1   -8.66   16.24
   6  17   1   47.50   22.59
   7  17   1    3.71   23.87
  -7  17  -1   -4.24   27.14
  -7  18   1   -1.41   26.76
   7  18  -1    2.90   22.83
   6  18  -1   19.91   20.86
  -6  18   1   12.25   18.69
  -6  18   1   14.10   25.83
   5  18  -1   58.87   21.24
  -5  18   1   27.80   18.20
   5 -18  -1   32.90   14.92
   5  18  -1   43.72   13.41
  -5  18   1   41.91   23.53
   4  18  -1   40.48   18.75
  -4 -18   1   28.61   14.17
  -4  18   1   43.50   17.67
   4 -18  -1   57.01   15.20
  -3 -18   1    9.63   12.81
   3  18  -1    3.64   15.66
   3 -18  -1   13.57   13.53
  -3  18   1    5.18   16.10
   2  18  -1   19.29   15.37
  -2 -18   1  -33.03   12.40
   2 -18  -1   11.25   13.03
  -1 -18   1    0.33   16.12
   1 -18  -1    1.45   13.44
   1  18  -1   17.14   15.24
   0  18  -1   -1.78   14.18
   0 -18  -1   29.37   14.47
   0 -18  -1  -13.54   16.76
   0  18   1   -7.05   14.65
   1 -18   1   16.30   12.70
   1  18   1   36.29   17.26
  -1 -18  -1   34.00   16.10
   2  18   1   19.72   16.86
  -2 -18  -1   22.19   15.44
   2 -18   1   25.61   12.64
  -3 -18  -1   29.84   15.84
  -3  18  -1   70.68   22.85
   3  18   1   31.39   19.26
   4  18   1   30.04   20.12
  -4  18  -1   51.30   22.97
  -4 -18  -1   15.27   15.76
   5  18   1  -10.13   20.24
  -5 -18  -1   -9.35   15.38
  -5  18  -1    3.85   23.30
   6  18   1   33.72   23.59
  -6  18  -1  -13.79   25.59
   7  18   1   13.19   25.61
  -7  18  -1  -35.27   25.91
  -7  19   1   16.49   29.11
   7  19  -1   -3.36   24.20
  -6  19   1   20.48   27.17
   6  19  -1   24.94   22.76
   5  19  -1   45.47   22.16
   4 -19  -1    0.54   14.32
   4  19  -1    5.29   17.95
  -4  19   1   18.24   17.13
  -3 -19   1   35.76   15.07
   3 -19  -1   22.97   15.18
   3  19  -1   54.15   19.64
   2 -19  -1    3.96   14.59
  -2 -19   1   30.51   15.23
   2  19  -1   33.48   16.96
  -1 -19   1   94.61   21.37
   1 -19  -1  115.79   18.96
   1  19  -1   74.88   19.46
   0 -19  -1   46.28   21.19
   0 -19   1   19.57   14.19
   0 -19  -1   18.08   15.05
   0  19  -1   31.03   16.68
   0  19   1   21.21   17.02
  -1 -19  -1  -10.65   16.52
   1  19   1   17.71   17.62
   1 -19   1   14.15   13.48
   2  19   1   15.54   17.75
   2 -19   1   -3.20   12.58
  -2 -19  -1    7.30   15.98
   3  19   1   -7.99   17.73
  -3 -19  -1   10.26   15.80
  -4  19  -1    9.62   22.79
   4  19   1   -5.10   19.88
  -4 -19  -1    7.71   16.03
  -5 -19  -1   22.73   17.89
   5  19   1   44.50   23.31
  -5  19  -1   42.57   26.97
   6  19   1  -14.66   23.60
  -6  19  -1   21.33   29.52
   5  20  -1   34.55   22.36
   4  20  -1   19.04   19.23
   4 -20  -1  -27.21   14.44
  -3 -20   1    7.28   15.22
   3  20  -1   33.27   19.08
   3 -20  -1   28.87   16.14
   2 -20  -1   12.49   15.42
   2  20  -1    2.13   17.68
  -2 -20   1   -5.75   15.90
   1 -20  -1  -29.31   27.65
   1  20  -1   10.71   16.93
   1 -20  -1   30.74   16.21
  -1 -20   1    3.13   18.97
   0 -20   1   17.65   14.88
   0 -20  -1  -21.44   21.82
   0 -20  -1   -0.78   15.18
  -1 -20  -1    2.05   18.90
   1  20   1   12.79   18.26
   1 -20   1   11.85   13.86
   2  20   1   33.47   19.75
  -2 -20  -1   26.84   17.87
  -3 -20  -1   31.87   18.02
   3  20   1   50.24   22.04
  -4 -20  -1    2.94   16.95
   4  20   1   21.72   21.57
   5  20   1   22.91   23.95
  -5  20  -1   23.19   27.76
   4  21  -1   45.26   22.45
   3  21  -1   -2.49   19.60
   3 -21  -1   22.43   16.66
   2 -21  -1    0.91   15.24
  -2 -21   1  -12.32   17.10
   2  21  -1   15.76   18.74
   1 -21  -1  -14.83   30.64
   1 -21  -1    3.99   15.95
   1  21  -1    3.09   17.72
  -1 -21   1   32.73   22.07
   0 -21   1   12.61   15.36
   0 -21  -1    4.08   23.96
   0 -21  -1  -23.31   14.72
  -1 -21  -1  -11.18   20.01
   1  21   1   21.68   19.29
  -1 -21  -1    1.63   17.07
   2  21   1   16.22   20.10
  -2 -21  -1   -1.97   18.74
   3  21   1   44.68   22.22
  -3 -21  -1  -10.36   17.88
   2 -22  -1   -5.31   16.19
   1  22  -1   21.32   20.44
   1 -22  -1   16.45   16.71
  -1 -22   1   46.06   24.10
  -1 -22   1   28.71   17.73
   1 -22  -1  -10.09   34.53
   0 -22  -1    6.49   17.28
   0 -22   1   22.33   31.91
   0 -22   1   22.53   16.64
   0 -22  -1   17.79   27.97
  -1 -22  -1   20.24   22.32
  -1 -22  -1   16.23   18.77
 -13   0   2  -18.06   17.91
  13   0  -2  -24.29   21.88
 -12   0   2    7.53   17.46
  12   0  -2   19.97   21.98
 -11   0   2  -10.43   14.65
 -11   0   2    2.49   18.91
  11   0  -2   56.23   21.26
  10   0  -2   35.24   18.84
 -10   0   2   77.82   20.31
 -10   0   2   45.76   15.77
  -9   0   2   43.59   17.31
   9   0  -2    5.91   15.60
  -9   0   2   27.38   13.70
  -8   0   2  239.24   22.33
   8   0  -2  190.52   24.21
   7   0  -2   18.36   12.56
  -7   0   2   10.40   10.24
   6   0  -2   -6.87    9.94
  -6   0   2    4.20    8.14
   5   0  -2  645.82   46.67
  -5   0   2  693.16   45.92
   5   0  -2  832.74   47.23
  -4   0   2  216.30   20.26
  -4   0   2  280.48   18.72
   4   0  -2  224.81   20.26
   4   0  -2  309.10   19.39
  -3   0   2  417.41   28.87
   3   0  -2  387.27   29.06
  -3   0   2  455.69   27.80
  -3   0   2  492.95   29.79
   3   0  -2  464.24   27.98
   2   0  -2   16.35    4.53
   2   0  -2   12.52    2.59
  -2   0   2   20.72    4.70
   2   0  -2   17.80    4.55
  -2   0   2    4.03    4.04
  -1   0   2   27.53    3.20
   1   0  -2   29.60    3.73
  -1   0   2   23.82    3.23
  -1   0   2   34.20    3.08
   1   0  -2   25.79    3.29
   1   0  -2   21.27    3.17
  -1   0   2   27.11    3.54
   0   0  -2 2700.66  153.46
   0   0   2 2673.61  155.49
   0   0   2 2721.26  156.77
   0   0  -2 2515.12  150.35
   0   0  -2 2638.88  156.83
   0   0  -2 2713.30  155.53
   1   0   2   45.30    4.51
   1   0   2   53.52    6.20
  -1   0  -2   38.64    6.57
  -1   0  -2   48.45    4.67
   2   0   2   11.21    6.25
   2   0   2    3.91    3.39
  -2   0  -2    7.79    5.68
  -2   0  -2    7.42    3.58
   3   0   2 2109.69  126.24
  -3   0  -2 2176.87  130.79
  -3   0  -2 2216.23  126.45
   4   0   2  661.35   40.58
  -4   0  -2  631.07   43.76
   5   0   2  148.60   14.36
  -5   0  -2  130.93   16.96
  -6   0  -2  228.38   24.43
   6   0   2  305.46   22.70
  -7   0  -2   16.02   13.71
   7   0   2   12.19   11.55
   8   0   2   22.52   14.23
  -8   0  -2   24.52   15.17
  -9   0  -2  156.51   24.09
   9   0   2  206.83   23.67
  10   0   2   22.61   17.57
 -10   0  -2   19.82   18.20
  11   0   2  -28.60   17.92
 -11   0  -2   31.52   20.42
 -12   0  -2   22.45   21.28
 -13  -1   2    3.86   18.61
 -13   1   2   20.32   19.92
  13   1  -2   -5.40   22.95
  13  -1  -2   13.86   23.25
 -12   1   2   34.87   19.35
  12   1  -2   41.20   22.47
 -12  -1   2   16.98   16.65
  12  -1  -2   10.07   21.13
  11   1  -2  227.31   28.95
 -11   1   2  181.14   28.36
  11  -1  -2  185.36   26.89
 -11   1   2  196.40   25.40
 -11  -1   2  192.91   24.55
 -10  -1   2   37.53   15.19
 -10   1   2   -8.22   13.36
  10  -1  -2   19.86   17.62
 -10   1   2   -7.68   16.91
  10   1  -2   10.91   17.20
   9   1  -2   22.71   16.51
   9  -1  -2   20.85   16.01
  -9  -1   2   28.80   13.19
  -9   1   2   19.48   17.86
  -9   1   2   11.97   13.01
   8   1  -2  108.95   19.63
  -8  -1   2  156.02   17.62
  -8   1   2  137.85   17.65
  -8   1   2  125.38   20.95
   8  -1  -2  132.40   19.68
  -7  -1   2  100.21   13.68
   7  -1  -2   90.66   16.22
  -7   1   2   82.57   17.28
  -7   1   2   98.85   14.32
   7   1  -2   96.56   16.68
   6   1  -2  204.41   17.85
  -6   1   2  158.85   15.83
  -6   1   2  134.47   18.27
  -6  -1   2  182.09   15.65
   6   1  -2  119.17   17.35
   6  -1  -2  128.98   16.89
   5   1  -2  129.99   15.87
   5  -1  -2  129.96   14.97
  -5   1   2  150.37   14.04
  -5   1   2  112.60   15.71
  -5  -1   2  143.30   13.09
   5   1  -2  190.31   15.21
   5  -1  -2  155.58   14.60
   4  -1  -2   42.14    6.81
   4   1  -2   41.02    6.82
   4   1  -2   18.07    8.56
  -4   1   2   19.95    6.39
  -4  -1   2   38.26    6.03
   4  -1  -2   13.03    7.94
  -4   1   2   32.30    9.03
   3  -1  -2  503.96   33.96
  -3   1   2  516.92   33.61
  -3  -1   2  534.14   32.71
  -3   1   2  566.45   34.41
   3   1  -2  520.52   34.55
   3  -1  -2  547.37   33.45
  -3  -1   2  570.38   35.07
   3   1  -2  553.96   33.08
  -3   1   2  517.04   33.32
   2   1  -2  706.91   44.30
  -2   1   2  766.35   44.19
  -2  -1   2  723.79   44.55
  -2  -1   2  663.72   43.23
   2  -1  -2  701.28   43.91
   2   1  -2  758.13   43.49
   2   1  -2  730.08   44.69
   2  -1  -2  661.36   43.95
   2  -1  -2  718.81   43.16
  -2   1   2  850.06   44.28
  -2   1   2  761.04   43.12
  -1  -1   2  619.70   35.57
   1   1  -2  584.18   35.55
  -1  -1   2  543.41   35.60
  -1   1   2  599.44   35.77
   1   1  -2  566.00   35.59
   1  -1  -2  563.67   35.30
   1   1  -2  597.16   35.70
  -1   1   2  628.12   34.63
  -1  -1   2  610.31   35.47
   1  -1  -2  604.26   35.87
  -1   1   2  637.56   35.44
   1  -1  -2  565.05   34.53
   1   1  -2  597.28   34.50
  -1  -1   2  580.39   34.31
   0   1   2 2438.06  144.39
   0   1  -2 2589.48  144.33
   0  -1   2 2600.66  144.17
   0  -1  -2 2511.09  144.39
   0  -1  -2 2434.45  144.39
   0  -1  -2 2507.34  141.57
   0   1  -2 2522.67  146.32
   0   1   2 2543.91  141.57
   0  -1  -2 2459.32  146.44
   0   1  -2 2507.11  147.68
   0  -1  -2 2367.45  147.42
   0  -1   2 2545.28  147.55
   0   1  -2 2561.10  141.81
   0   1   2 2576.76  147.48
   0  -1   2 2416.20  146.27
   0   1   2 2407.99  146.36
  -1   1  -2 1156.54   73.62
   1   1   2 1219.44   71.05
   1  -1   2 1274.55   73.88
  -1   1  -2 1261.42   70.48
  -1  -1  -2 1159.35   73.12
   1   1   2 1214.35   73.19
   1  -1   2 1210.68   70.45
   2  -1   2   68.53   10.41
   2   1   2   87.69    7.72
  -2   1  -2   93.72    7.09
  -2   1  -2   64.17    9.73
   2  -1   2   83.27    6.84
  -2  -1  -2   83.45    9.42
   2   1   2   70.03    9.18
   3  -1   2  109.89    9.39
  -3  -1  -2  102.94   12.25
   3   1   2  102.08   10.23
  -3   1  -2  128.19   10.00
  -3   1  -2  145.00   14.03
   4   1   2  863.02   51.14
   4  -1   2  849.05   50.51
  -4   1  -2  763.83   54.18
  -4  -1  -2  816.59   53.70
   5  -1   2  154.92   14.12
  -5  -1  -2  125.61   16.71
  -5   1  -2  164.97   18.18
   5   1   2  141.67   14.90
   6   1   2   66.17   11.98
  -6   1  -2   68.57   14.82
  -6  -1  -2   65.33   14.31
   6  -1   2   55.25   11.40
  -7   1  -2  328.73   30.00
   7  -1   2  315.44   25.69
  -7  -1  -2  244.52   27.46
   7   1   2  366.94   27.38
   8  -1   2   39.06   14.48
  -8  -1  -2   88.43   17.96
   8   1   2   61.91   16.42
  -8   1  -2   52.58   17.23
   9  -1   2   83.58   18.31
  -9  -1  -2  115.54   21.78
  -9   1  -2   67.89   19.44
   9   1   2  135.33   20.77
  10   1   2   22.88   18.27
 -10  -1  -2   -6.58   16.99
  10  -1   2    9.17   16.32
 -10   1  -2    5.17   17.66
 -11  -1  -2   16.76   18.92
 -11   1  -2   55.52   21.86
  11   1   2    1.16   19.32
 -12  -1  -2    6.69   20.22
 -12   1  -2   48.68   22.96
 -13   2   2  -36.15   18.08
 -13  -2   2   19.16   18.75
  13  -2  -2   35.67   23.35
  13   2  -2  -27.16   22.13
 -12  -2   2   33.09   17.75
 -12   2   2   36.74   19.45
  12   2  -2   44.40   23.37
  12  -2  -2   32.46   20.62
 -11   2   2   18.15   16.83
 -11   2   2    8.17   20.16
  11  -2  -2   -8.16   18.67
  11   2  -2    4.18   20.48
 -11  -2   2    1.67   14.46
 -10  -2   2  170.57   20.18
 -10   2   2   93.55   20.18
  10  -2  -2   93.76   21.70
 -10   2   2  163.05   25.99
  10   2  -2  130.63   23.74
  -9   2   2   17.12   13.82
   9   2  -2   32.32   16.89
  -9   2   2   23.20   17.68
   9  -2  -2  -11.86   14.59
  -9  -2   2   26.09   12.61
  -8  -2   2   81.60   13.13
   8   2  -2   48.14   16.92
   8  -2  -2   64.57   16.04
  -8   2   2   55.52   14.29
  -8   2   2   77.49   18.74
  -7   2   2  353.43   30.92
   7  -2  -2  365.07   29.75
   7   2  -2  404.29   30.71
  -7   2   2  358.18   28.93
  -7  -2   2  318.95   26.55
   6   2  -2   96.08   12.72
   6  -2  -2   70.16   13.44
   6   2  -2   71.45   14.01
  -6   2   2   75.07   12.66
  -6   2   2   79.00   15.25
  -6  -2   2   69.52   10.69
  -5   2   2   -2.33    6.60
  -5   2   2   11.60    9.99
   5  -2  -2   -2.67    6.51
   5  -2  -2    1.49    7.97
   5   2  -2   -5.26    6.77
  -5  -2   2   -0.51    5.69
   5   2  -2   -6.19    8.49
  -4   2   2  135.65   12.21
   4  -2  -2  108.51   12.43
  -4   2   2  136.97   13.43
   4  -2  -2  121.25   11.61
  -4  -2   2  130.25   10.56
   4   2  -2  137.35   11.24
   4   2  -2  106.69   13.56
   4  -2  -2  123.99   13.10
   3   2  -2 1951.94  121.87
   3  -2  -2 1942.54  120.95
   3  -2  -2 2124.55  122.90
   3   2  -2 2022.55  122.46
  -3   2   2 2064.63  118.94
  -3   2   2 2333.83  121.46
   3  -2  -2 2015.79  118.88
   3   2  -2 2148.26  122.06
  -3   2   2 2091.00  122.94
  -3  -2   2 1961.37  121.81
   2  -2  -2 1076.80   63.27
   2   2  -2 1057.79   64.05
   2   2  -2 1048.17   64.13
  -2  -2   2 1105.86   64.21
  -2   2   2 1029.55   64.28
  -2  -2   2 1067.04   64.08
   2  -2  -2 1044.57   64.25
  -2   2   2 1193.19   63.54
  -2   2   2 1021.13   62.11
   1   2  -2  365.27   23.12
  -1   2   2  370.15   22.69
   1   2  -2  361.26   22.77
  -1   2   2  364.85   22.35
  -1  -2   2  402.99   22.59
   1   2  -2  372.75   22.83
   1  -2  -2  382.94   22.72
  -1  -2   2  374.65   23.08
   1  -2  -2  351.41   22.22
   1  -2  -2  354.25   23.01
  -1  -2   2  326.96   22.75
   0  -2   2  402.35   28.11
   0  -2  -2  453.51   27.51
   0  -2   2  453.73   29.00
   0  -2   2  487.55   27.14
   0   2   2  457.61   28.68
   0   2   2  434.83   27.88
   0  -2  -2  476.88   28.77
   0   2  -2  499.68   28.37
   0   2  -2  457.14   27.46
   0   2  -2  447.33   29.32
   0  -2  -2  461.76   27.92
   0   2   2  452.74   27.45
  -1   2  -2  868.62   49.76
  -1  -2  -2  751.92   51.78
   1  -2   2  854.62   53.06
   1   2   2  859.45   50.67
  -1  -2  -2  894.31   50.72
   1   2   2  873.76   52.17
  -1   2  -2  861.95   53.14
   2  -2   2  496.92   33.13
   2  -2   2  478.91   28.50
  -2   2  -2  484.00   29.04
  -2   2  -2  452.54   32.49
   2   2   2  504.83   31.70
  -2  -2  -2  492.94   31.59
   2   2   2  454.25   29.76
  -3   2  -2 1281.47   72.50
  -3  -2  -2 1229.10   75.33
   3   2   2 1222.54   72.88
   3  -2   2 1240.37   71.74
  -3   2  -2 1105.06   76.22
  -4   2  -2  223.00   16.58
  -4   2  -2  185.17   19.15
   4  -2   2  172.63   14.61
  -4  -2  -2  178.47   17.62
   4   2   2  219.15   16.74
  -5  -2  -2   83.90   13.39
   5   2   2   70.38   11.18
  -5   2  -2   69.63   14.34
   5  -2   2   59.04    9.78
  -6  -2  -2   -1.38   10.98
  -6   2  -2   29.84   13.59
   6   2   2    7.82   10.85
   6  -2   2    4.90    8.81
   7   2   2   -3.84   12.19
  -7   2  -2   -2.10   13.25
  -7  -2  -2    4.05   12.71
   7  -2   2   -1.14   10.34
  -8   2  -2  340.00   32.26
  -8  -2  -2  347.12   31.17
   8  -2   2  342.38   28.17
   8   2   2  301.43   28.82
  -9   2  -2   48.84   18.96
  -9  -2  -2   18.23   16.32
   9  -2   2   34.11   15.52
   9   2   2   71.13   18.46
  10  -2   2  -24.30   15.68
 -10   2  -2    5.28   17.67
 -10   2  -2   40.48   20.09
 -10  -2  -2    6.77   17.14
  10   2   2   -8.86   18.38
 -11   2  -2   37.62   21.30
 -11  -2  -2   10.36   18.61
  11   2   2   30.95   21.56
 -13   3   2   -1.30   20.37
  13   3  -2  -17.38   24.10
 -13  -3   2   29.53   18.68
  13  -3  -2   21.73   22.18
  12   3  -2   40.38   23.89
 -12   3   2   48.21   20.77
  12  -3  -2   41.25   21.57
 -12  -3   2   55.53   18.33
 -11   3   2  108.05   25.51
 -11   3   2  165.83   24.42
  11   3  -2  116.38   25.78
  11  -3  -2  122.83   23.10
  10  -3  -2    3.52   16.37
 -10   3   2    5.05   15.57
 -10   3   2   15.95   19.60
 -10  -3   2   25.04   13.76
  10   3  -2   22.64   18.20
  -9   3   2  -10.96   17.68
   9   3  -2   15.39   17.38
   9  -3  -2   -1.22   14.40
  -9  -3   2   17.14   11.84
  -9   3   2   15.19   14.35
  -8   3   2    5.15   16.82
   8  -3  -2   42.62   15.27
  -8  -3   2   15.47   10.56
  -8   3   2    8.89   12.38
   8   3  -2   23.34   14.84
   7   3  -2  393.79   31.06
  -7  -3   2  317.15   26.08
   7  -3  -2  323.05   28.75
  -7   3   2  411.82   30.09
  -7   3   2  336.08   30.71
   6   3  -2  294.16   22.56
  -6   3   2  247.49   22.43
   6   3  -2  291.55   24.56
  -6  -3   2  273.46   20.70
   6  -3  -2  227.97   21.99
  -6   3   2  257.90   24.22
  -5   3   2  101.72   12.44
   5   3  -2   87.73   10.65
  -5   3   2  110.65   13.98
   5   3  -2   94.06   14.13
  -5  -3   2  112.75   10.46
   5  -3  -2   87.59   12.39
  -4   3   2  829.61   50.09
   4   3  -2  769.58   50.57
   4  -3  -2  776.82   50.04
   4  -3  -2  830.33   50.91
  -4  -3   2  792.08   49.16
  -4   3   2  806.30   50.94
   4   3  -2  825.12   51.47
   4  -3  -2  769.26   49.69
   4   3  -2  867.10   49.23
   3   3  -2  586.63   36.81
   3  -3  -2  599.24   35.96
   3  -3  -2  574.79   35.65
   3  -3  -2  553.94   36.41
   3   3  -2  577.37   36.33
  -3   3   2  526.17   35.46
   3   3  -2  589.99   34.43
  -3   3   2  584.00   36.53
  -3  -3   2  570.43   34.67
  -2  -3   2 1194.76   72.21
   2  -3  -2 1048.13   70.01
  -2  -3   2 1226.33   72.38
   2  -3  -2 1216.48   71.50
   2   3  -2 1232.52   72.27
   2  -3  -2 1130.52   72.82
  -2   3   2 1248.00   73.08
  -2   3   2 1231.77   70.32
   2   3  -2 1262.67   72.49
  -2   3   2 1339.30   71.67
  -1   3   2  598.64   37.21
   1   3  -2  640.67   38.11
   1  -3  -2  645.85   37.92
   1   3  -2  653.04   38.01
  -1  -3   2  629.21   38.22
   1  -3  -2  632.80   37.26
  -1   3   2  603.30   37.88
  -1  -3   2  624.29   38.14
  -1  -3   2  640.74   38.25
   1  -3  -2  624.12   37.97
   1   3  -2  594.85   38.31
   0   3   2  514.48   32.26
   0  -3  -2  497.15   31.00
   0   3   2  535.16   31.13
   0  -3   2  504.07   31.95
   0  -3   2  506.18   30.79
   0  -3   2  527.97   32.99
   0   3   2  507.93   31.58
   0  -3  -2  547.07   31.65
   0   3  -2  526.16   30.49
   0   3  -2  516.39   32.01
   0   3  -2  527.71   32.85
   0  -3  -2  502.99   32.28
   0  -3   2  513.62   30.14
   1   3   2  705.80   42.61
  -1   3  -2  661.39   39.82
  -1   3  -2  668.54   43.60
   1  -3   2  729.90   43.89
   1   3   2  657.88   40.59
   1   3   2  717.86   41.54
  -1  -3  -2  681.52   42.50
   2   3   2  542.78   35.13
  -2   3  -2  531.99   37.91
   2  -3   2  582.54   38.49
  -2   3  -2  605.84   33.70
  -2   3  -2  549.50   35.05
   2  -3   2  565.85   33.27
   2   3   2  583.66   36.59
  -2  -3  -2  549.13   36.49
   3  -3   2  177.93   12.40
   3   3   2  170.39   14.46
  -3  -3  -2  199.68   15.91
  -3   3  -2  136.70   16.92
  -3   3  -2  188.21   13.72
  -4   3  -2  930.11   52.41
  -4   3  -2  774.98   55.90
   4  -3   2  824.68   50.86
   4   3   2  822.03   52.50
  -4  -3  -2  865.61   54.72
   5   3   2  356.62   27.20
  -5  -3  -2  345.31   28.72
  -5   3  -2  406.29   31.32
   5  -3   2  394.90   25.73
  -6   3  -2   27.22   13.85
  -6  -3  -2   16.11   12.29
   6  -3   2    4.01    8.60
   6   3   2    8.94   10.59
   7   3   2   31.01   13.89
  -7   3  -2   65.76   16.67
  -7  -3  -2   68.19   15.39
   7  -3   2   47.85   12.27
  -7   3  -2   49.26   16.85
   8   3   2   44.69   16.21
  -8  -3  -2   72.88   17.92
   8  -3   2   91.95   14.66
  -8   3  -2   48.33   18.04
  -8   3  -2   84.48   19.53
   9   3   2   42.97   18.45
  -9   3  -2   70.21   19.70
  -9   3  -2   45.30   19.65
   9  -3   2   69.34   15.96
  -9  -3  -2   46.86   17.45
 -10   3  -2   54.24   22.33
 -10  -3  -2   24.87   18.40
  10   3   2    5.87   19.18
 -10   3  -2   25.81   19.70
 -11   3  -2   11.86   21.12
  11   3   2    2.45   21.33
 -11  -3  -2   42.65   20.43
  13   4  -2  -12.98   24.60
  13  -4  -2  -14.66   20.51
 -13   4   2   41.69   22.92
  12  -4  -2   49.00   21.62
 -12   4   2   42.91   21.55
  12   4  -2   34.64   23.87
 -12  -4   2   26.82   16.58
  11  -4  -2   14.81   18.79
 -11   4   2   42.34   19.56
 -11  -4   2   34.76   15.33
  11   4  -2   30.57   22.76
 -11   4   2   36.14   22.09
  10   4  -2  101.29   23.23
 -10   4   2   82.52   19.59
 -10   4   2   75.79   23.27
 -10  -4   2   66.57   15.62
  10  -4  -2  113.36   21.17
  -9   4   2   -4.64   15.04
   9  -4  -2   -1.93   14.37
   9   4  -2   17.22   17.51
  -9   4   2   -4.99   18.13
  -9  -4   2   27.11   12.00
  -8   4   2    2.50   15.71
   8   4  -2   20.08   16.03
  -8   4   2   25.72   13.97
  -8  -4   2    8.72   10.22
   8  -4  -2    8.23   13.13
  -7   4   2  560.55   40.98
   7   4  -2  622.09   42.49
   7  -4  -2  488.73   39.27
  -7   4   2  607.52   42.75
  -7  -4   2  573.66   38.20
  -6   4   2  168.87   19.17
   6  -4  -2  177.96   18.55
   6   4  -2  194.44   20.67
  -6   4   2  181.47   20.60
   6   4  -2  222.71   17.56
  -6  -4   2  225.25   17.35
  -5   4   2  309.83   24.38
   5  -4  -2  268.40   23.43
   5   4  -2  322.26   21.24
   5  -4  -2  296.84   22.99
  -5  -4   2  308.29   21.33
   5   4  -2  301.92   24.74
  -5   4   2  339.79   24.24
   5   4  -2  270.71   23.22
   4  -4  -2  140.84   14.42
  -4   4   2  195.96   15.83
   4  -4  -2  149.29   15.16
  -4  -4   2  166.83   12.75
  -4   4   2  213.32   16.41
   4   4  -2  198.76   12.73
   4   4  -2  197.48   16.85
   4   4  -2  165.24   14.81
  -3  -4   2  496.46   29.62
   3  -4  -2  469.57   31.02
  -3  -4   2  497.93   31.64
   3   4  -2  492.78   32.22
  -3   4   2  490.78   31.10
   3  -4  -2  477.90   31.15
  -3   4   2  511.54   32.17
   3  -4  -2  482.43   31.96
   3   4  -2  488.56   31.54
   2   4  -2 4052.41  235.13
   2   4  -2 3901.99  232.44
  -2  -4   2 4007.11  235.63
  -2   4   2 3953.13  227.59
   2  -4  -2 4086.67  236.76
  -2  -4   2 4034.55  235.01
  -2   4   2 3911.07  236.77
   2  -4  -2 4043.26  232.00
  -2  -4   2 4108.91  232.62
   2  -4  -2 4018.36  227.59
   1   4  -2 1255.45   72.72
   1   4  -2 1153.50   72.77
  -1  -4   2 1258.37   71.98
  -1   4   2 1212.85   70.68
   1   4  -2 1231.97   71.66
  -1  -4   2 1209.87   72.89
   1  -4  -2 1189.31   71.86
  -1  -4   2 1235.98   72.85
   0  -4  -2  586.76   35.88
   0   4  -2  560.97   33.77
   0  -4  -2  564.35   34.01
   0  -4   2  579.03   34.17
   0   4  -2  556.99   35.99
   0  -4   2  566.20   32.98
   0  -4  -2  562.24   34.55
   0   4  -2  577.64   35.66
   0  -4   2  563.51   35.55
   0   4   2  599.55   35.27
   0  -4   2  574.87   36.25
   0   4   2  593.07   34.66
   0   4   2  579.07   35.78
  -1   4  -2  156.11   13.52
   1   4   2  131.81   11.50
   1   4   2  136.94    8.87
   1   4   2  118.51   11.10
  -1  -4  -2  121.66   11.41
   1  -4   2  141.62   11.71
   1  -4   2  162.77   13.78
  -1   4  -2  146.83    9.52
   2   4   2  315.34   21.79
   2   4   2  288.09   20.85
   2   4   2  306.86   19.39
  -2   4  -2  299.10   20.34
   2  -4   2  329.36   24.16
   2  -4   2  307.62   18.37
  -2   4  -2  297.57   23.52
  -2  -4  -2  306.91   21.86
  -3  -4  -2  427.63   29.91
   3   4   2  421.60   28.76
  -3   4  -2  390.28   29.25
  -3   4  -2  381.91   31.67
  -3   4  -2  465.64   26.70
   3  -4   2  447.97   26.56
   4   4   2   75.79   11.36
   4  -4   2   88.77    9.11
  -4   4  -2   76.11   11.70
  -4   4  -2   99.99   10.25
  -4  -4  -2  101.39   12.66
  -4   4  -2   91.27   14.95
  -5   4  -2  264.70   26.18
   5   4   2  378.25   26.10
  -5  -4  -2  346.54   26.56
   5  -4   2  332.57   23.28
  -5   4  -2  341.58   29.52
  -6   4  -2   28.79   14.49
  -6   4  -2    2.74   14.07
   6   4   2   39.74   12.89
  -6  -4  -2   23.38   12.26
   6  -4   2   17.88    9.31
   7   4   2   82.42   17.08
  -7   4  -2  129.31   21.18
   7  -4   2  118.27   14.70
  -7  -4  -2  108.67   18.30
  -7   4  -2  146.83   21.72
   8   4   2  107.90   20.13
  -8   4  -2  100.94   21.02
  -8  -4  -2  139.86   20.06
  -8   4  -2   94.33   21.29
   8  -4   2  116.83   16.23
  -9   4  -2   42.58   19.12
  -9  -4  -2   37.70   17.69
  -9   4  -2   36.45   20.43
   9   4   2   31.76   17.97
   9  -4   2   19.62   14.14
  10   4   2    6.14   19.86
 -10   4  -2   10.19   18.92
 -10  -4  -2   14.58   17.57
 -10   4  -2   22.78   21.07
 -11   4  -2   33.96   21.98
 -11  -4  -2   27.96   19.75
  11   4   2   -7.04   21.86
  13   5  -2   -3.48   25.76
 -13   5   2   18.29   23.46
  13  -5  -2   50.62   22.87
  12  -5  -2    0.64   19.19
 -12   5   2   -6.73   20.02
  12   5  -2   10.43   24.06
 -12  -5   2    2.06   15.43
  11  -5  -2   61.01   19.34
  11   5  -2   78.68   24.91
 -11   5   2   73.71   22.24
 -11  -5   2   39.83   16.10
 -10   5   2   48.20   19.08
  10   5  -2   28.07   20.23
 -10   5   2    6.48   19.50
 -10  -5   2   56.51   14.53
  10  -5  -2   31.29   17.80
  -9  -5   2   20.32   12.07
  -9   5   2   28.55   20.29
   9  -5  -2   19.45   15.14
   9   5  -2    9.03   17.34
  -9   5   2   19.34   16.16
   8   5  -2   51.57   16.93
   8  -5  -2   26.37   14.00
  -8  -5   2   10.60   10.07
  -8   5   2   29.65   14.29
  -8   5   2   12.53   17.29
   8   5  -2   41.40   15.18
  -7   5   2  200.32   23.09
   7  -5  -2  172.84   20.22
  -7   5   2  225.80   22.22
  -7  -5   2  201.11   17.74
   7   5  -2  191.26   22.85
   7   5  -2  169.94   20.16
   6  -5  -2  383.60   30.65
   6   5  -2  452.01   33.79
  -6  -5   2  423.92   29.34
  -6   5   2  449.84   33.14
   6   5  -2  445.33   31.94
   6   5  -2  427.50   29.41
  -6   5   2  449.26   33.11
  -5   5   2   92.21   13.75
  -5   5   2  113.35   14.33
   5  -5  -2  112.44   14.56
   5   5  -2  108.46    9.73
  -5  -5   2  104.21   10.23
   5   5  -2   91.94   14.27
   5   5  -2   95.95   12.38
   5  -5  -2  121.65   13.33
   4  -5  -2  268.55   20.42
   4   5  -2  260.33   19.72
   4   5  -2  275.86   17.12
   4  -5  -2  257.52   19.17
  -4  -5   2  265.09   17.42
  -4   5   2  246.73   19.89
   4   5  -2  208.04   20.36
  -4   5   2  251.42   20.47
  -3   5   2  146.24   13.18
  -3  -5   2  168.54   10.84
  -3  -5   2  158.99   13.00
   3   5  -2  166.18   13.56
   3  -5  -2  129.16   12.96
  -3   5   2  161.68   14.14
   3  -5  -2  157.34   12.89
   3   5  -2  153.62   14.04
  -2  -5   2 2094.69  120.70
   2  -5  -2 1988.49  121.90
  -2   5   2 2063.77  122.09
   2  -5  -2 2032.91  119.17
   2   5  -2 2057.99  120.83
  -2  -5   2 2026.33  120.28
   2   5  -2 2053.47  119.56
  -2   5   2 1990.12  117.05
   1   5  -2  240.27   16.46
   1   5  -2  262.37   16.54
   1   5  -2  222.46   17.29
  -1  -5   2  275.39   17.11
   1  -5  -2  282.03   17.35
   1  -5  -2  241.53   17.08
  -1  -5   2  246.24   16.91
  -1   5   2  223.94   16.86
  -1  -5   2  234.91   17.25
   0  -5   2  447.33   27.65
   0   5  -2  433.82   25.73
   0  -5   2  418.54   25.98
   0  -5  -2  429.80   26.89
   0  -5   2  436.23   28.08
   0   5  -2  433.74   27.72
   0   5   2  406.48   26.78
   0  -5  -2  427.00   25.78
   0   5  -2  433.95   27.95
   0   5   2  422.15   27.24
   0  -5   2  419.68   25.07
   0  -5  -2  405.00   27.68
   1  -5   2 1181.14   73.44
  -1   5  -2 1177.70   73.37
   1  -5   2 1123.68   71.71
  -1  -5  -2 1159.08   72.19
  -1  -5  -2 1198.87   70.13
  -1   5  -2 1215.87   68.09
   1  -5   2 1209.50   69.05
   1   5   2 1211.52   70.05
   1  -5   2 1185.36   68.36
   1   5   2 1149.12   70.99
   1   5   2 1226.79   72.33
   1  -5   2 1218.54   69.00
  -1  -5  -2 1174.76   69.56
   2  -5   2  968.08   58.17
  -2   5  -2 1026.54   58.17
   2   5   2 1005.52   59.15
   2   5   2  978.24   60.43
  -2   5  -2  987.80   63.46
   2  -5   2 1016.44   57.86
  -2  -5  -2  986.37   61.50
   3  -5   2  397.80   25.72
   3   5   2  396.48   28.41
  -3   5  -2  429.77   31.89
  -3   5  -2  451.09   28.19
  -3   5  -2  446.18   25.25
   3   5   2  402.76   26.76
  -3  -5  -2  398.16   29.16
  -4  -5  -2  189.41   18.18
   4  -5   2  199.96   15.06
  -4   5  -2  221.52   15.08
  -4   5  -2  208.40   19.16
   4   5   2  196.31   17.97
  -4   5  -2  195.46   21.16
   5   5   2  310.37   25.14
  -5   5  -2  300.84   28.60
   5  -5   2  297.98   21.91
  -5   5  -2  355.64   23.18
  -5  -5  -2  289.77   25.32
   6  -5   2   56.39   10.68
  -6   5  -2   34.12   16.09
  -6  -5  -2   59.86   13.50
  -6   5  -2   51.91   16.92
   6   5   2   76.82   14.49
   7   5   2   35.75   15.49
   7  -5   2   14.13   10.31
  -7  -5  -2   22.06   14.21
  -7   5  -2   45.33   17.16
  -7   5  -2   36.15   17.93
  -8   5  -2   73.25   20.06
  -8  -5  -2   86.85   18.00
  -8   5  -2   71.47   21.12
   8  -5   2   92.29   14.82
   8   5   2   96.35   20.04
  -9   5  -2   69.73   22.67
  -9   5  -2  113.80   23.73
   9   5   2   58.28   20.22
  -9  -5  -2   60.72   18.67
  10   5   2    2.30   20.92
 -10   5  -2   64.81   22.75
 -10   5  -2    1.53   20.93
 -10  -5  -2   19.11   18.39
 -11   5  -2   51.89   23.56
  11   5   2   20.15   23.57
 -11  -5  -2   34.08   21.20
 -13   6   2   12.34   22.85
  13   6  -2    8.83   26.86
 -12   6   2    0.40   20.78
  12   6  -2   43.38   23.59
  12   6  -2  -38.16   22.82
  12  -6  -2    3.74   18.66
 -11   6   2   53.28   21.08
 -11  -6   2   53.95   15.68
  11   6  -2   61.21   22.00
  11  -6  -2   57.22   20.04
  11   6  -2   40.19   24.72
  10  -6  -2  -17.43   14.64
  10   6  -2   -8.62   19.71
  10   6  -2   -6.47   17.36
 -10   6   2   10.52   17.56
 -10  -6   2   40.74   13.73
 -10   6   2   16.72   21.23
   9  -6  -2   21.38   15.08
  -9   6   2   32.74   17.21
  -9  -6   2    8.60   11.70
   9   6  -2   19.13   19.40
  -9   6   2   17.31   19.67
   9   6  -2   28.83   16.53
   8   6  -2    9.25   13.98
  -8   6   2   -4.13   15.03
   8   6  -2   19.20   16.20
  -8  -6   2   33.04   11.18
   8  -6  -2   17.33   14.04
  -8   6   2   13.34   17.08
  -7   6   2  183.07   22.71
   7   6  -2  135.08   20.65
   7  -6  -2  108.29   17.28
  -7  -6   2  132.26   15.13
   7   6  -2  179.70   19.52
  -7   6   2  203.46   21.15
   6   6  -2  534.23   38.31
  -6   6   2  586.33   40.57
  -6   6   2  560.44   39.31
   6   6  -2  557.25   36.05
  -6  -6   2  548.09   35.99
   6   6  -2  586.37   40.70
   6  -6  -2  544.38   37.56
   6  -6  -2  494.42   39.17
  -5   6   2  375.06   29.07
  -5   6   2  379.92   28.18
   5  -6  -2  401.89   28.38
   5   6  -2  387.90   29.24
  -5  -6   2  373.87   25.25
   5   6  -2  392.40   24.86
   5   6  -2  364.32   27.19
   5  -6  -2  333.62   26.72
   4  -6  -2   43.64    8.33
  -4   6   2   33.70    9.43
   4   6  -2   41.55    5.46
  -4  -6   2   36.26    8.47
  -4  -6   2   37.87    5.75
   4  -6  -2   49.48   10.16
   4   6  -2   44.86   10.09
  -4   6   2   61.03   10.43
   4   6  -2   48.84    8.71
  -3  -6   2  590.88   38.12
   3   6  -2  595.36   38.60
  -3  -6   2  609.99   36.42
   3  -6  -2  599.35   37.58
  -3   6   2  609.67   37.62
   3   6  -2  595.45   38.27
   3  -6  -2  592.25   37.65
  -3   6   2  600.86   39.19
   2  -6  -2   66.52    8.19
   2   6  -2   71.81    8.38
   2   6  -2   65.77    8.29
   2  -6  -2   63.47    8.36
  -2   6   2   75.65    9.11
  -2  -6   2   77.57    8.19
  -2  -6   2   75.53    6.93
  -1  -6   2  167.53   13.01
   1  -6  -2  143.38   13.49
   1   6  -2  182.91   12.59
   1   6  -2  158.71   12.30
  -1  -6   2  158.59   11.72
   1  -6  -2  165.80   13.08
  -1   6   2  175.49   13.12
  -1  -6   2  196.74   13.25
   1   6  -2  168.08   13.49
  -1  -6   2  136.68   12.77
   1  -6  -2  149.17   13.03
  -1   6   2  192.10   13.96
   0   6   2  146.78   12.01
   0  -6  -2  150.27   12.04
   0   6  -2  143.43   10.21
   0  -6   2  133.23   10.01
   0  -6  -2  135.36   10.10
   0   6  -2  135.52   12.26
   0  -6  -2  124.53   11.84
   0  -6   2  138.23   10.52
   0  -6   2  142.34   12.39
   0  -6   2  156.25   12.06
   0   6   2  133.64   11.98
   1  -6   2  268.37   16.38
   1  -6   2  278.56   20.62
  -1  -6  -2  256.38   18.69
  -1  -6  -2  262.56   16.62
  -1  -6  -2  247.60   19.19
  -1   6  -2  219.26   20.06
   1  -6   2  250.58   16.83
   1   6   2  254.22   18.81
   1  -6   2  267.31   18.99
  -1   6  -2  270.12   16.60
   2  -6   2  367.75   21.69
   2   6   2  341.75   22.52
  -2   6  -2  320.68   26.95
  -2  -6  -2  363.74   25.27
   2   6   2  351.90   24.93
   2  -6   2  387.27   23.86
   2  -6   2  362.28   21.90
  -2   6  -2  371.84   22.90
  -3   6  -2  299.93   21.08
   3   6   2  305.52   19.77
  -3  -6  -2  271.69   22.41
   3   6   2  301.24   22.32
   3  -6   2  280.14   18.96
  -3   6  -2  304.37   25.37
  -4   6  -2  143.33   15.56
  -4   6  -2  125.64   18.31
   4   6   2  140.74   15.45
   4  -6   2  145.14   11.85
  -4   6  -2  149.05   11.07
   4   6   2  133.60   12.49
  -4  -6  -2  125.43   14.96
   5   6   2  130.56   17.90
  -5   6  -2  186.71   19.83
  -5   6  -2  147.41   21.68
   5  -6   2  179.89   14.99
   5   6   2  183.25   16.83
  -5  -6  -2  206.13   19.09
  -5   6  -2  209.49   15.33
  -6  -6  -2   60.72   14.39
   6  -6   2   45.06    9.72
   6   6   2   49.22   13.88
  -6   6  -2    5.14    7.38
  -6   6  -2   25.52   16.04
  -7   6  -2  261.09   28.67
   7  -6   2  244.58   20.18
  -7  -6  -2  221.89   23.78
  -7   6  -2  216.81   26.82
   7   6   2  236.57   25.05
   8  -6   2  225.71   20.72
  -8   6  -2  229.84   27.81
  -8  -6  -2  212.50   24.67
   8   6   2  230.05   26.36
  -8   6  -2  167.19   27.29
  -9   6  -2  104.86   24.04
   9   6   2   71.61   21.42
  -9   6  -2   52.38   21.46
  -9  -6  -2   29.84   18.32
 -10   6  -2   27.86   22.24
  10   6   2  -24.49   20.45
 -10   6  -2   39.94   22.50
 -10  -6  -2   -0.85   17.54
 -11   6  -2   12.17   22.69
 -11  -6  -2   39.92   20.48
  11   6   2   -3.44   22.35
  13   7  -2   29.40   28.97
 -13   7   2   -4.14   23.17
  12   7  -2   -6.05   25.01
  12   7  -2   34.96   24.70
 -12   7   2   19.06   23.10
  12  -7  -2   22.58   19.64
 -11   7   2   25.94   21.26
  11   7  -2   11.34   21.76
  11   7  -2   28.49   23.90
 -11  -7   2   19.17   14.41
  11  -7  -2   43.88   18.95
 -10   7   2  117.05   25.45
  10  -7  -2   50.54   18.33
 -10   7   2   47.95   21.09
 -10  -7   2   69.30   15.32
  10   7  -2   41.02   21.05
  10   7  -2   61.43   23.44
  -9   7   2  137.07   23.62
  -9   7   2  125.45   23.98
  -9  -7   2   96.15   15.53
   9   7  -2  111.43   20.30
   9   7  -2   83.58   22.34
   9  -7  -2   97.12   19.15
  -8   7   2   77.57   20.23
  -8   7   2  104.88   20.27
   8   7  -2   61.82   16.99
   8   7  -2   77.76   20.30
   8  -7  -2   60.02   16.17
  -8  -7   2  109.35   13.96
   7  -7  -2   92.56   15.57
   7   7  -2   49.07   14.01
   7   7  -2   76.05   18.07
  -7  -7   2   88.74   12.20
  -7   7   2   80.21   18.60
  -7   7   2   97.27   17.86
   6   7  -2  330.21   26.41
  -6  -7   2  317.52   23.17
   6   7  -2  270.99   27.42
   6   7  -2  334.83   23.19
   6  -7  -2  361.59   27.76
  -6   7   2  256.31   27.21
  -6   7   2  354.76   27.70
   6  -7  -2  316.89   25.67
  -5   7   2  179.28   18.69
  -5  -7   2  164.94   13.55
   5   7  -2  161.77   18.17
   5   7  -2  164.78   13.45
   5  -7  -2  175.49   15.92
   5  -7  -2  159.78   17.08
   5   7  -2  146.73   15.67
  -5   7   2  189.84   17.53
   4  -7  -2  535.00   33.95
   4   7  -2  532.49   35.71
  -4   7   2  476.25   36.22
  -4   7   2  513.52   34.54
   4  -7  -2  515.93   34.91
   4   7  -2  502.19   34.66
  -4  -7   2  528.00   32.54
  -4  -7   2  551.13   35.28
  -3  -7   2  804.64   50.21
   3  -7  -2  799.73   49.31
   3   7  -2  783.05   50.52
  -3   7   2  855.49   52.21
  -3  -7   2  813.37   48.66
  -3  -7   2  780.12   48.98
   3  -7  -2  780.88   49.45
   3   7  -2  806.16   50.44
  -3   7   2  850.54   49.57
   2   7  -2  819.50   52.12
   2  -7  -2  868.53   52.11
  -2  -7   2  880.60   52.77
   2   7  -2  855.99   52.92
  -2  -7   2  851.80   52.11
  -2   7   2  842.56   51.54
   2  -7  -2  867.68   51.76
   1   7  -2  267.00   18.45
  -1  -7   2  254.02   19.12
   1   7  -2  252.52   18.12
  -1   7   2  257.47   18.92
  -1   7   2  271.03   19.05
   1  -7  -2  262.30   19.17
   1  -7  -2  251.78   18.89
   1   7  -2  292.64   19.52
  -1  -7   2  278.90   17.58
  -1  -7   2  255.65   18.94
   0  -7  -2  334.16   24.03
   0  -7   2  342.02   21.52
   0   7  -2  367.26   22.17
   0   7  -2  334.17   24.10
   0  -7   2  349.29   24.02
   0  -7   2  353.74   24.52
   0  -7  -2  350.69   22.04
   0   7   2  334.24   23.40
   0   7   2  319.85   23.57
   0  -7   2  353.35   22.31
   0  -7  -2  353.61   23.54
  -1   7  -2  206.54   16.18
   1  -7   2  135.94   11.93
   1   7   2  121.61   13.42
  -1   7  -2  155.26   11.06
  -1  -7  -2  190.99   14.07
   1  -7   2  157.08   11.29
  -1  -7  -2  148.23   11.35
  -1   7  -2  172.71   11.87
   1  -7   2  144.39   13.45
  -1  -7  -2  167.73   13.86
   2  -7   2  342.74   25.85
   2   7   2  401.90   25.25
   2   7   2  394.64   27.81
  -2   7  -2  414.57   30.17
   2  -7   2  407.28   24.58
   2  -7   2  421.04   24.56
  -2  -7  -2  418.44   28.31
  -2   7  -2  412.11   25.57
  -3   7  -2  362.93   28.61
   3   7   2  350.81   22.89
   3  -7   2  355.07   21.53
  -3  -7  -2  346.74   26.16
   3  -7   2  338.48   22.24
   3   7   2  308.12   25.32
  -3   7  -2  380.70   23.99
  -4   7  -2  535.54   31.19
  -4   7  -2  471.90   33.93
   4   7   2  519.37   35.94
  -4   7  -2  567.10   40.08
   4  -7   2  481.48   32.11
  -4  -7  -2  547.82   36.23
   4   7   2  499.85   33.06
   5  -7   2   89.65   10.56
  -5   7  -2   84.43   15.48
   5   7   2  111.17   16.17
  -5   7  -2   74.11   17.82
  -5   7  -2   99.50    9.44
  -5  -7  -2   95.87   14.46
   5   7   2   86.23   11.77
  -6  -7  -2   -7.73   11.70
   6   7   2  -10.65    9.79
   6  -7   2  -13.39    8.26
  -6   7  -2   -2.14   10.96
  -6   7  -2  -21.74   13.45
   6   7   2   -1.63   12.94
  -7   7  -2   30.74   14.44
   7  -7   2   57.46   11.64
  -7   7  -2   63.56   19.16
   7   7   2   48.98   16.96
   7   7   2   73.26   15.58
  -7  -7  -2   49.07   15.00
   8   7   2   95.62   19.46
  -8  -7  -2   84.09   18.96
   8   7   2   43.35   19.20
  -8   7  -2   83.60   22.50
  -8   7  -2  125.65   23.83
  -9  -7  -2    2.17   16.50
  -9   7  -2   75.30   22.70
   9   7   2   47.39   20.84
  -9   7  -2   60.38   23.17
 -10   7  -2   16.60   22.79
 -10  -7  -2   10.77   17.74
  10   7   2   19.57   22.93
 -10   7  -2   11.64   21.88
 -11   7  -2   32.89   23.84
 -11  -7  -2   32.79   20.82
  11   7   2   19.34   25.06
 -12   8   2  -10.50   22.57
  12   8  -2  -15.74   26.29
 -11   8   2   39.84   22.35
  11   8  -2   -6.69   24.44
  11  -8  -2   26.08   17.89
  11   8  -2   17.73   21.38
 -10  -8   2   17.93   13.42
  10   8  -2   19.61   21.27
  10  -8  -2   11.47   16.01
  10   8  -2    0.68   18.69
 -10   8   2   18.56   23.61
 -10   8   2   28.01   19.81
   9   8  -2   46.60   21.26
   9   8  -2   40.08   17.46
  -9  -8   2   68.85   14.17
  -9   8   2   87.45   21.63
   9  -8  -2   63.56   17.58
  -9   8   2   66.77   23.14
  -8   8   2   39.27   18.72
   8  -8  -2    8.81   13.54
   8   8  -2   14.51   16.98
  -8   8   2   26.74   17.07
  -8  -8   2   16.69   10.74
   8   8  -2   -6.33   13.79
  -7   8   2  113.55   20.42
   7   8  -2  153.59   18.30
   7  -8  -2  123.84   17.01
  -7  -8   2  129.14   14.03
   7   8  -2   89.98   19.43
  -7   8   2   98.54   19.64
   7  -8  -2  114.74   19.35
  -6   8   2  530.23   36.40
   6  -8  -2  438.61   34.11
   6   8  -2  494.08   32.39
   6   8  -2  496.36   37.38
   6  -8  -2  458.72   35.68
  -6  -8   2  516.01   33.13
  -6   8   2  454.00   37.78
   6   8  -2  493.11   35.06
   5   8  -2  244.58   23.35
  -5   8   2  263.73   24.40
   5  -8  -2  197.75   21.07
  -5   8   2  282.93   22.85
   5   8  -2  269.92   21.67
  -5  -8   2  272.04   19.12
   5  -8  -2  264.15   21.22
   4   8  -2   -1.11    8.16
  -4  -8   2   10.79    7.75
   4   8  -2    8.45    7.62
  -4   8   2   17.48    9.85
  -4  -8   2    5.10    5.34
   4  -8  -2    0.13    8.57
   4  -8  -2    1.50    7.20
  -4   8   2    1.29    8.66
   3   8  -2 1019.37   63.96
  -3   8   2  995.73   65.59
   3   8  -2 1088.00   64.07
  -3  -8   2 1007.27   62.26
   3  -8  -2 1026.81   62.36
  -3  -8   2 1046.86   63.70
  -3  -8   2 1061.86   62.89
  -3   8   2 1065.15   62.54
   3  -8  -2 1014.04   62.77
   2   8  -2  917.16   56.63
  -2  -8   2  912.98   55.94
  -2  -8   2  893.08   56.27
   2   8  -2  897.65   55.72
   2  -8  -2  936.90   55.27
   2  -8  -2  914.51   55.85
  -2   8   2  916.40   55.33
  -1  -8   2  284.35   18.52
   1  -8  -2  267.72   20.31
  -1  -8   2  303.39   20.50
   1   8  -2  287.75   19.34
  -1   8   2  251.19   19.94
  -1  -8   2  275.76   20.07
   1   8  -2  282.11   20.59
   1  -8  -2  288.71   20.28
  -1   8   2  237.31   19.86
   1   8  -2  263.09   19.46
   0   8   2  689.31   47.50
   0   8  -2  775.02   48.55
   0  -8   2  832.35   45.25
   0  -8  -2  774.75   48.45
   0  -8  -2  767.85   46.38
   0  -8   2  713.20   47.89
   0  -8  -2  808.07   47.23
   0   8  -2  764.27   46.09
   0  -8   2  733.02   48.50
  -1  -8  -2  820.42   52.80
  -1   8  -2  870.73   51.69
   1  -8   2  903.15   51.90
   1   8   2  847.17   54.09
  -1   8  -2  872.95   55.69
  -1   8  -2  927.15   51.17
  -1  -8  -2  836.17   52.25
   1  -8   2  868.57   51.18
  -1  -8  -2  896.70   54.69
   1  -8   2  837.73   54.33
  -2   8  -2   92.87   14.36
   2  -8   2   99.68   12.60
   2   8   2  101.51   12.81
   2  -8   2  111.32    9.33
   2  -8   2  112.61    9.23
  -2  -8  -2  132.95   10.37
  -2  -8  -2  119.79   13.19
  -2   8  -2  114.45   10.45
   2   8   2  120.12    9.78
  -2  -8  -2  112.07   12.34
   2  -8   2  117.62   11.23
   3  -8   2  330.03   21.53
   3  -8   2  333.35   24.48
   3   8   2  308.14   22.24
  -3   8  -2  354.57   29.34
   3  -8   2  342.56   21.13
  -3  -8  -2  353.27   25.94
  -3   8  -2  348.26   23.35
   3   8   2  331.31   25.54
   4  -8   2  379.47   25.17
   4  -8   2  406.77   26.54
   4   8   2  402.66   30.47
  -4   8  -2  463.19   29.06
  -4  -8  -2  433.80   30.63
  -4   8  -2  404.00   34.15
   4   8   2  401.34   27.17
   5   8   2  178.25   19.25
   5  -8   2  140.66   13.46
  -5  -8  -2  128.13   16.90
  -5   8  -2  160.01   17.49
  -5   8  -2  116.47   21.55
  -5   8  -2  157.68   12.43
   5   8   2  158.88   14.87
   6  -8   2  100.82   12.49
  -6   8  -2  130.07   19.12
   6   8   2  111.22   18.26
  -6  -8  -2   71.69   15.72
  -6   8  -2   95.57   21.25
   6   8   2  103.52   13.96
  -7  -8  -2   88.93   16.17
  -7   8  -2   10.93    9.82
   7   8   2  118.34   16.06
   7  -8   2   70.29   12.01
  -7   8  -2  120.04   22.19
   7   8   2   75.46   18.79
   8   8   2   58.88   17.05
  -8  -8  -2   35.82   16.47
  -8   8  -2   58.12   18.67
   8   8   2   25.23   18.96
  -8   8  -2   31.12   20.34
  -9   8  -2  -30.49   20.06
  -9   8  -2    8.54   21.11
   9   8   2  -16.89   19.25
  -9  -8  -2   17.58   17.55
  10   8   2    1.64   23.65
 -10   8  -2   13.43   23.25
 -10  -8  -2    9.50   17.93
 -11   8  -2   27.40   25.10
  11   8   2  -37.12   23.69
 -11  -8  -2   -4.28   19.19
 -12   9   2   52.48   26.42
  12   9  -2    8.53   27.70
 -11   9   2   44.87   24.79
  11   9  -2   34.95   23.51
  11   9  -2    5.31   24.78
  11  -9  -2   73.23   20.04
  10   9  -2  -20.63   20.99
  10  -9  -2    9.95   16.48
  10   9  -2   33.34   18.99
 -10   9   2    4.48   21.12
 -10   9   2  -27.06   20.79
 -10  -9   2   20.80   13.61
  -9  -9   2   25.76   12.43
   9  -9  -2    4.08   14.33
  -9   9   2  -27.91   18.53
  -9   9   2   11.88   18.56
   9   9  -2   17.93   16.34
   9   9  -2    1.00   19.54
   8  -9  -2  107.20   17.77
   8   9  -2  119.01   22.97
   8   9  -2   92.28   18.79
  -8   9   2  119.90   22.80
  -8   9   2  134.47   23.19
  -8  -9   2  137.68   15.67
  -7  -9   2  193.75   17.02
   7  -9  -2  217.20   22.35
  -7   9   2  234.88   24.13
   7   9  -2  155.40   23.03
  -7   9   2  199.32   24.40
   7   9  -2  151.13   19.72
   7  -9  -2  126.03   18.93
  -6  -9   2  484.54   33.53
   6  -9  -2  505.62   36.66
  -6   9   2  526.70   37.02
  -6   9   2  502.19   39.25
   6  -9  -2  469.88   34.93
   6   9  -2  500.54   36.46
   6   9  -2  510.11   38.60
  -5   9   2  228.18   21.49
   5   9  -2  201.70   19.54
  -5   9   2  195.80   22.57
  -5  -9   2  250.98   18.35
   5  -9  -2  245.07   20.09
   5   9  -2  226.48   22.02
   5  -9  -2  224.31   20.84
  -4   9   2   68.20   13.17
   4  -9  -2   61.98   10.27
   4  -9  -2   48.57   11.64
   4   9  -2   45.37   10.71
  -4  -9   2   48.84    7.64
   4   9  -2   62.34   11.98
  -4  -9   2   49.97    9.99
  -4   9   2   38.69   10.78
  -3   9   2   92.39   12.09
   3   9  -2   63.53   10.47
   3   9  -2   63.28   10.59
   3  -9  -2   85.90   10.43
  -3  -9   2   73.48    8.96
   3  -9  -2   71.00   10.97
  -3  -9   2   68.07    7.69
  -3   9   2   68.63   12.46
  -3  -9   2   54.86    9.63
   2   9  -2  858.44   56.93
   2  -9  -2  947.34   56.91
   2   9  -2  908.11   58.00
  -2  -9   2  900.09   57.47
  -2   9   2  948.66   56.80
  -2  -9   2  945.25   57.87
  -2  -9   2  970.30   55.62
   2  -9  -2  975.48   57.33
   1  -9  -2  315.78   22.09
  -1  -9   2  319.82   23.36
   1  -9  -2  320.99   23.26
   1   9  -2  273.76   22.06
   1   9  -2  335.99   23.85
  -1   9   2  341.83   23.55
  -1   9   2  336.67   23.38
   1  -9  -2  326.72   23.36
  -1  -9   2  294.97   23.16
   1   9  -2  348.71   22.54
  -1  -9   2  338.62   21.55
   0   9  -2   73.58    8.17
   0  -9   2   51.90    9.28
   0  -9  -2   55.78    9.73
   0   9   2   49.11    9.66
   0  -9   2   66.18    7.86
   0   9  -2   45.72    9.78
   0  -9  -2   55.47    9.64
   0  -9  -2   49.67    7.15
  -1  -9  -2   33.64    9.49
   1  -9   2   39.94    7.21
  -1  -9  -2   48.94    6.35
  -1   9  -2   43.42    6.50
   1  -9   2   21.28    8.57
  -1   9  -2   38.40   10.36
   1   9   2   45.45    9.67
  -1  -9  -2   29.45    8.75
  -1   9  -2   37.08    7.19
  -2  -9  -2  167.46   15.90
   2  -9   2  169.01   16.38
  -2  -9  -2  179.96   16.85
   2  -9   2  179.83   14.56
   2  -9   2  170.85   13.19
  -2   9  -2  149.83   18.16
   2   9   2  187.76   17.16
   2   9   2  174.19   13.87
  -2   9  -2  181.47   14.00
  -2  -9  -2  162.32   14.16
   2  -9   2  166.98   12.67
  -3   9  -2  150.27   13.88
  -3   9  -2  150.46   19.39
   3   9   2  165.40   13.47
   3  -9   2  144.33   15.05
   3   9   2  124.75   16.27
   3  -9   2  157.48   12.07
  -3  -9  -2  152.88   15.83
   3  -9   2  167.17   12.46
   4   9   2   17.41   11.41
  -4   9  -2   39.77   14.75
   4   9   2   27.08    7.96
   4  -9   2   25.08    7.48
  -4  -9  -2   34.36   10.97
   4  -9   2   17.25    6.03
  -4   9  -2   25.67    9.56
   5  -9   2   26.66    8.47
  -5  -9  -2   12.86   12.16
  -5   9  -2   14.45   15.81
   5   9   2    7.40    8.44
   5   9   2   30.44   13.77
  -5   9  -2    5.12   11.50
   6  -9   2   84.39   11.87
  -6   9  -2  100.44   17.55
   6   9   2   94.96   13.53
  -6   9  -2   70.60   20.46
   6   9   2   58.01   17.37
  -6  -9  -2  118.49   17.43
   7   9   2  184.68   19.49
  -7  -9  -2  161.93   22.16
  -7   9  -2  175.99   27.26
   7   9   2  147.64   23.15
  -7   9  -2  192.12   23.57
  -8  -9  -2   21.13   16.13
   8   9   2  -13.99   18.31
  -8   9  -2   15.28    8.24
  -8   9  -2  -23.44   18.78
  -9   9  -2   50.40   24.98
   9   9   2   40.62   23.08
  -9  -9  -2   47.70   19.53
  -9   9  -2   36.19   19.00
  10   9   2    9.12   24.37
 -10  -9  -2   -8.67   17.93
 -10   9  -2   -0.79   22.13
 -12  10   2   27.54   27.36
  12  10  -2  -10.19   28.28
  11  10  -2    7.49   21.78
  11  10  -2  -33.89   22.71
 -11  10   2   19.16   23.59
 -10  10   2   19.60   22.08
  10  10  -2   53.42   19.81
  10 -10  -2   29.99   17.26
  10  10  -2   64.76   25.95
 -10  10   2    1.46   24.49
  -9  10   2   34.86   22.21
  -9  10   2   48.35   22.86
   9 -10  -2   70.75   17.83
   9  10  -2   39.89   17.92
   9  10  -2   65.06   22.93
  -9 -10   2   72.43   14.67
   8  10  -2   70.60   21.15
  -8  10   2   68.28   19.81
   8  10  -2   75.48   17.53
  -8 -10   2   78.37   13.63
  -8  10   2   66.34   21.11
   8 -10  -2   59.05   15.81
  -7 -10   2  157.27   15.94
   7  10  -2  144.32   22.34
  -7  10   2  135.04   20.34
   7  10  -2  145.10   18.69
   7 -10  -2  113.91   17.84
  -7  10   2  113.84   22.35
  -6  10   2  190.39   20.60
   6  10  -2  188.40   19.68
   6  10  -2  165.73   22.11
   6 -10  -2  160.95   18.43
   6 -10  -2  158.31   20.06
  -6  10   2  210.21   23.95
  -6 -10   2  189.52   16.57
  -5 -10   2  325.13   24.58
  -5  10   2  343.12   30.37
  -5  10   2  368.96   28.79
  -5 -10   2  388.34   28.03
   5 -10  -2  339.71   27.89
   5 -10  -2  308.60   25.81
   5  10  -2  352.96   27.06
   5  10  -2  352.13   29.19
  -4 -10   2  350.34   23.90
   4  10  -2  366.37   27.13
  -4 -10   2  344.31   26.33
   4 -10  -2  325.99   27.17
  -4  10   2  364.61   26.78
  -4 -10   2  356.05   24.89
  -4  10   2  377.03   29.29
   4 -10  -2  300.46   24.87
   4  10  -2  358.58   28.01
  -3 -10   2  333.71   23.20
  -3 -10   2  341.12   25.29
  -3  10   2  348.26   27.77
   3  10  -2  358.26   25.94
   3 -10  -2  315.45   25.47
  -3 -10   2  336.82   24.49
   3 -10  -2  366.61   25.11
  -3  10   2  336.23   25.52
   3  10  -2  381.90   26.49
  -2 -10   2  349.46   24.60
  -2 -10   2  331.99   23.82
   2  10  -2  341.92   25.00
   2 -10  -2  349.13   24.85
   2  10  -2  385.05   25.66
  -2  10   2  330.07   25.35
  -2 -10   2  335.52   25.41
   2 -10  -2  322.28   25.00
  -1 -10   2   44.84    8.19
   1 -10  -2   36.55    7.60
   1  10  -2   38.14    9.47
  -1  10   2   50.16   10.46
  -1 -10   2   48.87    9.32
   1  10  -2   51.06    8.68
  -1  10   2   49.37   10.09
   1 -10  -2   39.62    9.65
   1 -10  -2   18.56    9.59
   0 -10  -2  438.10   32.91
   0 -10  -2  456.81   32.06
   0 -10   2  464.49   30.32
   0 -10   2  496.58   32.96
   0  10  -2  502.78   31.17
   0  10   2  477.75   32.87
   0 -10  -2  484.12   30.77
   0  10  -2  491.34   33.01
   1 -10   2  253.04   19.83
  -1 -10  -2  291.77   22.37
  -1 -10  -2  278.17   19.50
   1 -10   2  277.25   22.56
  -1 -10  -2  291.89   22.92
  -1  10  -2  276.46   19.50
  -1  10  -2  286.75   23.75
   1  10   2  273.10   22.43
  -1  10  -2  296.48   20.15
  -2  10  -2  137.27   12.53
  -2 -10  -2  107.79   14.66
  -2  10  -2  142.43   17.94
   2 -10   2  171.56   13.22
  -2 -10  -2  126.96   11.61
   2  10   2  130.79   15.63
  -2 -10  -2  113.67   14.19
   2 -10   2  136.23   11.11
   2 -10   2  108.80   14.34
   3 -10   2  162.03   12.78
  -3 -10  -2  172.89   17.56
  -3 -10  -2  134.80   16.42
  -3  10  -2  174.20   20.79
  -3  10  -2  164.17   14.64
   3 -10   2  148.32   15.15
   3  10   2  175.04   13.63
   3  10   2  132.23   17.12
   3 -10   2  135.41   12.38
   4 -10   2   34.31    7.93
  -4 -10  -2   46.49   12.21
  -4  10  -2   40.21   10.48
   4  10   2   28.38    8.46
  -4  10  -2   13.78   14.78
   4 -10   2   26.00    7.04
   4  10   2   43.91   13.55
  -5  10  -2  182.67   25.67
   5 -10   2  191.76   16.05
  -5 -10  -2  170.54   19.78
   5  10   2  160.72   21.52
   5  10   2  194.37   16.70
  -5  10  -2  202.51   19.33
  -6  10  -2   58.45   15.56
  -6  10  -2   20.37   19.22
   6  10   2   18.02   10.63
   6  10   2   32.84   16.23
  -6 -10  -2   48.22   14.70
   7  10   2   -5.65   11.68
   7  10   2  -27.56   14.96
  -7  10  -2  -19.02   15.06
  -7 -10  -2   -9.39   14.67
  -7  10  -2   14.13   20.37
  -8  10  -2   26.05   19.08
  -8  10  -2   55.25   23.08
   8  10   2   15.37   19.83
  -8 -10  -2   24.55   17.11
   9  10   2   53.21   24.07
  -9 -10  -2   36.68   19.41
  -9  10  -2   61.86   26.53
 -10  10  -2   36.67   26.26
  10  10   2   -5.19   25.66
 -10 -10  -2    1.24   19.22
  11  11  -2    6.91   27.18
  11  11  -2   21.33   22.82
 -11  11   2   60.30   26.82
 -10  11   2   14.46   23.94
  10  11  -2   20.89   24.24
  10 -11  -2   65.64   19.08
  10  11  -2   -0.23   19.26
   9 -11  -2   -1.64   15.38
   9  11  -2   11.08   16.87
  -9  11   2  -23.02   19.24
  -9  11   2    0.34   21.03
   9  11  -2   10.41   21.50
  -8  11   2   -9.03   17.50
   8 -11  -2   -1.52   13.45
   8  11  -2   18.94   18.83
  -8 -11   2   12.68   11.00
  -8  11   2   22.48   19.11
   8  11  -2  -11.97   14.77
  -7  11   2   48.23   16.53
   7  11  -2   26.90   17.19
  -7 -11   2   51.97   11.98
  -7  11   2   36.73   18.64
   7  11  -2   53.00   15.05
   7 -11  -2    8.57   12.49
   6  11  -2    6.47   14.62
  -6  11   2   29.34   16.14
  -6  11   2   23.44   14.68
   6 -11  -2   20.45   11.55
  -6 -11   2   17.07    9.57
   6  11  -2   16.31   12.73
   6 -11  -2   38.01   14.23
  -5 -11   2  102.97   14.55
  -5 -11   2  122.24   12.09
   5  11  -2   80.25   14.20
  -5  11   2   89.77   15.32
   5 -11  -2  110.09   14.24
   5 -11  -2   86.26   16.13
  -5  11   2   80.22   17.99
   5  11  -2   57.50   15.43
   4 -11  -2  275.56   22.94
  -4 -11   2  269.00   22.66
   4  11  -2  252.59   22.24
  -4  11   2  279.41   26.04
   4 -11  -2  266.33   22.11
   4  11  -2  292.10   24.11
  -4 -11   2  246.75   20.01
  -4  11   2  299.02   23.33
   3  11  -2  408.14   30.38
  -3 -11   2  416.77   30.05
  -3  11   2  390.11   30.10
   3 -11  -2  437.74   30.99
  -3 -11   2  426.58   28.29
   3 -11  -2  460.82   29.82
   3  11  -2  410.66   30.43
  -2 -11   2  326.24   24.72
   2  11  -2  362.67   25.37
   2  11  -2  281.29   23.83
   2 -11  -2  353.12   25.28
  -2 -11   2  349.31   24.04
   2 -11  -2  308.19   24.45
  -2  11   2  328.90   24.95
  -1  11   2  233.88   19.96
  -1 -11   2  233.92   18.26
   1 -11  -2  229.31   19.62
   1 -11  -2  234.73   19.69
   1  11  -2  228.88   18.87
  -1 -11   2  238.42   19.83
  -1  11   2  255.00   20.03
   1 -11  -2  207.90   18.27
   0 -11  -2  321.07   24.25
   0 -11  -2  305.67   21.94
   0 -11   2  325.61   24.33
   0 -11   2  317.15   21.90
   0 -11  -2  305.99   24.67
   0  11  -2  283.82   23.91
   0  11   2  293.38   24.10
   0  11  -2  317.13   22.39
  -1  11  -2   41.48   11.95
   1  11   2   48.24   11.77
   1 -11   2   24.85   10.27
  -1 -11  -2   56.40   11.71
  -1 -11  -2   61.08    8.00
  -1  11  -2   54.33    8.71
  -1 -11  -2   45.54   10.71
   1 -11   2   46.18    8.88
  -1  11  -2   50.08    9.39
  -2 -11  -2  159.52   12.69
  -2  11  -2  126.34   17.69
  -2 -11  -2  128.74   15.71
  -2  11  -2  139.38   13.24
   2  11   2  137.00   16.58
   2 -11   2  100.62   11.31
  -2 -11  -2  125.52   14.72
   2 -11   2  132.09   13.52
  -3 -11  -2  482.76   34.33
  -3  11  -2  437.85   36.92
   3  11   2  498.19   34.93
   3  11   2  480.72   30.65
   3 -11   2  435.48   32.01
  -3 -11  -2  442.16   33.72
   3 -11   2  453.80   29.42
  -3  11  -2  456.36   30.65
  -4  11  -2  578.24   43.79
   4 -11   2  510.44   37.47
   4 -11   2  504.93   33.89
   4  11   2  586.57   35.29
   4  11   2  536.67   39.74
  -4  11  -2  537.21   35.46
  -4 -11  -2  490.92   37.88
  -5 -11  -2  229.38   22.39
  -5  11  -2  189.90   27.40
   5 -11   2  192.24   17.11
   5  11   2  242.50   18.56
  -5  11  -2  174.63   19.61
   5  11   2  199.45   23.65
  -6 -11  -2  -16.18   13.00
  -6  11  -2  -43.01   17.34
  -6  11  -2  -15.41   12.00
   6  11   2  -19.97   14.06
   6  11   2   -5.71   10.15
  -7  11  -2   46.39   22.07
  -7 -11  -2   38.54   16.17
   7  11   2   22.64   19.10
  -7  11  -2    3.05   16.64
  -8  11  -2   44.18   23.99
  -8 -11  -2   22.63   16.81
   8  11   2   41.16   21.60
  -9 -11  -2    5.12   18.11
   9  11   2  -29.85   20.73
  -9  11  -2   31.70   25.63
 -10  11  -2   50.45   27.55
  10  11   2  -11.49   25.89
 -10 -11  -2   -9.72   18.96
 -11  12   2   -4.00   26.04
  11  12  -2   -6.98   26.44
 -10  12   2   68.56   26.91
  10  12  -2   81.50   23.09
  10  12  -2    4.49   25.11
  -9  12   2    5.50   21.76
   9  12  -2   26.21   21.80
  -9  12   2   -9.92   21.42
   9  12  -2   14.50   18.01
   9 -12  -2   12.03   15.64
  -8  12   2    6.78   17.56
   8 -12  -2   -1.98   13.91
  -8 -12   2   11.28   11.92
   8  12  -2   30.55   20.37
  -8  12   2   13.71   20.46
   8  12  -2   10.91   15.88
  -7  12   2  266.48   27.94
   7 -12  -2  225.50   23.76
  -7  12   2  211.33   30.06
  -7 -12   2  272.08   22.15
   7  12  -2  247.64   29.15
   7  12  -2  280.94   25.89
   6  12  -2   20.89   15.29
   6  12  -2   22.26   13.81
  -6 -12   2    9.46    9.86
  -6  12   2   19.24   14.00
   6 -12  -2   -0.38   11.74
  -6  12   2    1.54   16.19
   5 -12  -2   36.92   11.95
   5  12  -2   14.19   11.76
  -5 -12   2   37.90   12.53
  -5  12   2   -1.83   12.96
  -5 -12   2   30.98    9.45
   5  12  -2   37.46   14.68
   5 -12  -2   22.52   12.78
  -5  12   2   25.05   15.99
  -4 -12   2   88.66   11.18
  -4  12   2   88.09   15.59
  -4 -12   2   94.43   13.79
   4 -12  -2   95.16   14.86
  -4  12   2   88.58   17.76
   4  12  -2   81.57   14.51
   4 -12  -2   76.09   12.88
   4  12  -2  100.27   15.59
   3  12  -2   28.39   10.84
   3 -12  -2   28.40   10.18
   3 -12  -2   44.10   12.60
  -3 -12   2   29.78   10.30
   3  12  -2   48.90   11.51
  -3 -12   2   24.62    8.35
  -3 -12   2   38.53   10.75
  -3  12   2   34.48   11.79
   2  12  -2   85.48   13.01
  -2 -12   2   51.09   10.85
   2  12  -2   74.09   11.62
  -2 -12   2   51.90   11.32
   2 -12  -2   65.84   11.81
   2 -12  -2   49.77   10.85
   2 -12  -2   56.64   12.91
  -2  12   2   46.74   11.95
   1 -12  -2  248.70   20.68
  -1 -12   2  216.69   19.77
   1 -12  -2  249.90   19.69
   1  12  -2  215.10   19.38
   1 -12  -2  289.36   21.17
  -1  12   2  203.33   20.30
  -1 -12   2  206.32   18.18
  -1  12   2  268.14   20.96
   0  12  -2  294.12   24.38
   0 -12  -2  302.89   22.29
   0 -12  -2  317.07   24.60
   0 -12   2  301.48   24.34
   0  12   2  301.48   24.97
   0 -12  -2  289.89   24.98
   0  12  -2  286.53   22.44
   0 -12   2  321.44   22.77
  -1 -12  -2   32.70    7.88
   1  12   2   11.30   11.00
  -1  12  -2   31.81    8.69
  -1 -12  -2   16.19   10.32
  -1  12  -2   19.09   11.87
  -1 -12  -2   28.77   11.27
   1 -12   2   48.68    9.76
  -2  12  -2   53.77   10.55
   2 -12   2   45.60    8.25
  -2 -12  -2   24.90   10.86
  -2 -12  -2   33.95   12.33
   2 -12   2   62.53   10.97
   2  12   2   36.28   12.96
  -2  12  -2   41.85   14.43
  -2 -12  -2   47.33    8.82
   3 -12   2  210.85   17.02
   3  12   2  223.08   18.23
  -3 -12  -2  196.11   20.91
  -3  12  -2  309.97   27.90
   3  12   2  196.62   22.24
  -3  12  -2  243.74   19.08
   3 -12   2  219.16   19.85
  -4 -12  -2   40.87   12.97
   4  12   2   51.23   15.55
   4 -12   2   58.62   13.89
   4 -12   2   45.65    9.30
  -4  12  -2   53.86   12.12
  -4  12  -2   57.27   18.88
   4  12   2   58.59   10.72
   5  12   2   76.72   18.46
  -5 -12  -2   63.03   15.53
  -5  12  -2   74.27   21.38
   5  12   2   68.09   12.10
  -5  12  -2   50.82   13.22
  -6 -12  -2   35.54   15.94
  -6  12  -2   48.48   21.99
  -6  12  -2   41.61   15.21
   6  12   2   42.57   18.36
  -7 -12  -2   32.17   16.64
   7  12   2   24.73   19.57
  -7  12  -2   76.20   25.12
  -7  12  -2   27.43   16.32
   8  12   2   76.42   25.37
  -8  12  -2   21.22   24.89
  -8 -12  -2   38.97   19.66
  -9 -12  -2   -3.89   18.25
  -9  12  -2  -14.72   25.14
   9  12   2   17.13   25.84
 -11  13   2   -4.15   25.90
  11  13  -2   37.85   30.55
  10  13  -2    7.93   19.67
  10  13  -2   -9.43   23.98
 -10  13   2   33.61   26.47
  -9  13   2   41.05   25.01
   9  13  -2   45.33   19.82
   9 -13  -2   27.88   16.26
  -9  13   2   -1.11   20.90
   9  13  -2    6.49   23.15
  -8  13   2    3.84   21.11
  -8  13   2   16.34   19.51
   8  13  -2   -2.56   19.48
   8 -13  -2   10.73   14.79
   8  13  -2   18.34   16.60
  -7  13   2   71.18   18.26
   7  13  -2   50.73   20.14
  -7  13   2   45.08   21.09
   7  13  -2   60.14   17.18
   7 -13  -2   42.35   14.47
  -7 -13   2   33.91   12.72
   6  13  -2   11.94   15.92
  -6 -13   2   33.30   11.20
  -6  13   2   50.93   19.17
  -6  13   2   33.89   16.19
   6  13  -2   49.88   14.42
   6 -13  -2   20.82   12.92
   5  13  -2  156.46   18.45
   5  13  -2  132.27   19.64
  -5 -13   2  113.48   13.75
  -5  13   2   94.66   20.56
  -5  13   2  130.91   17.86
   5 -13  -2   91.51   15.61
   4 -13  -2   77.72   13.65
   4  13  -2   59.95   14.73
  -4 -13   2   70.94   10.78
   4  13  -2   62.22   13.86
  -4 -13   2   55.16   13.91
   4 -13  -2   63.75   14.24
  -4  13   2   99.29   18.48
  -4  13   2   75.39   15.26
   3  13  -2  188.79   19.00
   3 -13  -2  207.05   19.58
   3 -13  -2  219.82   19.51
  -3 -13   2  165.43   18.25
  -3 -13   2  175.89   16.33
  -3  13   2  165.56   18.99
   3  13  -2  203.70   20.06
   2 -13  -2    6.71   10.39
   2  13  -2   29.56   10.51
   2  13  -2   13.42   10.72
  -2  13   2   34.06   12.82
   2 -13  -2   28.75   11.47
   2 -13  -2   -1.73    9.60
  -2 -13   2    3.66    9.74
   1 -13  -2  194.15   19.90
  -1 -13   2  204.54   18.13
   1 -13  -2  199.38   19.96
   1 -13  -2  198.59   18.41
  -1  13   2  250.98   20.93
  -1  13   2  229.43   21.06
   1  13  -2  258.87   20.08
   0 -13  -2  116.81   12.50
   0  13  -2   99.39   12.94
   0 -13  -2   87.43   14.41
   0 -13  -2   85.04   14.60
   0  13  -2  105.21   14.90
   0 -13   2  113.89   12.96
   0  13   2   87.96   15.07
  -1  13  -2  246.64   24.55
   1 -13   2  251.34   20.18
  -1  13  -2  283.92   21.04
  -1 -13  -2  256.55   23.15
   1 -13   2  283.11   21.97
  -1 -13  -2  289.37   20.88
   1  13   2  262.57   24.17
  -2 -13  -2   65.12   10.30
   2 -13   2   55.71    9.47
  -2 -13  -2   51.01   12.35
   2 -13   2   74.96   12.14
   2  13   2   40.67   14.11
  -2  13  -2   62.05   12.03
  -2  13  -2   78.53   17.28
   3  13   2   35.96   14.35
  -3 -13  -2   18.34   11.68
  -3  13  -2   17.10   15.42
  -3  13  -2   30.66   10.42
   3 -13   2   16.36    8.30
   3 -13   2   29.12   11.98
  -3 -13  -2   38.90   10.17
   4 -13   2  146.09   18.63
   4  13   2  171.94   21.68
   4  13   2  159.86   15.62
  -4  13  -2  176.64   25.89
   4 -13   2  141.04   14.46
  -4 -13  -2  174.53   19.57
  -4  13  -2  159.34   16.74
  -5  13  -2   26.16   13.33
   5  13   2   35.25   11.28
  -5  13  -2   15.86   19.73
   5  13   2   37.15   17.25
  -5 -13  -2   23.65   14.50
   6  13   2   25.85   19.00
  -6  13  -2   -7.84   20.08
  -6  13  -2    9.55   13.82
  -6 -13  -2  -10.84   14.65
  -7  13  -2   76.07   26.67
  -7 -13  -2   54.24   17.75
   7  13   2   50.48   22.58
  -8 -13  -2   11.74   18.88
  -8  13  -2   49.79   27.20
   8  13   2   76.68   25.69
   9  13   2  -26.17   24.77
  -9 -13  -2   23.97   19.85
  -9  13  -2    3.93   26.66
  10  14  -2  -17.42   26.23
 -10  14   2   43.46   29.32
   9  14  -2  -18.09   23.17
   9  14  -2  -11.30   17.57
  -9  14   2    7.72   25.18
  -8  14   2    0.16   22.31
  -8  14   2  -11.81   18.01
   8 -14  -2   17.22   15.17
   8  14  -2  -23.94   20.25
   8  14  -2  -14.71   16.72
   7  14  -2   10.13   15.14
   7  14  -2   20.19   18.99
  -7  14   2   11.15   17.34
   7 -14  -2    4.59   13.80
  -7  14   2    6.72   20.57
  -6 -14   2   28.24   11.87
  -6  14   2   54.51   21.34
   6 -14  -2   58.13   14.52
   6  14  -2   26.67   17.77
   6  14  -2   50.99   16.36
  -6  14   2   26.87   15.79
  -5  14   2    0.68   13.50
   5 -14  -2   20.76   12.40
   5  14  -2   37.66   15.76
   5  14  -2   46.87   13.95
  -5  14   2   24.14   17.99
  -5 -14   2   13.23   10.18
  -4 -14   2    1.52   12.18
  -4  14   2    0.91   12.37
   4  14  -2    4.70   12.70
   4 -14  -2   -1.30   10.75
  -4 -14   2   20.95    9.63
   4  14  -2   26.65   13.25
   3  14  -2   88.86   15.34
   3  14  -2  112.89   15.95
  -3  14   2  135.29   16.65
  -3 -14   2   91.19   14.99
   3 -14  -2  100.27   15.27
  -3 -14   2   90.86   12.88
   2  14  -2   58.53   13.22
  -2 -14   2   54.12   12.39
   2 -14  -2   58.67   13.20
  -2  14   2   75.67   14.48
   2 -14  -2   47.17   12.14
   1 -14  -2  138.95   15.73
   1  14  -2  171.27   16.83
  -1 -14   2  153.38   15.96
   1 -14  -2  144.51   18.13
   0  14   2   66.44   14.62
   0  14  -2   45.18   11.74
   0 -14  -2   54.46   10.95
   0 -14   2   67.34   11.39
   0 -14  -2   52.76   14.03
   1 -14   2   -3.35    9.74
  -1 -14  -2   17.10   11.79
  -1  14  -2   17.53   13.15
   1  14   2   13.81   12.96
   1 -14   2   10.55    8.84
  -1 -14  -2   13.03    8.81
   2 -14   2   10.98    8.43
  -2  14  -2   11.49   10.10
  -2 -14  -2   10.09    8.56
   2  14   2    9.77   13.40
  -2  14  -2    4.33   14.51
   2 -14   2   -0.25   10.38
  -2 -14  -2   -7.90   10.92
   3  14   2  194.41   22.15
   3 -14   2  155.61   15.33
  -3  14  -2  170.48   17.66
   3 -14   2  168.07   18.46
  -3 -14  -2  179.75   19.87
  -3 -14  -2  163.46   16.85
  -3  14  -2  182.98   24.34
   4  14   2  192.02   17.61
  -4 -14  -2  150.67   20.45
  -4  14  -2  212.51   28.33
   4  14   2  183.45   23.59
  -4  14  -2  175.99   18.78
   4 -14   2  194.61   20.69
  -5 -14  -2   36.51   15.41
  -5  14  -2   16.45   13.90
   5  14   2   58.95   19.37
  -5  14  -2   79.74   23.16
  -6 -14  -2   -7.95   15.29
  -6  14  -2  -10.46   21.48
   6  14   2    5.95   19.57
  -7  14  -2   11.78   25.12
  -7 -14  -2   32.48   17.82
   7  14   2   18.86   22.16
  -8 -14  -2    1.25   19.66
   8  14   2   31.64   25.28
  -8  14  -2   19.83   26.40
  -9  14  -2    1.01   26.53
   9  14   2   -0.83   27.77
  10  15  -2  -19.00   26.89
 -10  15   2  -29.90   26.54
  -9  15   2   25.46   27.23
   9  15  -2   -8.91   23.93
   8 -15  -2   31.97   16.35
  -8  15   2   39.40   21.65
   8  15  -2   58.90   20.19
   8  15  -2   50.13   23.78
  -8  15   2   23.11   25.34
  -7  15   2    2.93   21.36
   7  15  -2   -9.68   16.41
  -7  15   2  -13.62   17.43
   7  15  -2  -11.35   18.83
   7 -15  -2   -7.08   13.43
  -6  15   2   43.89   17.95
  -6  15   2   44.43   22.26
  -6 -15   2   51.77   13.34
   6 -15  -2   58.71   15.48
   6  15  -2   49.28   16.99
   6  15  -2   68.42   20.16
  -5  15   2   41.99   18.99
  -5 -15   2   -7.51    9.64
   5  15  -2   10.12   14.85
  -5  15   2    1.48   15.07
   5  15  -2    4.19   14.10
   5 -15  -2   11.82   12.93
   4  15  -2   10.97   14.30
  -4  15   2   20.19   14.54
  -4 -15   2    9.66   10.05
   4  15  -2   40.67   14.51
   4 -15  -2   28.10   12.95
  -3  15   2   34.52   14.97
   3 -15  -2   27.73   13.07
   3  15  -2   38.09   13.69
   3  15  -2   49.15   13.95
  -3 -15   2   37.68   10.71
  -3 -15   2   19.95   12.45
   2 -15  -2   20.36   12.71
  -2  15   2   23.35   13.96
  -2 -15   2   16.32   11.25
   2  15  -2   18.57   12.28
   1  15  -2   81.99   14.64
   1 -15  -2   78.64   14.99
  -1 -15   2   96.54   14.06
   1 -15  -2   73.76   13.19
   0  15   2   26.78   13.80
   0  15  -2   -3.94   10.45
   0 -15   2    8.87   10.57
   0 -15  -2   23.51   13.56
   0 -15  -2   30.53   10.56
  -1 -15  -2    2.93    9.07
  -1 -15  -2  -10.03   12.02
  -1  15  -2   12.46   13.80
   1 -15   2    2.09    9.36
   1 -15   2    7.82   10.50
   1  15   2    3.87   13.29
   2 -15   2   24.08   12.11
   2  15   2   50.30   16.09
  -2 -15  -2   25.42    9.82
  -2 -15  -2   23.15   12.90
  -2  15  -2   66.32   17.92
   2 -15   2   26.99   10.03
   3 -15   2   34.99   12.86
   3 -15   2   -6.27    8.83
   3  15   2    8.99   14.51
  -3  15  -2   10.88   11.62
  -3  15  -2   -5.77   16.62
  -3 -15  -2  -12.84   11.59
  -4  15  -2   -2.88   19.00
   4  15   2   26.27   17.07
  -4  15  -2   26.58   13.17
  -4 -15  -2    9.59   13.28
  -5  15  -2  -10.93   19.97
  -5 -15  -2  -22.69   13.49
   5  15   2    4.46   17.58
   6  15   2   15.85   20.46
  -6  15  -2   16.37   23.60
  -6 -15  -2   15.16   15.87
   7  15   2   28.75   23.20
  -7 -15  -2    8.10   18.14
  -7  15  -2  -13.82   25.37
   8  15   2   16.92   25.90
  -8 -15  -2    3.79   19.57
  -8  15  -2   50.42   29.71
  -9  16   2   18.89   27.34
   9  16  -2    4.43   26.46
   8  16  -2  -18.96   17.08
  -8  16   2    0.31   24.26
   8  16  -2   13.18   23.37
   7  16  -2   24.87   21.87
  -7  16   2   15.79   23.62
  -7  16   2    9.98   18.73
   7  16  -2   15.89   17.11
   7 -16  -2    8.94   14.76
  -6  16   2   19.94   17.93
   6  16  -2    1.30   18.30
  -6  16   2   50.89   23.50
   6  16  -2   47.05   18.14
   6 -16  -2   16.12   14.45
  -5 -16   2   12.86   11.80
   5 -16  -2   29.87   13.32
   5  16  -2   13.82   15.85
   5  16  -2   -0.90   15.01
  -5  16   2   26.58   16.59
   4  16  -2   46.47   16.21
  -4 -16   2   50.68   12.39
  -4  16   2   54.56   16.89
   4 -16  -2   29.92   14.36
   4  16  -2   61.30   16.66
   3 -16  -2  -15.36   12.42
  -3 -16   2   -2.13   10.68
   3  16  -2    5.70   13.04
  -3  16   2    5.93   13.82
   2 -16  -2    3.73   12.50
  -2  16   2   21.15   14.23
  -2 -16   2   18.90   12.63
  -2 -16   2   16.68   11.70
   2  16  -2   23.17   12.96
   1 -16  -2   38.41   14.52
  -1 -16   2   35.48   12.62
   1  16  -2   61.97   13.72
   0 -16   2   74.63   14.05
   0  16  -2   72.37   14.97
   0  16   2  115.81   18.36
   0 -16  -2   75.18   18.13
   0 -16  -2  107.26   14.45
  -1 -16  -2   12.96   13.28
  -1  16  -2   22.81   15.95
  -1 -16  -2   11.88   10.49
   1  16   2   25.71   15.13
   1 -16   2   41.03   12.57
   1 -16   2    8.05   10.32
   2  16   2  193.97   22.68
   2 -16   2  140.57   15.72
  -2  16  -2  138.78   22.73
  -2 -16  -2  132.70   18.90
  -3 -16  -2   25.65   14.09
  -3  16  -2   42.70   14.20
   3  16   2   28.28   16.95
  -3  16  -2   26.95   20.09
  -4 -16  -2   19.80   14.23
   4  16   2   41.09   19.16
  -4  16  -2   39.91   21.28
  -5  16  -2   22.66   22.19
   5  16   2   14.60   19.00
  -5 -16  -2    2.68   15.45
  -6  16  -2    7.58   23.82
   6  16   2   -2.43   20.96
  -6 -16  -2   -2.39   16.85
  -7  16  -2    7.04   27.98
   7  16   2   25.32   24.70
  -7 -16  -2  -18.92   17.66
  -8  16  -2  -22.36   28.49
  -9  17   2  -25.97   27.99
  -8  17   2   17.81   27.30
   8  17  -2   21.00   24.67
   7  17  -2   13.08   22.42
   7 -17  -2   12.40   15.60
  -7  17   2   68.84   27.38
   7  17  -2   15.08   19.16
   6  17  -2   10.77   19.72
  -6  17   2   19.04   23.06
   6 -17  -2   15.99   14.95
  -6  17   2   43.61   19.64
   6  17  -2   19.10   17.78
   5 -17  -2    5.97   13.83
   5  17  -2   15.43   17.58
   5  17  -2   26.56   17.18
  -5  17   2   23.44   17.49
   4  17  -2   48.94   16.74
   4 -17  -2   39.51   15.00
  -4 -17   2   31.57   12.50
  -4  17   2   38.16   17.55
   4  17  -2   50.65   17.60
   3 -17  -2   -8.87   12.88
  -3 -17   2    5.29   11.26
  -3  17   2   22.00   16.10
   3  17  -2    2.37   14.51
   2  17  -2   42.95   15.02
   2 -17  -2   14.06   13.70
  -2 -17   2   16.13   12.93
   1  17  -2   65.74   15.65
   1 -17  -2   38.11   14.52
  -1 -17   2   67.55   14.29
   1 -17  -2   40.41   20.16
   0  17  -2   33.68   13.77
   0  17   2   17.30   15.39
   0 -17  -2   38.93   16.72
   0 -17   2   35.68   12.55
   0 -17  -2   30.04   14.75
   1  17   2   39.35   16.82
  -1 -17  -2   50.09   16.48
   1 -17   2   10.05   11.41
   2  17   2   59.00   18.38
  -2 -17  -2   34.61   15.07
   2 -17   2    8.85   11.00
  -2  17  -2   82.00   20.41
  -3 -17  -2   -2.83   13.85
  -3  17  -2    5.33   18.88
   3  17   2   -4.70   16.41
  -4 -17  -2   57.26   17.67
  -4  17  -2   50.01   23.45
   4  17   2   76.80   22.01
  -5  17  -2  -10.94   21.83
  -5 -17  -2   12.42   16.91
   5  17   2   24.72   22.22
   6  17   2   40.94   23.03
  -6 -17  -2    4.22   17.27
  -6  17  -2   20.83   27.83
   7  17   2   -7.36   23.98
  -7 -17  -2  -38.60   18.00
  -7  17  -2   22.35   29.11
  -8  18   2  -23.17   27.93
   8  18  -2   18.06   25.65
   7  18  -2   45.96   24.28
  -7  18   2   33.61   26.47
   6  18  -2   32.12   21.99
   6  18  -2   27.13   17.86
   6 -18  -2   11.71   15.92
   5  18  -2   35.99   18.45
  -5  18   2   25.15   18.51
   5  18  -2   16.45   18.17
   5 -18  -2    4.92   14.59
  -4  18   2   -1.85   16.09
   4  18  -2   22.10   17.61
   4 -18  -2   33.88   15.29
   3 -18  -2   27.69   14.77
  -3 -18   2   32.67   13.81
   3  18  -2   34.46   16.35
  -3  18   2   33.74   17.79
   2  18  -2   35.32   15.30
  -2 -18   2   11.75   14.29
   2 -18  -2   29.64   14.98
   1 -18  -2    8.82   14.33
   1  18  -2   40.91   15.36
   1 -18  -2   35.34   21.58
   0 -18  -2    4.61   14.70
   0  18  -2   27.24   14.43
   0 -18  -2   -2.43   16.77
   0  18   2   20.42   17.06
   1 -18   2   -9.16   11.59
  -1 -18  -2   12.82   15.85
   1  18   2   21.25   17.82
  -2  18  -2   15.41   19.02
   2  18   2    5.69   17.38
  -2 -18  -2    0.19   15.21
  -3 -18  -2   13.20   15.36
   3  18   2   42.03   19.97
  -3  18  -2    8.09   20.46
  -4  18  -2   34.86   23.04
  -4 -18  -2   14.42   16.78
   4  18   2   18.12   20.41
  -5  18  -2   37.52   26.33
  -5 -18  -2    2.26   17.02
   5  18   2   19.42   21.54
  -6  18  -2    1.27   27.15
   6  18   2   33.02   24.02
  -6 -18  -2   -0.41   18.77
   7  19  -2   43.05   25.36
   6  19  -2   12.59   21.38
   5  19  -2   12.57   19.27
   5 -19  -2   19.07   15.64
   4  19  -2   35.38   18.81
   4 -19  -2   39.55   15.88
   3 -19  -2   14.75   15.83
   3  19  -2   32.98   18.13
  -3 -19   2    8.68   13.51
   2 -19  -2   54.30   17.51
   2  19  -2   72.02   18.77
  -2 -19   2   68.62   17.19
   1  19  -2   -4.49   15.21
   1 -19  -2  -18.91   20.78
   1 -19  -2   -3.72   15.14
   0 -19  -2    7.57   19.72
   0 -19  -2   19.67   16.62
   0  19  -2   29.35   16.13
   0 -19   2   29.27   13.60
   1  19   2  109.29   22.20
  -1 -19  -2   32.68   19.05
   1 -19   2   63.24   14.91
  -2 -19  -2  -19.89   15.46
   2  19   2   20.24   19.03
  -3  19  -2  110.69   26.44
  -3 -19  -2   41.55   17.64
   3  19   2   77.70   22.95
   4  19   2   28.01   21.74
  -4 -19  -2  -15.02   17.01
  -4  19  -2   24.20   25.45
   5  19   2   19.48   23.60
  -5  19  -2    9.76   25.50
  -5 -19  -2   -9.94   17.03
   6  20  -2   38.03   22.99
   5  20  -2   38.19   21.80
   5 -20  -2   22.29   16.77
   4 -20  -2    4.53   16.34
   4  20  -2   13.76   18.01
   3  20  -2   26.07   18.35
   3 -20  -2    9.10   15.59
   2  20  -2   21.91   17.33
   2 -20  -2   10.45   15.78
  -2 -20   2   -7.28   16.09
   1 -20  -2   71.05   28.59
   1  20  -2   29.50   18.03
   1 -20  -2   48.36   18.24
   0 -20   2    2.05   13.46
   0 -20  -2  -13.58   20.35
   0 -20  -2   21.01   16.10
   1  20   2   13.70   20.02
  -1 -20  -2   10.28   18.79
   2  20   2   30.15   20.56
  -2 -20  -2    3.20   17.48
  -3 -20  -2   -6.99   17.46
   3  20   2   -9.46   20.80
   4  20   2   -6.49   21.07
  -4 -20  -2  -10.81   17.58
  -4  20  -2   -3.08   24.89
   4  21  -2   14.04   20.76
   4 -21  -2   16.82   17.12
   3  21  -2   21.60   19.96
   3 -21  -2   16.97   17.50
   2 -21  -2   29.29   17.39
   2  21  -2   18.92   19.44
   2 -21  -2   67.33   43.70
   1 -21  -2  -23.82   28.76
   1  21  -2   15.56   18.17
  -1 -21   2   -6.06   21.12
   1 -21  -2    4.35   17.11
   0 -21  -2   21.46   23.77
   0 -21  -2    1.23   16.66
   1  21   2   10.06   20.94
  -1 -21  -2   -8.66   19.88
  -1 -21  -2   -8.20   18.09
  -2 -21  -2    9.68   20.02
   2  21   2   16.75   21.40
  -3 -21  -2  -16.15   18.67
   1 -22  -2   20.93   32.11
   1 -22  -2   18.13   17.71
   0 -22  -2    5.05   18.28
  13   0  -3  -14.81   22.71
 -13   0   3    1.19   18.69
 -12   0   3    8.99   16.77
  12   0  -3   49.98   21.95
 -11   0   3   64.49   17.55
  11   0  -3   54.30   21.49
 -11   0   3   75.35   22.51
  10   0  -3   25.69   18.61
 -10   0   3   -1.45   17.53
 -10   0   3   12.67   12.98
  -9   0   3   29.48   12.70
  -9   0   3    4.00   15.35
   9   0  -3   -7.07   15.62
  -8   0   3   35.18   11.25
  -8   0   3   37.14   16.21
   8   0  -3   37.81   16.20
   7   0  -3  182.42   20.66
  -7   0   3  128.47   20.38
  -7   0   3  192.10   16.97
  -6   0   3  142.68   17.37
  -6   0   3   89.01   11.04
   6   0  -3   79.77   14.24
   6   0  -3   79.11   11.75
   5   0  -3  395.18   26.50
  -5   0   3  410.55   26.14
  -5   0   3  381.33   29.08
   5   0  -3  350.02   28.48
  -4   0   3  225.53   18.49
  -4   0   3  225.12   16.00
   4   0  -3  205.93   18.78
   4   0  -3  250.34   16.35
   3   0  -3   14.98    6.58
  -3   0   3   17.34    6.41
   3   0  -3   19.90    6.80
   3   0  -3   16.11    3.76
   2   0  -3 4332.11  249.01
   2   0  -3 4228.26  254.40
   2   0  -3 4230.21  258.18
  -2   0   3 4980.37  254.62
   2   0  -3 4269.47  257.30
  -2   0   3 4368.36  248.86
  -1   0   3  362.24   22.99
   1   0  -3  406.63   24.61
   1   0  -3  392.05   23.96
   1   0  -3  368.89   23.92
  -1   0   3  418.50   24.00
   1   0  -3  370.11   23.11
  -1   0   3  376.56   23.99
  -1   0   3  392.40   24.37
   0   0  -3 1788.03  111.67
   0   0   3 1908.14  113.16
   0   0  -3 1913.71  111.82
   0   0  -3 1919.21  114.83
   0   0   3 2043.13  114.83
   0   0  -3 1991.61  109.57
   0   0  -3 1949.35  113.18
  -1   0  -3  392.71   23.33
   1   0   3  346.34   23.17
   1   0   3  407.78   26.12
   1   0   3  393.99   23.69
  -1   0  -3  352.09   25.86
  -2   0  -3   24.37    7.84
   2   0   3   31.77    5.00
  -2   0  -3   26.61    4.95
   3   0   3  535.84   33.74
  -3   0  -3  561.27   37.71
   4   0   3  121.51   11.48
  -4   0  -3  114.90   15.62
  -5   0  -3   19.75   11.87
   5   0   3   -3.66    7.48
  -6   0  -3  141.05   19.50
   6   0   3  110.57   14.69
   7   0   3   74.31   14.15
  -7   0  -3   80.38   18.24
   8   0   3  440.26   34.79
   9   0   3   26.51   16.13
  -9   0  -3   21.58   17.70
  10   0   3   44.01   18.62
 -10   0  -3   20.51   19.78
 -11   0  -3    9.25   20.38
  13  -1  -3  -19.41   21.13
 -13   1   3   -5.50   19.14
 -13  -1   3   33.50   18.64
  13   1  -3   23.25   23.67
 -12   1   3   97.03   21.32
  12   1  -3  104.37   25.58
 -12  -1   3   91.88   19.36
  12  -1  -3   68.15   22.90
  11  -1  -3   -4.73   18.65
 -11  -1   3   22.54   19.69
 -11  -1   3   15.73   14.41
 -11   1   3   -3.43   18.72
  11   1  -3   28.38   20.56
 -11   1   3    6.89   15.07
 -10  -1   3   68.83   19.85
 -10   1   3   36.13   19.73
  10   1  -3   41.54   20.02
 -10   1   3   40.02   15.24
  10  -1  -3   36.64   18.03
 -10  -1   3   40.58   14.57
  -9  -1   3   52.68   12.89
  -9   1   3   53.05   14.76
  -9  -1   3   56.43   18.44
  -9   1   3   58.93   19.31
   9   1  -3   55.47   17.82
   9  -1  -3   41.58   17.03
   8  -1  -3  128.62   19.31
   8   1  -3  121.80   20.08
  -8  -1   3  126.75   15.41
  -8   1   3  129.01   20.67
  -8   1   3  108.87   15.88
  -7  -1   3   59.52   10.58
  -7   1   3   29.41   14.66
  -7   1   3   50.83   11.25
   7   1  -3   37.99   14.11
   7  -1  -3   38.64   13.61
   6   1  -3   -3.96    7.73
  -6   1   3    1.54   11.45
  -6  -1   3    1.16    6.73
   6  -1  -3    1.95   10.09
  -6   1   3   -0.67    7.59
   6   1  -3   -1.99   10.15
   5   1  -3  460.14   35.03
  -5  -1   3  554.76   35.52
  -5   1   3  466.45   34.70
   5  -1  -3  529.39   33.36
   5   1  -3  548.06   33.16
  -5  -1   3  516.53   32.13
  -5   1   3  479.53   32.91
   5  -1  -3  443.45   34.31
   4  -1  -3  154.28   13.98
   4  -1  -3  133.34   14.02
  -4   1   3  143.41   12.17
   4   1  -3  129.85   14.81
  -4  -1   3  131.00   14.68
  -4  -1   3  154.53   11.02
   4   1  -3  163.35   11.56
   4  -1  -3  155.67   12.00
  -4   1   3  143.69   14.10
  -3   1   3  407.63   26.32
   3   1  -3  428.55   27.05
   3  -1  -3  410.91   27.07
   3  -1  -3  401.15   26.68
   3   1  -3  395.65   24.98
   3  -1  -3  441.37   26.04
  -3  -1   3  406.93   26.96
   3   1  -3  364.81   27.60
   2   1  -3  789.12   46.29
   2   1  -3  746.83   45.67
  -2  -1   3  751.42   46.06
   2  -1  -3  765.54   45.65
  -2   1   3  853.51   46.89
  -2  -1   3  741.75   45.31
   2  -1  -3  773.81   46.79
  -2  -1   3  884.55   47.43
  -2   1   3  791.69   45.58
   2   1  -3  742.69   47.16
   2   1  -3  739.10   46.91
  -2  -1   3  768.31   47.06
   2  -1  -3  741.00   46.65
   1   1  -3 1083.36   63.14
  -1   1   3 1048.77   61.52
   1  -1  -3 1017.99   62.93
  -1  -1   3 1063.12   63.79
   1   1  -3 1129.84   61.25
  -1   1   3 1064.53   64.08
   1  -1  -3 1082.54   63.24
  -1  -1   3 1151.13   62.92
   1  -1  -3 1011.83   61.49
  -1  -1   3 1038.15   60.99
   1   1  -3 1052.87   63.56
  -1  -1   3 1066.59   63.57
   1  -1  -3 1004.25   64.12
  -1   1   3 1147.90   63.07
   0  -1   3  696.98   41.86
   0   1  -3  665.62   39.86
   0  -1   3  710.07   40.87
   0  -1  -3  665.26   40.31
   0   1   3  634.71   40.09
   0  -1   3  727.35   39.82
   0  -1  -3  674.36   40.28
   0  -1  -3  670.70   39.59
   0   1  -3  653.10   42.03
   0   1  -3  698.16   38.91
   0  -1  -3  668.80   40.12
   0   1   3  682.14   41.82
   0  -1  -3  615.28   41.77
   0   1  -3  682.02   40.80
  -1  -1  -3 1253.46   78.48
   1  -1   3 1339.54   78.95
   1   1   3 1365.60   78.60
   1  -1   3 1305.69   76.86
   1  -1   3 1253.13   75.16
  -1   1  -3 1358.81   75.26
   1   1   3 1274.03   75.85
  -1   1  -3 1185.04   78.68
  -2   1  -3  255.69   20.23
   2   1   3  258.95   17.18
  -2  -1  -3  238.45   18.96
  -2   1  -3  253.60   16.27
   2  -1   3  246.80   16.18
  -3  -1  -3  272.65   21.99
  -3   1  -3  274.88   18.12
   3   1   3  241.07   18.43
   3  -1   3  273.17   17.75
  -3   1  -3  256.24   22.32
   4   1   3 1038.78   62.38
  -4   1  -3  978.29   66.58
   4  -1   3 1062.81   61.71
  -4  -1  -3 1003.23   65.98
  -5  -1  -3   94.80   15.48
   5   1   3   75.66   11.38
   5  -1   3   89.68   10.96
  -5   1  -3   66.95   15.19
   6   1   3  382.25   29.45
   6  -1   3  435.94   29.54
  -6  -1  -3  417.44   33.96
   7   1   3  373.41   29.03
  -7  -1  -3  336.76   32.16
   7  -1   3  348.23   27.92
  -8  -1  -3   39.88   17.34
   8  -1   3   26.09   13.50
   8   1   3   30.36   14.64
  -8   1  -3   42.14   17.77
  -9   1  -3   43.05   19.30
  -9  -1  -3   19.56   18.09
   9  -1   3   -9.60   14.93
   9   1   3   11.23   16.14
  10   1   3   16.10   18.71
 -10  -1  -3   42.90   19.56
 -10   1  -3   22.61   19.23
 -11   1  -3    5.73   21.13
 -11  -1  -3   15.81   20.98
 -13  -2   3   16.18   17.47
  13   2  -3   22.16   24.68
 -13   2   3    6.37   19.79
  13  -2  -3   -1.53   21.25
 -12  -2   3   17.12   15.65
 -12   2   3   14.42   17.44
  12  -2  -3   54.70   22.58
  12   2  -3    3.24   21.42
 -11   2   3   82.79   24.07
 -11  -2   3   81.83   16.81
  11  -2  -3   62.09   20.42
  11   2  -3   45.85   21.26
 -11  -2   3   56.08   20.80
 -11   2   3   55.61   18.89
  10   2  -3    4.84   17.70
 -10   2   3   26.44   19.67
 -10  -2   3    7.27   12.41
 -10   2   3   15.25   14.43
  10  -2  -3   -5.31   16.33
  -9  -2   3   32.75   11.84
   9   2  -3   24.07   17.06
   9  -2  -3   11.21   15.49
  -9   2   3   37.30   18.63
  -9   2   3   32.88   14.33
   8   2  -3  244.76   25.60
  -8   2   3  228.35   25.44
   8  -2  -3  189.38   23.06
  -8   2   3  202.82   21.08
  -8  -2   3  221.77   19.89
  -7   2   3  277.62   26.15
   7  -2  -3  235.53   24.13
   7   2  -3  231.11   25.45
  -7  -2   3  272.02   21.49
  -7   2   3  262.82   23.00
   7   2  -3  306.53   23.80
  -6   2   3  288.35   21.37
   6   2  -3  206.14   22.76
   6   2  -3  314.39   21.57
   6  -2  -3  215.65   21.84
  -6  -2   3  230.07   18.85
  -6   2   3  255.60   23.31
  -5  -2   3  239.35   17.29
   5   2  -3  277.16   18.92
  -5   2   3  290.15   22.03
  -5   2   3  267.19   19.54
   5  -2  -3  203.92   20.15
   5  -2  -3  241.54   19.01
   5   2  -3  222.02   21.44
   4   2  -3 1457.07   78.59
  -4  -2   3 1386.40   77.97
   4   2  -3 1231.82   79.70
   4   2  -3 1159.34   79.82
   4  -2  -3 1360.58   79.52
   4  -2  -3 1247.80   79.09
   4  -2  -3 1240.44   77.68
  -4   2   3 1324.77   77.89
  -4   2   3 1306.58   79.42
   3  -2  -3  742.78   43.43
   3  -2  -3  705.91   43.17
  -3   2   3  692.68   42.41
   3   2  -3  647.41   43.44
   3   2  -3  712.64   41.72
   3   2  -3  653.11   44.30
   3  -2  -3  731.07   42.63
  -2  -2   3   95.57    7.01
  -2  -2   3  120.46    9.12
   2   2  -3  114.41    7.69
  -2  -2   3  116.85   10.16
   2  -2  -3   80.61    8.54
   2   2  -3   96.49   10.25
  -2  -2   3  104.32    8.90
   2   2  -3   83.21    8.62
   2  -2  -3  102.17    9.05
  -2   2   3  103.31    8.76
  -1  -2   3  813.82   46.07
   1  -2  -3  775.77   47.89
  -1   2   3  823.22   48.95
   1  -2  -3  794.46   48.08
   1   2  -3  816.34   48.97
   1   2  -3  753.55   46.41
   1  -2  -3  824.84   47.12
  -1   2   3  793.04   47.02
   1  -2  -3  790.18   49.03
   1   2  -3  795.41   48.44
  -1  -2   3  847.27   47.93
  -1  -2   3  812.98   48.60
  -1   2   3  833.06   48.17
   1   2  -3  785.88   48.53
  -1  -2   3  793.18   48.48
   0  -2  -3  515.14   30.52
   0   2  -3  479.67   32.21
   0   2  -3  482.57   28.49
   0  -2  -3  496.63   29.44
   0  -2   3  469.14   30.66
   0   2   3  440.89   30.23
   0  -2  -3  497.73   30.00
   0   2  -3  520.37   29.74
   0  -2  -3  463.97   30.33
   0  -2   3  519.93   29.30
   0   2   3  498.65   29.54
   0  -2   3  495.67   31.97
   0  -2  -3  510.98   31.65
   0   2   3  519.66   31.59
   0   2  -3  488.77   30.82
   1   2   3  138.89   11.46
  -1   2  -3  146.36   14.04
   1   2   3  155.08   12.45
  -1  -2  -3  128.91   12.58
  -1   2  -3  149.72    9.61
   1  -2   3  159.82   14.03
   1  -2   3  146.33   11.92
  -1   2  -3  154.03    9.59
  -2  -2  -3  731.22   47.28
  -2   2  -3  744.43   43.64
  -2   2  -3  711.54   48.29
   2   2   3  770.62   45.13
   2  -2   3  730.71   43.45
   3  -2   3 2152.15  120.93
   3   2   3 2070.85  122.27
  -3   2  -3 2152.28  121.44
  -3  -2  -3 2028.43  126.13
  -3   2  -3 1955.88  127.11
  -4  -2  -3  269.12   23.90
   4   2   3  296.07   21.81
   4  -2   3  287.87   19.93
  -4   2  -3  237.59   24.82
  -4   2  -3  348.41   21.36
  -5   2  -3   73.21   16.14
  -5  -2  -3   87.44   15.45
   5  -2   3  120.36   11.55
   5   2   3  102.40   12.78
  -6  -2  -3   42.41   14.66
  -6   2  -3   23.94   13.81
   6   2   3   13.19   10.40
   6  -2   3    4.19    8.90
  -7   2  -3  216.43   26.19
   7  -2   3  234.14   20.96
   7   2   3  251.14   23.31
  -7  -2  -3  214.23   25.39
  -8  -2  -3   33.74   17.43
  -8   2  -3   44.64   18.01
   8  -2   3   52.94   13.65
   8   2   3   47.15   15.91
   9  -2   3   10.16   14.08
  -9  -2  -3   22.71   17.78
   9   2   3   -7.36   15.79
  -9   2  -3    5.06   17.95
 -10   2  -3   68.83   22.55
  10   2   3   44.21   19.97
 -10  -2  -3   31.01   19.90
 -11   2  -3   51.46   23.16
 -11  -2  -3   39.70   21.82
  11   2   3    4.57   20.58
 -13   3   3   34.85   20.59
  13   3  -3   -1.06   24.74
  13  -3  -3   -7.41   21.07
 -12  -3   3   69.19   17.71
 -12   3   3   70.75   20.87
  12  -3  -3   50.96   21.31
  12   3  -3   62.43   24.88
 -11  -3   3   22.65   14.02
 -11   3   3   41.94   22.45
 -11   3   3   -8.31   15.60
  11  -3  -3    8.36   17.75
  11   3  -3   38.81   21.73
 -10   3   3    0.65   20.05
  10  -3  -3   -2.46   16.17
 -10  -3   3    4.38   12.18
 -10   3   3    1.13   14.79
  10   3  -3   20.48   18.67
  -9  -3   3   51.91   12.67
   9   3  -3   48.47   18.16
  -9   3   3   25.33   14.25
  -9   3   3   62.69   21.44
   9  -3  -3   29.89   16.14
   8   3  -3   48.01   16.73
  -8   3   3   18.56   16.58
  -8  -3   3   47.55   11.00
  -8   3   3   49.15   13.55
   8  -3  -3   18.46   13.84
   7   3  -3   34.63   11.33
   7  -3  -3   46.01   13.45
   7   3  -3   36.22   14.79
  -7   3   3   27.36   14.93
  -7  -3   3   33.38    9.28
  -7   3   3   39.85   11.80
   6  -3  -3  564.01   42.96
  -6   3   3  660.87   44.41
   6   3  -3  702.92   42.64
   6   3  -3  610.41   44.90
  -6   3   3  637.24   43.45
  -6  -3   3  684.17   41.29
   5   3  -3   69.83   10.70
  -5   3   3   69.56   11.80
  -5   3   3   71.82   10.40
  -5  -3   3   67.41    7.53
   5   3  -3   79.93   13.23
   5  -3  -3   72.42   11.56
   5  -3  -3   61.61   11.71
   5   3  -3   66.57    8.24
  -4   3   3  544.05   34.39
   4  -3  -3  532.89   34.48
   4  -3  -3  535.94   34.38
   4  -3  -3  540.52   34.39
   4   3  -3  515.16   34.55
  -4   3   3  513.10   34.15
  -4  -3   3  513.69   31.70
   4   3  -3  530.21   31.91
   4   3  -3  516.36   36.04
   3   3  -3 1029.61   65.85
   3   3  -3 1123.07   65.45
   3  -3  -3 1101.13   65.56
  -3   3   3 1146.94   63.67
  -3  -3   3 1079.75   65.34
   3  -3  -3 1009.29   64.50
   3  -3  -3 1030.38   63.43
   2   3  -3   46.74    4.65
  -2  -3   3   47.69    3.93
   2   3  -3   38.89    7.62
  -2   3   3   29.64    5.99
   2  -3  -3   26.76    5.83
  -2  -3   3   28.71    5.78
   2  -3  -3   50.69    6.44
  -2  -3   3   60.52    8.19
   2   3  -3   40.87    6.12
  -1  -3   3 2643.36  160.83
  -1  -3   3 2775.98  158.83
   1   3  -3 2767.74  162.13
  -1  -3   3 2736.76  155.29
   1   3  -3 2629.45  159.00
   1  -3  -3 2693.56  155.78
  -1  -3   3 2882.78  161.64
  -1   3   3 2688.88  155.69
   1   3  -3 2737.60  160.92
   1  -3  -3 2619.75  161.93
   1  -3  -3 2817.80  159.00
  -1   3   3 2832.76  161.92
   0  -3   3   80.75    8.40
   0   3  -3   89.82   10.40
   0   3   3   96.40    8.73
   0  -3   3   89.96    9.60
   0   3  -3   95.09    8.56
   0   3   3   93.07    8.59
   0  -3  -3   87.07    9.10
   0   3  -3  105.57    7.93
   0  -3   3   96.18    6.79
   0  -3  -3   80.04    8.37
   1   3   3   93.08    9.76
   1  -3   3   90.53   11.15
   1   3   3   83.29    8.76
  -1  -3  -3   81.35    9.78
  -1   3  -3   94.06   11.60
  -1  -3  -3  107.14    9.10
   1  -3   3   83.60    8.68
  -2   3  -3 1627.51   92.99
  -2   3  -3 1497.74   98.55
   2  -3   3 1628.63   92.61
  -2  -3  -3 1616.82   97.34
   2   3   3 1598.01   94.57
   3   3   3   -4.39    6.33
  -3   3  -3    6.73    5.12
  -3   3  -3   -1.65    9.36
   3  -3   3    4.96    3.70
  -3  -3  -3    8.62    8.31
   4   3   3  277.14   22.53
   4  -3   3  319.68   20.35
  -4   3  -3  253.58   26.30
  -4  -3  -3  307.14   26.08
  -4   3  -3  358.40   22.40
   5  -3   3    0.52    6.64
  -5  -3  -3   28.26   12.00
  -5   3  -3   -4.69   10.23
   5   3   3    1.66    8.92
  -6   3  -3   66.57   17.01
  -6  -3  -3   81.25   16.46
   6   3   3   64.60   13.30
   6  -3   3   56.96   10.50
  -7  -3  -3  180.80   24.51
   7  -3   3  219.88   20.11
   7   3   3  269.32   24.24
  -7   3  -3  272.68   27.79
   8   3   3   -1.79   15.04
   8  -3   3  -10.65   11.20
  -8   3  -3   11.24   16.04
  -8  -3  -3    5.43   15.60
  -8   3  -3    7.70   16.93
  -9   3  -3   17.59   18.45
  -9  -3  -3   10.06   17.22
   9   3   3    4.61   16.08
  -9   3  -3   42.57   19.92
 -10  -3  -3   17.04   19.11
  10   3   3    9.42   19.59
 -10   3  -3    7.91   20.23
 -11   3  -3    4.51   20.47
 -11  -3  -3   31.67   21.47
  11   3   3   11.27   22.21
 -13   4   3    9.42   20.97
  13   4  -3   -1.28   24.22
  13  -4  -3   33.80   22.96
  12   4  -3   62.37   25.64
 -12  -4   3  107.35   18.59
 -12   4   3   63.57   22.38
  12  -4  -3   57.08   22.65
  11   4  -3   51.35   23.70
 -11  -4   3   11.99   13.41
 -11   4   3    9.54   17.24
  11  -4  -3   15.72   19.32
 -11   4   3   28.87   22.34
 -10   4   3   30.38   16.90
 -10   4   3   57.39   22.15
  10  -4  -3   16.07   17.36
 -10  -4   3   48.54   13.30
  10   4  -3   35.17   20.51
  -9   4   3  356.77   31.63
   9  -4  -3  307.07   30.54
  -9  -4   3  362.35   27.51
  -9   4   3  331.83   33.97
   9   4  -3  320.74   33.14
  -8   4   3   59.10   18.18
   8  -4  -3   47.33   15.64
  -8  -4   3   91.45   12.52
  -8   4   3   85.13   16.45
   8   4  -3   66.19   18.20
   7  -4  -3  164.01   20.51
   7   4  -3  201.59   18.34
  -7   4   3  215.44   23.18
  -7  -4   3  223.08   17.37
  -7   4   3  178.93   20.15
   7   4  -3  235.03   24.01
   7   4  -3  173.19   20.18
   6  -4  -3  137.08   17.65
  -6   4   3  158.59   16.65
  -6   4   3  129.31   17.44
   6  -4  -3  120.57   15.95
  -6  -4   3  145.81   12.70
   6   4  -3  147.10   16.33
   6   4  -3  141.48   18.43
   6   4  -3  157.53   13.11
  -5  -4   3    9.64    4.55
  -5   4   3    3.89    8.98
   5  -4  -3    6.04    8.43
   5   4  -3   14.38    4.23
   5   4  -3    6.66    7.84
   5  -4  -3   13.95    9.26
   5   4  -3  -16.96    8.78
  -5   4   3   21.42    8.33
   4  -4  -3  290.57   20.56
   4  -4  -3  238.42   19.59
  -4   4   3  247.15   20.10
  -4   4   3  252.47   19.87
   4   4  -3  252.41   20.01
   4   4  -3  273.15   16.02
   4   4  -3  250.26   21.40
   3   4  -3  640.16   38.35
   3  -4  -3  584.00   38.30
  -3   4   3  613.60   37.56
   3  -4  -3  618.17   37.38
   3   4  -3  543.79   38.71
  -3  -4   3  582.86   38.13
   3  -4  -3  618.06   37.77
  -2   4   3  744.62   42.71
  -2  -4   3  657.24   43.57
   2   4  -3  704.83   43.80
  -2  -4   3  737.88   44.29
   2  -4  -3  695.42   42.58
   2  -4  -3  725.10   43.33
   2   4  -3  712.42   42.42
   2  -4  -3  670.59   44.04
   2   4  -3  707.66   43.84
  -2  -4   3  721.65   42.52
  -1   4   3 1445.51   85.52
  -1  -4   3 1415.51   88.22
   1   4  -3 1552.01   88.86
   1  -4  -3 1504.51   85.73
   1   4  -3 1490.93   86.86
   1  -4  -3 1450.64   88.90
  -1  -4   3 1483.60   88.65
  -1  -4   3 1521.95   87.22
   1  -4  -3 1464.53   87.27
   1   4  -3 1469.39   88.36
   0  -4  -3   59.21    8.24
   0  -4   3   86.48    6.74
   0   4   3   92.52    8.52
   0  -4   3   74.29    8.22
   0   4  -3   63.91    8.06
   0  -4   3   94.81   10.07
   0  -4  -3   86.51    8.39
   0   4  -3   70.18    9.78
   0   4   3   87.78    8.42
   0   4  -3   66.04    5.89
   0   4   3   68.87    8.21
  -1  -4  -3  187.61   15.16
  -1  -4  -3  219.48   16.70
   1  -4   3  215.14   18.09
  -1   4  -3  200.11   13.15
   1   4   3  216.97   15.50
  -1   4  -3  206.03   18.42
   1  -4   3  207.99   15.70
  -2   4  -3   57.96   11.86
  -2   4  -3   62.08    8.66
   2   4   3   74.16    9.15
  -2  -4  -3   69.56   10.17
  -3   4  -3  119.22    9.43
   3  -4   3  113.24    8.15
  -3   4  -3  105.18   13.22
  -3  -4  -3  111.95   13.68
  -3   4  -3  134.51   16.45
   3   4   3  129.74   12.93
   4   4   3   32.35    9.39
  -4   4  -3   52.93    8.23
  -4  -4  -3   31.09   11.17
  -4   4  -3   17.31   11.77
  -4   4  -3   18.58   11.46
   4  -4   3   28.76    5.64
   5  -4   3  471.05   30.83
   5   4   3  466.47   34.01
  -5   4  -3  503.04   36.05
  -5   4  -3  553.43   33.21
  -5   4  -3  430.23   37.85
  -5  -4  -3  482.45   36.17
  -6  -4  -3   92.36   16.79
   6   4   3   86.44   15.14
   6  -4   3   79.77   11.11
  -6   4  -3   86.77   18.86
  -7   4  -3  106.83   19.97
   7  -4   3   98.10   13.38
  -7   4  -3  121.03   21.05
   7   4   3   99.99   17.92
  -7  -4  -3   54.88   17.59
   8  -4   3   25.83   12.31
  -8   4  -3   40.96   18.04
  -8   4  -3   37.64   18.86
  -8  -4  -3   36.86   17.13
   8   4   3   41.06   17.39
  -9   4  -3   34.38   20.19
  -9   4  -3   52.52   20.83
   9   4   3   34.89   18.85
  -9  -4  -3   10.24   17.52
 -10   4  -3   56.83   22.67
 -10  -4  -3   16.03   19.48
  10   4   3  -27.01   19.43
 -10   4  -3    5.87   19.67
 -11  -4  -3    9.03   20.73
  11   4   3   -6.19   22.20
 -11   4  -3   -1.19   21.83
 -13   5   3   -2.37   20.95
  13   5  -3   10.84   26.43
  13  -5  -3   13.68   21.76
  12  -5  -3   33.04   20.94
  12   5  -3   70.59   27.16
 -12   5   3    1.95   20.26
  12   5  -3   41.43   23.09
 -11   5   3   -7.88   18.09
 -11  -5   3   14.22   12.90
  11   5  -3   51.46   21.00
  11   5  -3  -21.66   20.69
  11  -5  -3   15.65   18.17
 -10   5   3   48.01   18.98
  10   5  -3   65.96   22.64
 -10   5   3    3.96   20.96
  10  -5  -3   52.21   18.80
  10   5  -3   58.23   20.39
 -10  -5   3   60.36   13.65
  -9  -5   3   26.60   11.24
  -9   5   3   36.60   21.02
   9   5  -3   21.11   16.44
   9  -5  -3   22.61   15.57
   9   5  -3   26.57   18.81
  -9   5   3   14.85   15.17
   8   5  -3   38.25   17.16
  -8  -5   3   47.29   10.41
   8   5  -3   35.06   14.68
   8  -5  -3   30.17   14.15
  -8   5   3   19.26   13.73
  -8   5   3   28.85   16.56
  -7   5   3  508.76   36.96
  -7   5   3  528.14   38.57
   7   5  -3  505.18   33.23
  -7  -5   3  471.74   32.78
   7   5  -3  505.72   38.92
   7  -5  -3  412.92   35.31
   7   5  -3  531.60   37.68
  -6  -5   3 1547.59   96.06
   6  -5  -3 1568.36   97.38
   6  -5  -3 1578.30   96.54
  -6   5   3 1657.44   97.06
   6   5  -3 1697.57   96.00
  -6   5   3 1508.01   99.25
   6   5  -3 1599.62   99.47
   6   5  -3 1655.44   98.84
  -5   5   3  362.27   27.64
  -5   5   3  403.65   28.39
   5  -5  -3  371.94   27.77
   5   5  -3  347.38   28.85
   5   5  -3  389.97   23.48
   5   5  -3  362.85   27.31
  -5  -5   3  373.48   23.89
   5  -5  -3  345.78   26.84
   4  -5  -3  290.86   20.91
  -4  -5   3  284.95   21.35
   4  -5  -3  253.98   21.13
   4   5  -3  271.26   21.14
   4   5  -3  281.75   23.00
  -4   5   3  301.50   21.92
  -4   5   3  267.40   21.44
   3   5  -3  462.13   32.03
   3  -5  -3  503.20   31.63
  -3  -5   3  493.81   29.49
   3  -5  -3  497.32   31.65
   3   5  -3  479.19   32.58
  -3  -5   3  511.09   32.10
  -3   5   3  478.20   31.55
   2  -5  -3  335.27   22.09
   2   5  -3  306.19   21.62
   2  -5  -3  303.93   21.29
   2  -5  -3  290.17   21.04
   2   5  -3  314.77   19.68
  -2  -5   3  319.04   20.23
  -2  -5   3  330.84   21.67
   2   5  -3  320.43   21.65
  -2   5   3  285.89   21.17
   1   5  -3  616.38   39.17
  -1   5   3  650.63   38.15
   1  -5  -3  605.58   39.52
  -1  -5   3  637.63   38.55
  -1  -5   3  638.01   39.16
  -1  -5   3  616.21   39.17
   1  -5  -3  605.48   38.11
   1   5  -3  633.42   37.79
   1  -5  -3  583.59   38.59
   1   5  -3  638.81   39.00
   0   5  -3  871.39   54.89
   0   5   3  853.90   54.17
   0   5  -3  874.75   52.20
   0  -5   3  918.64   52.88
   0  -5   3  884.76   54.84
   0  -5  -3  970.23   53.48
   0  -5   3  916.85   51.18
   0   5  -3  892.16   55.89
   0  -5  -3  873.86   55.30
   0  -5  -3  863.93   52.62
   0  -5   3  924.99   56.23
  -1  -5  -3  604.30   36.74
   1  -5   3  608.45   39.93
  -1  -5  -3  595.50   38.27
  -1   5  -3  589.81   34.19
  -1   5  -3  573.39   39.91
   1  -5   3  572.95   37.59
   1   5   3  584.80   37.28
  -2   5  -3 1167.53   74.71
  -2   5  -3 1185.67   68.19
   2   5   3 1139.84   70.93
   2   5   3 1161.09   69.16
  -2  -5  -3 1223.20   72.85
  -3   5  -3  136.71   18.76
  -3  -5  -3  183.49   17.02
  -3   5  -3  194.79   16.28
   3   5   3  172.73   15.91
   4   5   3  195.44   18.58
  -4   5  -3  228.21   14.78
  -4   5  -3  204.48   20.03
  -4  -5  -3  226.07   20.07
   4  -5   3  195.19   13.86
  -4   5  -3  203.49   22.70
  -5   5  -3   31.35    8.68
  -5   5  -3   31.60   14.77
  -5   5  -3   71.22   15.19
   5  -5   3   39.62    6.91
   5   5   3   24.98   11.51
  -5  -5  -3   46.17   13.24
  -6  -5  -3   65.66   15.98
  -6   5  -3  120.67   18.17
   6   5   3   88.79   15.76
  -6   5  -3   85.02   19.37
   6  -5   3   92.76   11.07
  -7   5  -3   16.22   11.02
   7  -5   3    4.10    9.48
   7   5   3    7.23   14.40
  -7  -5  -3    0.64   13.86
  -7   5  -3    4.86   15.73
  -8   5  -3   64.77   20.71
   8   5   3  111.79   20.71
  -8  -5  -3   90.67   20.53
  -8   5  -3   63.30   20.76
  -9  -5  -3  -12.29   17.29
  -9   5  -3   12.34   19.87
   9   5   3   16.83   19.06
  -9   5  -3    2.80   19.09
 -10  -5  -3   -8.67   18.47
 -10   5  -3   13.18   21.67
  10   5   3  -10.12   19.44
 -10   5  -3   22.91   21.12
 -11   5  -3    3.96   22.16
 -11  -5  -3    3.71   20.02
  11   5   3   -6.45   22.20
  13  -6  -3    1.00   20.76
  13   6  -3   -8.80   26.38
 -13   6   3   24.80   22.78
 -12   6   3   54.30   22.88
  12   6  -3   29.82   25.56
  12   6  -3   69.34   24.94
  12  -6  -3  112.99   22.86
 -11   6   3   26.54   19.70
 -11  -6   3   36.36   14.14
  11  -6  -3   25.12   18.48
  11   6  -3   31.69   21.12
  11   6  -3    7.66   22.24
 -10   6   3   10.24   20.81
 -10  -6   3   21.21   12.23
  10   6  -3  -10.35   18.45
 -10   6   3   -8.60   16.70
  10   6  -3   31.10   18.87
  10  -6  -3   11.43   16.45
  -9  -6   3  235.86   21.14
  -9   6   3  236.93   29.30
   9   6  -3  267.83   30.18
   9   6  -3  283.42   27.95
   9  -6  -3  178.63   24.43
  -9   6   3  256.69   27.85
  -8   6   3   88.27   17.84
  -8   6   3  114.04   21.12
  -8  -6   3  109.29   13.34
   8   6  -3  126.83   18.47
   8   6  -3  135.10   21.86
   8  -6  -3  101.33   18.43
  -7   6   3  477.92   34.75
   7   6  -3  402.51   32.33
  -7   6   3  435.72   33.42
   7  -6  -3  375.72   31.34
   7   6  -3  425.68   28.41
   7   6  -3  438.23   35.18
   7  -6  -3  413.40   33.37
  -7  -6   3  372.90   28.09
   6   6  -3  282.04   18.59
   6  -6  -3  260.95   22.33
  -6   6   3  287.05   24.12
  -6  -6   3  270.35   19.00
   6   6  -3  230.82   24.59
   6  -6  -3  201.11   22.38
   6   6  -3  225.93   21.88
  -6   6   3  285.49   24.59
  -5   6   3  407.53   28.14
   5   6  -3  365.33   29.06
   5  -6  -3  364.21   26.74
  -5   6   3  360.22   28.18
   5  -6  -3  380.68   27.63
  -5  -6   3  356.63   23.55
   5   6  -3  369.62   27.26
  -4  -6   3 1409.76   85.81
  -4  -6   3 1545.07   88.48
   4   6  -3 1442.33   88.26
  -4  -6   3 1431.12   85.84
   4   6  -3 1522.64   88.77
   4  -6  -3 1359.61   85.84
  -4   6   3 1472.05   89.61
   4  -6  -3 1472.20   87.14
  -4   6   3 1462.77   86.12
  -3  -6   3  430.34   26.71
  -3   6   3  437.08   28.99
   3  -6  -3  426.58   28.79
   3   6  -3  473.06   29.54
   3  -6  -3  457.61   28.89
  -3  -6   3  431.24   29.11
  -3  -6   3  405.31   26.25
   3   6  -3  473.64   30.15
  -2  -6   3 2453.79  148.29
   2   6  -3 2556.53  147.96
   2   6  -3 2516.11  148.66
  -2   6   3 2573.53  144.09
   2  -6  -3 2479.14  144.02
   2   6  -3 2514.04  146.61
  -2  -6   3 2493.23  148.47
   2  -6  -3 2473.81  146.66
  -1  -6   3 1003.59   61.37
   1  -6  -3  980.33   60.51
   1  -6  -3  950.54   59.42
   1   6  -3  967.16   61.19
  -1  -6   3 1004.20   61.17
  -1  -6   3 1022.93   57.37
   1  -6  -3 1069.42   61.97
  -1   6   3 1009.06   59.44
   1   6  -3  984.24   59.31
   1   6  -3 1052.02   61.06
  -1  -6   3  952.48   59.86
   0   6  -3  286.98   22.61
   0  -6   3  329.90   23.48
   0  -6   3  297.43   22.13
   0  -6   3  297.05   20.10
   0   6   3  320.02   22.06
   0  -6  -3  321.95   22.45
   0  -6  -3  316.31   21.88
   0  -6   3  316.16   18.80
   0  -6  -3  316.47   19.19
   0   6  -3  318.83   19.40
   1  -6   3  805.64   45.26
  -1   6  -3  740.74   50.60
  -1  -6  -3  761.41   47.40
  -1   6  -3  791.17   44.87
  -1  -6  -3  697.01   49.06
   1   6   3  789.65   48.52
   1  -6   3  814.67   48.95
   2   6   3  250.39   15.30
   2  -6   3  213.20   19.24
   2   6   3  238.98   19.01
  -2   6  -3  247.41   16.50
  -2   6  -3  247.54   22.46
  -2  -6  -3  225.66   19.90
   3   6   3  448.26   31.61
   3   6   3  466.68   28.58
  -3   6  -3  431.45   34.99
  -3  -6  -3  441.34   32.76
  -3   6  -3  475.07   29.91
  -4  -6  -3   15.14   10.52
   4   6   3   -1.95    9.45
   4   6   3   -5.64    6.26
  -4   6  -3   10.00   10.33
  -4   6  -3    2.39   12.65
   4  -6   3   -1.16    3.51
  -5   6  -3   72.20   15.00
   5  -6   3   43.03    7.09
  -5  -6  -3   54.01   13.96
  -5   6  -3   46.60   16.63
   5   6   3   32.16   12.48
  -5   6  -3   70.56    7.79
  -6   6  -3    5.30   15.57
   6  -6   3    9.57    7.43
  -6   6  -3   -1.02   14.91
  -6  -6  -3    0.59   13.65
   6   6   3    0.47   12.73
  -7  -6  -3  -16.58   14.20
  -7   6  -3   12.97   17.18
  -7   6  -3    7.94   13.90
   7   6   3   39.65   16.60
  -8  -6  -3   23.25   17.01
  -8   6  -3   16.12   13.13
   8   6   3    5.81   17.33
  -8   6  -3    9.41   19.05
   9   6   3    5.35   19.75
  -9   6  -3   25.51   20.85
  -9  -6  -3   -5.97   17.11
  -9   6  -3   15.96   20.93
  10   6   3  -27.02   20.06
 -10  -6  -3    8.30   19.51
 -10   6  -3   54.81   23.87
  13  -7  -3   34.47   22.01
 -13   7   3   31.54   24.55
  13   7  -3  -23.35   26.65
  12  -7  -3   -2.44   18.71
  12   7  -3   10.33   25.36
 -12   7   3    5.56   21.39
  12   7  -3   20.95   23.06
  11   7  -3   -8.73   20.42
 -11   7   3  -21.32   18.77
  11   7  -3  -13.34   22.00
  11  -7  -3  -17.95   16.71
 -10   7   3   30.61   18.62
  10   7  -3   28.82   21.16
 -10  -7   3   25.72   11.89
  10  -7  -3   31.42   17.57
  10   7  -3   -2.76   17.22
 -10   7   3  -15.72   21.22
   9   7  -3  121.49   21.44
   9   7  -3   90.48   22.74
  -9  -7   3  119.14   15.26
  -9   7   3  120.96   24.58
   9  -7  -3  147.92   21.08
  -9   7   3  113.88   21.66
  -8   7   3  278.15   28.07
   8   7  -3  236.00   28.51
  -8  -7   3  261.94   21.08
  -8   7   3  249.95   26.96
   8   7  -3  217.67   24.62
   8  -7  -3  256.09   25.30
   7   7  -3   -9.74   13.61
   7   7  -3    5.30    7.15
  -7   7   3   27.02   13.80
   7   7  -3    1.68   11.66
  -7  -7   3   28.27    8.45
  -7   7   3   27.92   14.72
   7  -7  -3   33.52   13.69
   7  -7  -3   24.08   14.12
   6  -7  -3  435.66   34.02
  -6   7   3  556.42   35.88
   6   7  -3  484.79   29.45
   6   7  -3  432.02   35.70
  -6  -7   3  459.16   29.83
   6  -7  -3  419.91   32.60
  -6   7   3  424.46   34.95
   6   7  -3  442.53   33.89
  -5  -7   3   97.32    8.19
  -5   7   3   69.21   13.02
   5   7  -3   59.89   11.71
   5   7  -3   88.21   14.35
   5  -7  -3   66.38   11.69
  -5   7   3   89.78   14.07
   5  -7  -3   80.53   13.57
  -4  -7   3  588.34   36.19
   4   7  -3  631.17   39.69
   4   7  -3  591.91   40.15
  -4   7   3  590.46   40.61
  -4   7   3  604.80   39.04
  -4  -7   3  616.85   39.53
   4  -7  -3  578.12   38.66
   4  -7  -3  622.69   39.12
  -4  -7   3  582.20   36.34
  -3  -7   3  564.69   37.30
   3  -7  -3  544.59   36.76
   3   7  -3  605.31   37.78
  -3  -7   3  560.05   35.28
   3   7  -3  618.01   37.92
  -3  -7   3  580.21   34.77
  -3   7   3  561.39   36.76
   3  -7  -3  566.95   36.89
   2   7  -3  575.82   37.65
   2   7  -3  568.95   35.89
  -2   7   3  571.29   36.60
   2  -7  -3  565.25   36.94
  -2  -7   3  570.97   36.45
   2  -7  -3  597.11   37.14
   2   7  -3  575.96   36.65
  -2  -7   3  616.46   37.61
  -1  -7   3  128.54   12.51
   1  -7  -3  143.62   13.17
  -1  -7   3  147.77   10.37
  -1  -7   3  153.83   12.42
  -1   7   3  111.88   12.48
   1   7  -3  121.23   12.55
   1  -7  -3  122.62   13.13
   1  -7  -3  121.32   12.69
   1   7  -3  154.91   11.53
  -1  -7   3  139.02   12.90
   1   7  -3  151.91   12.38
   0  -7  -3  770.33   45.80
   0  -7   3  796.04   46.36
   0   7  -3  773.03   49.16
   0  -7  -3  788.71   49.04
   0  -7   3  798.77   49.66
   0  -7  -3  742.21   47.07
   0   7  -3  783.33   45.66
   0  -7   3  769.66   48.42
   0   7   3  734.81   47.94
   0  -7   3  731.92   44.46
   1  -7   3  171.81   10.67
  -1  -7  -3  163.00   14.52
  -1  -7  -3  136.46   14.66
   1  -7   3  170.27   14.71
   1   7   3  137.81   14.57
   1  -7   3  167.14   11.46
  -1   7  -3  159.08   16.87
  -1   7  -3  163.38   11.53
   1  -7   3  158.94   12.55
  -2   7  -3  233.53   16.72
  -2   7  -3  240.97   22.71
  -2  -7  -3  258.56   20.65
  -2  -7  -3  268.30   20.08
   2   7   3  232.79   19.92
   2  -7   3  211.63   19.39
   2   7   3  257.51   15.85
  -3   7  -3  127.81   12.34
  -3   7  -3  175.29   19.94
   3   7   3  121.70   14.95
   3   7   3  130.16   10.90
  -3  -7  -3  163.39   16.07
  -4   7  -3  329.11   30.93
  -4  -7  -3  256.36   26.01
   4   7   3  346.70   22.75
  -4   7  -3  377.38   25.42
   4   7   3  336.26   26.57
   5  -7   3   40.79    6.22
   5   7   3   50.28   13.58
  -5   7  -3   43.83   13.36
   5   7   3   36.04    9.43
  -5   7  -3   53.97    5.84
  -5   7  -3   34.69   17.05
  -5  -7  -3   33.24   13.43
   6  -7   3   74.90    9.33
  -6   7  -3   81.41   20.49
  -6   7  -3   55.32   17.56
   6   7   3   69.96   16.51
   6   7   3   73.91   13.40
  -6  -7  -3   79.96   17.06
   7   7   3   13.81   16.25
   7   7   3  -16.83   12.52
  -7   7  -3    5.58   18.02
  -7  -7  -3   25.37   15.32
  -7   7  -3   -0.94   17.53
  -8   7  -3   34.32   17.04
  -8  -7  -3  -19.99   16.01
  -8   7  -3   36.98   20.52
   8   7   3   -3.10   17.69
   9   7   3  -24.43   19.67
  -9   7  -3   24.04   12.39
  -9  -7  -3    1.26   18.07
  -9   7  -3    1.09   20.70
 -10   7  -3    9.35   22.77
  10   7   3   -6.92   21.55
 -10  -7  -3   29.30   20.88
 -13   8   3  -14.07   24.35
  13   8  -3  -42.37   26.25
 -12   8   3   32.29   23.12
  12   8  -3   17.24   26.73
  12  -8  -3   30.86   20.20
 -11   8   3   14.14   21.44
  11  -8  -3   10.69   17.84
  11   8  -3  -21.68   22.69
  11   8  -3   20.65   20.77
  10   8  -3  -16.90   20.73
 -10  -8   3    3.64   11.25
  10  -8  -3    7.21   15.80
 -10   8   3    6.07   19.09
 -10   8   3   37.62   23.07
  10   8  -3   -1.93   18.00
  -9   8   3   75.18   21.91
  -9   8   3   65.52   21.01
   9   8  -3   61.40   18.90
   9   8  -3   39.46   20.78
   9  -8  -3   61.78   17.82
  -9  -8   3   59.92   12.48
   8   8  -3  -13.21   13.03
   8  -8  -3    3.83   13.73
   8   8  -3  -13.89   15.50
  -8   8   3   -5.80   16.43
  -8   8   3    0.74   14.49
  -8  -8   3   14.41    9.42
   7   8  -3  395.42   31.99
   7   8  -3  438.83   35.67
  -7   8   3  460.20   34.63
  -7   8   3  344.70   33.47
   7   8  -3  396.20   27.22
   7  -8  -3  401.74   32.92
  -7  -8   3  406.01   27.85
   7  -8  -3  383.70   31.68
  -6   8   3  185.73   21.35
   6   8  -3  205.48   22.41
   6  -8  -3  167.07   18.55
  -6   8   3  213.37   20.92
   6   8  -3  213.37   19.46
   6  -8  -3  177.71   20.82
  -6  -8   3  188.22   15.17
   5  -8  -3  301.89   24.03
  -5  -8   3  316.24   21.05
   5   8  -3  281.77   24.56
  -5  -8   3  338.40   25.95
  -5   8   3  338.02   25.86
   5   8  -3  343.06   27.11
  -5   8   3  292.95   25.37
   5  -8  -3  317.97   25.65
   4  -8  -3   77.73   11.03
  -4  -8   3   68.14    7.35
   4   8  -3   57.43   10.95
  -4   8   3   54.58   11.87
   4   8  -3   76.47   12.38
  -4  -8   3   65.78   10.77
   4  -8  -3   79.53   11.85
  -4  -8   3   69.87    6.94
  -4   8   3   87.94   13.36
   3   8  -3  280.70   21.56
   3  -8  -3  314.76   22.31
   3  -8  -3  277.09   21.20
  -3  -8   3  295.12   21.71
  -3   8   3  262.99   21.89
  -3  -8   3  292.69   19.41
   3   8  -3  265.70   21.97
   2   8  -3  996.73   59.16
  -2  -8   3 1021.02   60.64
  -2  -8   3  964.05   59.64
   2  -8  -3  965.14   59.66
   2   8  -3  932.01   60.47
  -2   8   3  926.25   58.70
   2   8  -3 1024.62   59.33
   2  -8  -3  937.85   58.87
  -1  -8   3  637.89   41.91
   1   8  -3  657.31   42.06
  -1   8   3  641.40   41.03
   1   8  -3  658.25   40.01
   1  -8  -3  643.71   42.62
  -1  -8   3  650.74   42.00
  -1  -8   3  662.84   38.57
   1   8  -3  650.22   41.39
   1  -8  -3  628.88   41.09
   1  -8  -3  671.43   41.65
   0  -8  -3  594.43   35.22
   0   8   3  535.75   37.65
   0   8  -3  577.25   35.23
   0  -8   3  593.61   35.91
   0  -8   3  572.31   34.36
   0   8  -3  596.79   38.66
   0  -8  -3  586.80   38.58
   0  -8  -3  558.37   37.04
   0  -8   3  568.64   37.94
   1   8   3  736.24   48.40
  -1   8  -3  776.69   50.54
  -1  -8  -3  788.41   45.83
   1  -8   3  804.52   48.66
   1  -8   3  748.98   45.10
  -1   8  -3  777.29   44.74
  -1  -8  -3  718.61   48.96
  -1  -8  -3  770.85   47.63
   1  -8   3  741.10   45.48
  -2   8  -3  120.14   16.41
   2   8   3  108.73   13.60
  -2  -8  -3   91.35   12.84
   2  -8   3   94.94   12.81
   2  -8   3  105.78    7.86
  -2  -8  -3   98.57   13.14
  -2   8  -3  115.43    9.94
  -3   8  -3  389.51   32.90
  -3  -8  -3  351.30   29.39
  -3   8  -3  402.36   26.13
   3   8   3  397.89   29.47
   3   8   3  400.31   24.97
  -4   8  -3    4.75   14.54
   4   8   3   11.13    6.50
  -4  -8  -3   18.59   11.22
   4   8   3    7.45   11.07
  -4   8  -3   10.94    9.37
   5   8   3    6.41   12.57
   5  -8   3   13.78    4.73
   5   8   3   20.28    8.55
  -5   8  -3  -21.86   14.22
  -5  -8  -3   -7.96   11.78
  -5   8  -3   -0.58   11.25
   6   8   3   28.66   10.80
   6   8   3   36.87   15.77
  -6   8  -3   44.05   18.29
  -6   8  -3   43.55   16.56
  -6  -8  -3   46.42   15.96
   7   8   3    9.22   13.04
   7   8   3   19.09   17.74
  -7   8  -3   44.95   20.56
  -7  -8  -3    6.51   15.08
  -7   8  -3    0.05   16.51
  -8   8  -3   18.74   20.79
  -8  -8  -3    5.65   16.53
  -8   8  -3   12.30   20.80
   8   8   3   -6.40   17.45
   9   8   3   -6.14   21.07
  -9   8  -3   10.43   21.91
  -9  -8  -3   34.98   19.83
  10   8   3  -22.17   22.64
 -10   8  -3  -23.86   21.84
 -10  -8  -3   -2.16   20.18
  12   9  -3   -4.21   27.90
  12  -9  -3   48.69   21.16
 -12   9   3    6.01   24.25
  11   9  -3   10.74   25.65
 -11   9   3    8.52   21.74
  11  -9  -3    6.40   18.29
  11   9  -3   33.71   22.48
  10   9  -3  -19.18   17.61
 -10   9   3   16.26   20.26
  10   9  -3   -5.32   21.83
 -10   9   3   -0.33   20.72
  10  -9  -3   13.07   17.45
   9  -9  -3   23.59   15.30
  -9  -9   3   28.44   11.11
  -9   9   3   37.72   21.14
   9   9  -3   34.09   17.22
  -9   9   3   34.17   19.62
   9   9  -3   18.20   20.36
  -8   9   3  -11.22   16.03
   8  -9  -3   -4.79   12.86
   8   9  -3  -14.76   12.66
   8   9  -3    0.09   17.14
  -8   9   3  -11.68   15.71
  -8  -9   3   10.50    9.43
  -7   9   3   96.04   18.86
  -7   9   3   85.14   17.56
   7   9  -3   79.48   15.29
  -7  -9   3   68.42   10.48
   7  -9  -3   78.42   14.80
   7   9  -3   42.95   17.53
   6  -9  -3  406.28   33.46
  -6   9   3  454.68   33.97
   6  -9  -3  442.04   32.08
   6   9  -3  438.13   35.51
  -6  -9   3  429.41   29.19
   6   9  -3  443.86   32.98
  -6   9   3  439.24   35.85
  -5   9   3   60.73   14.73
   5   9  -3   61.34   13.94
  -5  -9   3   50.83    8.12
   5  -9  -3   62.47   11.82
   5   9  -3   55.46   11.84
  -5  -9   3   56.81   11.64
   5  -9  -3   64.97   13.14
  -5  -9   3   62.26    7.81
  -5   9   3   53.60   12.88
  -4  -9   3   32.33    9.43
  -4  -9   3   36.72    6.02
   4  -9  -3   23.22   10.39
   4   9  -3   34.65   10.93
  -4   9   3   30.44   11.37
   4  -9  -3   24.81    9.25
  -4   9   3   27.57   10.66
   4   9  -3   23.64    9.84
  -4  -9   3   29.19    6.43
   3  -9  -3  535.16   37.30
  -3  -9   3  571.96   38.34
   3   9  -3  645.77   38.65
   3  -9  -3  564.95   37.50
  -3   9   3  597.16   37.85
  -3  -9   3  554.62   36.22
   3   9  -3  545.46   37.50
   2   9  -3  306.97   22.48
   2  -9  -3  226.55   21.26
  -2  -9   3  268.37   20.75
  -2  -9   3  274.44   19.47
   2   9  -3  294.93   20.72
  -2  -9   3  331.57   22.46
   2  -9  -3  316.42   22.49
  -2   9   3  272.81   21.91
  -1  -9   3   95.62   11.30
  -1   9   3   96.41   11.92
   1  -9  -3   79.47    8.76
  -1   9   3   86.62   11.53
   1  -9  -3   77.77   11.43
  -1  -9   3   84.77    8.55
   1   9  -3   69.90    9.06
   1   9  -3   89.28   10.56
  -1  -9   3   88.72   11.24
   1   9  -3   66.21   11.13
   1  -9  -3   90.34   11.81
   1  -9  -3   91.01   12.12
   0   9   3   40.67    9.98
   0  -9  -3   44.03   10.02
   0   9  -3   46.94    6.86
   0  -9   3   42.00    9.36
   0  -9   3   42.52    6.74
   0  -9  -3   41.71    6.01
   0   9  -3   52.71   10.03
   0  -9  -3   46.24    9.92
  -1   9  -3  107.91    9.82
   1  -9   3  106.51    9.83
  -1   9  -3   92.09   14.69
   1  -9   3  110.27   12.94
   1  -9   3  116.14   10.38
  -1  -9  -3  108.50   13.25
  -1  -9  -3  103.97   13.00
   1   9   3   92.15   13.30
  -1  -9  -3  121.85    9.34
   2  -9   3  702.07   42.45
  -2  -9  -3  727.81   45.92
   2   9   3  693.49   46.74
   2  -9   3  731.35   42.27
  -2  -9  -3  681.63   46.95
  -2   9  -3  712.53   42.69
  -2   9  -3  720.66   50.02
   2  -9   3  723.15   43.82
   2  -9   3  718.77   47.04
   3   9   3   98.97   15.39
  -3   9  -3  125.71   19.03
  -3   9  -3  115.92   11.53
  -3  -9  -3   96.98   15.06
   3   9   3  118.22    9.91
  -3  -9  -3  106.92   14.65
  -4  -9  -3  105.15   15.46
  -4   9  -3  106.43   20.06
   4   9   3   86.94    9.78
   4   9   3   97.35   15.97
  -4   9  -3  101.86   12.98
   5   9   3   24.83   14.37
  -5   9  -3  -11.42   11.25
  -5   9  -3  -20.30   15.51
   5   9   3   17.10    8.62
  -5  -9  -3   21.60   13.89
   6   9   3  151.88   21.77
  -6   9  -3  133.20   19.86
  -6  -9  -3  117.98   19.87
  -6   9  -3  126.47   25.08
   6   9   3  182.82   16.41
   7   9   3   -1.40   17.52
  -7   9  -3  -11.09   18.43
  -7   9  -3    1.26   16.39
  -7  -9  -3   11.49   16.27
   8   9   3   20.68   19.62
  -8   9  -3   14.41   21.62
  -8  -9  -3   -6.65   16.19
  -9  -9  -3  -17.90   17.92
   9   9   3    1.14   21.42
  -9   9  -3   18.63   22.61
 -10  -9  -3   24.01   21.86
  10   9   3   11.28   25.37
 -10   9  -3    9.82   24.03
 -12  10   3   -0.23   24.78
  12  10  -3  -24.46   26.21
  11  10  -3  -18.63   19.43
 -11  10   3  -10.96   22.44
  11 -10  -3    6.59   18.56
  11  10  -3  -10.40   25.08
  10 -10  -3  -11.03   15.85
  10  10  -3  -35.02   19.65
 -10  10   3   18.70   20.44
  10  10  -3  -25.93   17.54
   9  10  -3   -0.17   15.30
   9  10  -3    8.00   20.31
   9 -10  -3    8.17   15.87
  -9  10   3  -45.28   17.63
  -9  10   3   10.10   19.68
  -8 -10   3   32.90   10.41
  -8  10   3   57.96   19.78
   8  10  -3   36.41   16.49
   8 -10  -3   24.43   15.02
  -8  10   3   60.39   19.54
   8  10  -3   27.25   19.41
   7  10  -3   17.68   16.76
  -7  10   3   44.96   17.83
  -7 -10   3   17.18    8.77
  -7  10   3   30.59   15.58
   7  10  -3   34.60   13.82
   7 -10  -3   27.60   13.58
  -6 -10   3   32.99    8.07
  -6  10   3   25.75   13.62
   6  10  -3   17.99   12.67
   6 -10  -3   18.66   13.44
  -6  10   3   33.75   15.71
   6 -10  -3   34.97   12.45
   6  10  -3   20.10   14.60
  -5  10   3  197.66   19.10
   5 -10  -3  141.66   17.79
   5  10  -3  149.34   19.01
  -5  10   3  154.42   20.05
   5  10  -3  142.44   17.30
  -5 -10   3  160.69   13.90
   5 -10  -3  157.96   17.36
  -5 -10   3  174.56   14.14
  -5 -10   3  146.42   17.01
   4 -10  -3   38.40   11.55
   4 -10  -3   28.14   10.43
  -4  10   3   34.61   11.91
  -4 -10   3   25.32    7.04
   4  10  -3   34.99   11.16
  -4 -10   3   33.54    9.75
  -4  10   3   17.35   11.64
  -4 -10   3   17.51    6.15
   4  10  -3   14.38   10.17
  -3 -10   3   39.42    8.21
  -3  10   3   61.82   11.54
   3 -10  -3   55.53   10.71
   3  10  -3   65.72   11.55
   3  10  -3   43.30   10.36
  -3 -10   3   58.98   10.68
   3 -10  -3   72.17   12.02
   2  10  -3   49.67    9.08
   2 -10  -3   47.83   10.28
  -2 -10   3   59.41    8.57
   2 -10  -3   46.00   10.93
  -2  10   3   55.44   11.12
  -2 -10   3   63.86    9.65
   2  10  -3   47.29   10.52
  -2 -10   3   56.06   10.48
  -1  10   3  483.78   31.87
  -1 -10   3  457.21   29.12
   1 -10  -3  478.48   32.21
   1  10  -3  453.94   30.19
   1  10  -3  462.53   32.59
  -1  10   3  447.12   32.15
   1 -10  -3  433.49   29.83
   1  10  -3  488.35   31.76
   1 -10  -3  459.52   32.09
  -1 -10   3  470.16   32.45
   1 -10  -3  472.21   33.35
   0  10  -3  206.40   15.64
   0 -10  -3  202.28   18.29
   0 -10   3  167.22   17.52
   0  10  -3  194.07   18.19
   0 -10  -3  199.36   15.09
   0 -10  -3  192.72   18.50
   0 -10   3  214.69   15.46
   0  10   3  232.96   19.18
   1 -10   3   14.66    9.46
  -1 -10  -3   21.28    9.70
   1  10   3   31.19   10.43
   1 -10   3   25.87    6.96
   1 -10   3   14.48    7.12
  -1 -10  -3   30.15    6.01
  -1 -10  -3   24.81   10.15
  -1  10  -3   23.06   11.62
   2 -10   3   52.04    7.18
   2 -10   3   55.39    6.48
  -2  10  -3   54.51   15.09
  -2  10  -3   47.52    8.37
   2 -10   3   38.11    9.52
  -2 -10  -3   34.38   11.35
  -2 -10  -3   49.97   12.07
   2  10   3   51.55   12.43
   3  10   3  352.48   21.43
  -3 -10  -3  242.92   24.86
   3 -10   3  305.69   20.06
  -3  10  -3  294.26   22.37
  -3  10  -3  354.66   30.80
   3  10   3  346.38   27.08
   3 -10   3  307.31   19.80
   4  10   3   53.26   14.87
   4  10   3   58.52    8.63
  -4 -10  -3   73.38   14.06
  -4  10  -3    7.10   16.82
  -4  10  -3   34.46   10.61
   5  10   3   30.93    9.07
  -5 -10  -3   31.03   14.18
   5  10   3   24.73   15.29
  -5  10  -3   29.23   19.15
  -5  10  -3   33.25   11.94
   6  10   3   10.11   16.30
  -6  10  -3    7.60   19.90
  -6  10  -3   17.96   13.54
  -6 -10  -3   -8.22   14.23
   7  10   3    7.26   18.54
  -7 -10  -3    8.22   16.19
  -7  10  -3   34.64   22.59
  -7  10  -3    0.00   16.87
   8  10   3   32.95   21.80
  -8  10  -3   36.18   23.65
  -8 -10  -3   34.75   18.94
  -9 -10  -3   65.27   21.15
  -9  10  -3   24.54   23.96
   9  10   3    2.33   22.66
 -10 -10  -3   81.35   24.62
 -10  10  -3   33.37   27.13
 -12  11   3   10.26   25.96
  12  11  -3    5.01   28.17
  11  11  -3   -6.50   24.98
 -11  11   3    1.66   24.01
  11  11  -3  -14.84   21.24
  11 -11  -3  -12.42   17.74
 -10  11   3  -10.76   20.90
  10  11  -3  -18.52   17.27
  10 -11  -3   -2.85   16.24
  10  11  -3   21.04   24.29
  -9  11   3   12.88   21.56
  -9  11   3   26.08   20.61
   9  11  -3   13.35   17.69
   9 -11  -3    0.82   15.46
   9  11  -3   -2.08   20.48
   8  11  -3   53.43   20.67
  -8 -11   3   61.53   11.76
  -8  11   3   61.89   21.47
   8  11  -3   37.65   15.92
  -8  11   3   35.62   18.97
   8 -11  -3   49.22   16.10
   7  11  -3    0.53   16.40
  -7  11   3   23.77   17.45
  -7 -11   3   14.89    9.32
  -7  11   3    2.83   15.09
   7 -11  -3   -4.50   11.88
   7  11  -3   -1.23   13.68
  -6 -11   3   64.62   10.53
  -6  11   3   90.72   16.90
   6 -11  -3   70.64   14.58
   6  11  -3  102.34   16.73
  -6  11   3  105.97   19.66
   6  11  -3   83.20   18.29
  -5  11   3   46.85   14.48
   5 -11  -3   46.04   13.55
  -5 -11   3   36.40    8.04
   5 -11  -3   48.93   12.65
  -5  11   3   33.59   15.36
   5  11  -3   57.26   13.03
   5  11  -3   54.76   14.84
  -5 -11   3   37.43    8.96
  -4 -11   3   31.84   10.38
  -4 -11   3   16.80    6.89
   4  11  -3   27.25   11.17
   4 -11  -3   15.24   10.69
  -4  11   3   16.06   11.30
   4 -11  -3   27.85   11.50
  -4 -11   3   24.75    7.98
   4  11  -3   37.20   11.43
  -3 -11   3   58.38    9.71
  -3  11   3   43.92   11.61
   3  11  -3   27.62   11.20
   3 -11  -3   61.07   12.08
   3 -11  -3   31.18   10.66
   3  11  -3   52.55   10.92
  -3 -11   3   46.65   10.45
   2 -11  -3  184.84   17.73
   2  11  -3  161.90   17.15
   2 -11  -3  173.24   17.15
  -2  11   3  174.56   17.27
   2  11  -3  169.39   16.01
  -2 -11   3  182.97   16.93
  -2 -11   3  164.15   14.91
  -1 -11   3  608.79   42.62
   1 -11  -3  659.54   40.76
  -1  11   3  627.99   42.73
   1 -11  -3  689.05   44.37
   1  11  -3  598.18   42.06
  -1 -11   3  589.72   39.34
  -1  11   3  626.34   42.39
   1 -11  -3  697.19   42.91
   1  11  -3  677.20   40.92
   1 -11  -3  673.98   42.50
   0  11   3   13.04   10.31
   0 -11  -3   -5.12    9.28
   0  11  -3   11.17    7.18
   0 -11  -3   14.76    6.40
   0 -11   3   12.18    7.27
   0 -11  -3   11.14   10.50
   0  11  -3    6.78   10.16
   0 -11   3    5.27    8.84
  -1 -11  -3  251.04   24.41
   1  11   3  304.62   25.61
   1 -11   3  312.66   20.72
   1 -11   3  325.01   21.80
  -1  11  -3  308.37   26.35
  -1 -11  -3  345.94   26.28
  -1 -11  -3  315.06   21.33
   2 -11   3  231.71   16.98
  -2  11  -3  252.41   19.02
  -2 -11  -3  279.33   19.17
  -2 -11  -3  250.66   22.67
  -2  11  -3  252.17   25.16
   2 -11   3  246.89   19.51
   2 -11   3  261.16   18.10
   2  11   3  207.11   22.31
   3 -11   3   71.26    7.94
   3 -11   3   76.91   12.78
   3  11   3   77.10   15.27
  -3 -11  -3   30.74   12.79
  -3  11  -3   76.06   10.58
  -3  11  -3   63.82   17.77
   4  11   3  220.90   17.70
  -4 -11  -3  159.29   21.05
  -4  11  -3  214.72   18.69
  -4  11  -3  248.08   28.44
   4  11   3  249.69   24.13
  -5  11  -3   25.25   19.30
   5  11   3   34.68   16.37
   5  11   3    3.34    8.68
  -5  11  -3   17.76   11.65
  -5 -11  -3   20.83   14.16
  -6  11  -3   29.76   22.43
  -6 -11  -3   80.99   18.40
   6  11   3   30.68   18.53
  -6  11  -3   64.97   15.63
   7  11   3  110.55   24.28
  -7 -11  -3   72.83   20.51
  -7  11  -3   99.55   26.42
  -8 -11  -3    4.78   17.85
  -8  11  -3  -16.51   22.49
   8  11   3  -27.87   20.53
  -9 -11  -3   -5.84   18.62
   9  11   3  -19.61   23.03
  -9  11  -3    8.48   26.06
 -11  12   3    5.11   26.13
  11  12  -3    2.25   27.75
  10  12  -3    9.66   19.70
  10 -12  -3   -4.67   16.43
  10  12  -3   -3.65   23.64
 -10  12   3  -28.20   22.09
   9  12  -3  -65.44   19.70
  -9  12   3    3.60   21.02
  -9  12   3  -33.40   19.98
   9 -12  -3    9.03   16.05
   9  12  -3   20.20   17.61
  -8  12   3   12.19   19.08
   8  12  -3   28.87   20.39
   8  12  -3   -3.69   15.05
   8 -12  -3  -10.97   13.26
  -8  12   3    7.18   20.01
   7  12  -3   29.54   18.34
  -7  12   3   43.83   17.62
   7  12  -3   45.55   15.50
  -7  12   3   60.99   19.60
   7 -12  -3   22.08   13.99
  -7 -12   3   37.20   10.52
  -6 -12   3   33.23    9.36
   6  12  -3   64.06   16.59
  -6  12   3   11.73   15.56
  -6  12   3   38.09   17.34
   6 -12  -3   19.04   12.22
   6  12  -3   32.76   14.14
   5  12  -3   83.43   16.70
  -5  12   3   74.86   15.87
  -5 -12   3   83.80   10.62
   5  12  -3   99.08   15.76
  -5  12   3   58.42   17.46
  -5 -12   3   87.54   11.47
   5 -12  -3  102.72   15.26
   4 -12  -3  146.89   17.69
  -4  12   3  122.55   17.33
   4  12  -3  165.35   18.11
   4 -12  -3  134.99   16.46
   4  12  -3  121.21   17.09
  -4 -12   3  147.79   12.85
   3 -12  -3  241.80   21.49
   3  12  -3  233.48   20.19
   3 -12  -3  213.47   20.12
  -3 -12   3  200.93   16.83
   3  12  -3  203.25   20.11
  -3 -12   3  198.22   18.24
  -3  12   3  198.49   20.17
  -2  12   3   25.31   11.72
   2 -12  -3   32.97   11.83
   2 -12  -3   27.75    9.11
  -2 -12   3   15.36    8.88
   2  12  -3   27.01    9.18
   2 -12  -3   35.18   11.26
   2  12  -3    8.59   10.91
   1  12  -3  117.68   12.85
   1 -12  -3  119.29   15.48
   1 -12  -3  105.82   11.90
  -1 -12   3   95.49   11.70
  -1  12   3  105.29   14.95
   1 -12  -3  109.00   15.91
   1 -12  -3  111.79   15.00
   1  12  -3  125.94   13.93
   0 -12   3   70.67   10.61
   0  12  -3   70.86   13.78
   0 -12  -3   98.56   10.19
   0  12   3   81.60   14.39
   0 -12  -3   68.95   13.78
   0  12  -3   83.54   10.71
   0 -12  -3   86.08   14.22
  -1  12  -3   87.78   15.23
   1  12   3   67.22   14.50
  -1 -12  -3   70.30    8.96
   1 -12   3   73.80    9.49
  -1 -12  -3   67.26   13.70
   1 -12   3   71.29   10.38
   2 -12   3  356.74   24.05
  -2 -12  -3  267.84   25.77
   2 -12   3  288.30   21.21
  -2  12  -3  349.22   23.32
   2  12   3  275.47   26.76
  -2 -12  -3  338.37   23.39
  -2  12  -3  361.78   30.64
   3  12   3  222.02   22.91
  -3 -12  -3  175.61   20.80
   3 -12   3  232.93   19.87
  -3  12  -3  232.02   26.43
  -3  12  -3  228.22   18.20
   3 -12   3  201.95   15.79
  -4  12  -3   51.58   12.25
  -4  12  -3   46.98   19.54
  -4 -12  -3   77.67   15.71
   4  12   3   75.52   10.33
   4  12   3   86.91   17.91
  -5  12  -3   15.87   11.94
  -5  12  -3    4.73   20.14
  -5 -12  -3   28.09   14.75
   5  12   3   16.28   16.50
   6  12   3  -22.93   16.53
  -6 -12  -3   -0.01   15.29
  -6  12  -3   -0.60   20.67
   7  12   3  169.66   28.32
  -7  12  -3  149.28   31.54
  -7 -12  -3  116.43   23.05
  -8 -12  -3   -7.24   19.75
   8  12   3    2.45   22.85
  -8  12  -3   62.42   28.26
  -9  12  -3    3.37   25.92
   9  12   3   21.36   26.15
  -9 -12  -3   -5.11   19.99
 -11  13   3   12.79   26.68
  11  13  -3  -17.26   26.51
  10 -13  -3   24.90   18.74
 -10  13   3   -4.91   23.82
  10  13  -3  -18.48   24.25
  10  13  -3   -8.03   20.33
   9 -13  -3   15.08   16.57
  -9  13   3  -26.95   22.01
   9  13  -3  -35.41   21.24
   9  13  -3  -11.69   17.39
   8 -13  -3   -1.09   13.88
  -8  13   3   19.34   19.39
  -8  13   3  -14.56   20.12
   8  13  -3   18.82   17.53
   8  13  -3   -4.15   19.21
   7  13  -3   56.48   19.97
  -7  13   3   27.95   20.31
  -7  13   3    1.28   16.45
   7  13  -3   46.19   16.02
   7 -13  -3   27.23   14.62
   6  13  -3   71.16   17.07
   6  13  -3   50.34   17.21
  -6 -13   3   52.90   10.69
  -6  13   3   40.54   16.37
   6 -13  -3   31.01   13.80
  -6  13   3   51.94   19.06
  -5  13   3   16.51   15.79
   5  13  -3    1.91   13.30
  -5 -13   3   10.55    8.65
   5  13  -3   31.91   14.33
  -5  13   3    2.25   13.87
   5 -13  -3   10.09   12.15
   4  13  -3  169.77   19.42
  -4 -13   3  156.26   14.86
   4  13  -3  186.58   19.79
   4 -13  -3  204.06   19.76
  -4  13   3  166.29   19.88
   3  13  -3   13.46   11.17
   3 -13  -3   11.74   11.22
  -3 -13   3   20.42    7.99
   3  13  -3   15.36   11.91
  -3  13   3   21.11   12.47
  -3 -13   3   18.68   10.22
   2  13  -3  126.60   14.72
  -2 -13   3  116.36   12.90
   2 -13  -3   98.37   15.41
   2  13  -3  120.04   16.16
  -2  13   3  114.08   16.05
   2 -13  -3  107.05   13.67
   1 -13  -3  128.64   17.35
   1  13  -3  128.01   15.14
   1 -13  -3  162.51   19.01
   1  13  -3  157.40   15.74
   1 -13  -3  149.05   14.90
  -1 -13   3  180.28   14.95
   0  13  -3   50.16   13.30
   0 -13  -3   37.91    8.82
   0 -13   3   36.21    9.49
   0 -13  -3   45.62   13.00
   0  13  -3   18.56    9.39
   0  13   3   24.40   13.24
  -1  13  -3   95.41   17.04
   1 -13   3  120.41   13.19
   1 -13   3  107.69   11.43
  -1 -13  -3  105.34   11.22
   1  13   3   86.82   16.23
  -1 -13  -3   92.67   15.49
  -2 -13  -3   86.50   11.04
  -2 -13  -3   69.74   14.56
   2 -13   3   78.62   12.75
   2  13   3   83.01   16.74
  -2  13  -3   73.01   11.73
  -2  13  -3   53.56   17.14
   2 -13   3   86.71    9.85
  -3  13  -3   74.69   11.67
   3  13   3   77.41   17.44
   3 -13   3   55.46   12.98
  -3 -13  -3   30.95   14.25
  -3  13  -3  101.30   20.93
  -4  13  -3  132.51   15.74
   4  13   3  145.82   21.90
  -4 -13  -3  148.76   19.97
  -4  13  -3  175.36   26.38
  -5  13  -3   25.36   20.25
  -5 -13  -3   13.05   14.73
   5  13   3   -2.71   16.49
   6  13   3   61.42   21.44
  -6  13  -3   15.64   23.00
  -6 -13  -3   32.22   17.96
  -7 -13  -3    3.27   18.36
  -7  13  -3   51.04   27.18
   7  13   3   26.54   23.16
   8  13   3  -26.12   22.67
  -8  13  -3   -1.46   26.35
  -8 -13  -3   17.26   20.29
  11  14  -3    5.97   30.27
 -11  14   3  -14.37   27.54
  10  14  -3  -15.48   20.08
  10  14  -3   13.28   26.86
 -10  14   3  -23.58   26.15
   9  14  -3   -3.25   18.99
   9 -14  -3   33.20   17.70
   9  14  -3   -2.64   23.30
  -9  14   3   25.28   24.91
  -8  14   3    7.78   18.97
   8  14  -3    3.42   17.08
   8 -14  -3   17.56   15.49
  -8  14   3   25.21   22.13
   8  14  -3   12.13   21.36
  -7  14   3   31.49   17.93
   7 -14  -3   62.15   15.95
   7  14  -3   52.13   20.36
  -7  14   3   48.42   22.28
   7  14  -3   53.09   17.31
  -6 -14   3   21.22   10.54
   6 -14  -3   15.59   14.06
   6  14  -3   24.24   15.17
  -6  14   3   -1.28   15.51
   6  14  -3   34.51   18.16
  -6  14   3   31.48   18.77
  -5  14   3   -0.23   14.31
  -5 -14   3   -7.04    8.78
   5  14  -3  -17.49   13.03
   5 -14  -3   13.11   12.07
   5  14  -3    1.36   13.76
   4  14  -3   41.60   14.46
  -4 -14   3   57.44   13.83
   4  14  -3   51.55   14.45
   4 -14  -3   22.94   12.78
  -4  14   3   47.41   15.57
  -4 -14   3   58.57   10.17
  -3 -14   3   80.68   11.52
  -3  14   3   81.94   16.53
   3 -14  -3   84.12   14.04
  -3 -14   3   69.69   13.03
   3  14  -3  107.88   15.30
   3 -14  -3   56.12   14.16
   3  14  -3   78.25   15.68
   2  14  -3  131.80   16.37
  -2  14   3  167.40   19.23
   2 -14  -3  132.54   17.81
  -2 -14   3  132.94   15.06
   2 -14  -3  117.19   15.01
   1  14  -3   33.31   11.05
  -1 -14   3   41.42   10.53
   1 -14  -3   19.21   12.48
   1 -14  -3   38.87   14.59
   1 -14  -3   40.82   10.59
   0 -14  -3  244.40   20.27
   0 -14   3  251.15   19.60
   0 -14  -3  218.00   23.41
   0  14  -3  203.67   23.10
   0  14   3  248.71   24.15
   0  14  -3  259.63   20.35
  -1  14  -3    7.63   13.80
  -1 -14  -3   30.47   13.30
   1 -14   3   27.99   10.15
   1  14   3   16.17   13.42
   1 -14   3   20.08    8.57
  -1 -14  -3    8.40    8.41
   2  14   3   35.22   15.04
   2 -14   3   31.14    8.69
   2 -14   3   42.04   11.71
  -2 -14  -3   18.55   13.31
  -2  14  -3   24.28   16.46
   3  14   3   98.79   19.00
  -3  14  -3   90.31   21.54
  -3 -14  -3   77.63   16.14
  -3  14  -3   94.98   14.07
  -4 -14  -3    8.17   14.18
   4  14   3   32.44   16.79
  -4  14  -3   -9.44   18.56
  -5 -14  -3  -10.75   15.18
   5  14   3   -8.15   17.39
  -5  14  -3    7.02   20.82
  -6 -14  -3   32.08   18.23
   6  14   3   42.60   21.31
  -6  14  -3   36.85   24.96
   7  14   3    9.47   23.70
  -7  14  -3   -5.23   25.58
  -7 -14  -3    5.74   18.15
   8  14   3   -0.52   25.57
  -8 -14  -3    6.40   20.37
  -8  14  -3   29.36   28.70
 -10  15   3   -9.99   26.92
  10  15  -3   42.15   29.40
   9 -15  -3   31.04   18.34
  -9  15   3   10.82   25.94
   9  15  -3  -10.29   24.90
   9  15  -3   -6.44   20.44
   8  15  -3   40.29   23.69
  -8  15   3   52.36   25.97
   8  15  -3   67.65   20.94
   8 -15  -3   32.28   16.88
   7 -15  -3   56.76   17.21
   7  15  -3  120.31   21.65
  -7  15   3  109.13   22.13
  -7  15   3   99.98   26.16
   7  15  -3   83.32   23.94
  -6  15   3    9.48   19.68
   6  15  -3   61.99   19.83
   6  15  -3    7.28   15.78
  -6  15   3   12.41   16.45
   6 -15  -3   19.25   13.96
  -5 -15   3   69.92   11.95
   5  15  -3   58.08   16.86
  -5  15   3   78.52   17.60
   5 -15  -3   38.97   14.54
   5  15  -3   55.85   17.12
   4 -15  -3   24.61   13.59
  -4 -15   3   34.86   14.13
  -4  15   3   40.57   16.00
  -4 -15   3   38.60   10.20
   4  15  -3   36.49   15.12
   4  15  -3   36.62   14.31
  -3  15   3   76.26   16.46
  -3 -15   3   67.61   11.89
   3  15  -3   98.71   15.92
  -3 -15   3   72.49   13.77
   3 -15  -3   61.18   15.12
   3  15  -3   93.62   17.35
   2 -15  -3    9.59   10.90
   2  15  -3   10.74   11.55
   2 -15  -3   22.39   12.96
  -2 -15   3   37.90   11.62
  -2  15   3   22.13   13.96
  -1 -15   3   27.58   10.26
   1 -15  -3   -2.90   14.47
   1 -15  -3   17.42   10.29
   1  15  -3   19.55   11.62
   1 -15  -3   21.37   13.59
   0  15   3    9.83   14.16
   0 -15   3   20.25   10.29
   0 -15  -3    1.12   13.48
   0  15  -3   16.05   13.87
   0  15  -3    2.13   10.51
   0 -15  -3    5.33    9.26
   1 -15   3  102.86   12.99
   1  15   3  106.38   18.88
   1 -15   3  139.12   14.76
  -1 -15  -3   93.80   17.23
  -1  15  -3  103.24   19.53
  -2 -15  -3    6.71   13.14
   2  15   3    9.40   14.58
  -2  15  -3    2.99   15.71
  -3  15  -3   48.25   19.63
   3  15   3   54.81   17.67
  -3 -15  -3   62.04   16.44
  -4  15  -3   20.43   21.16
   4  15   3   66.30   19.28
  -4 -15  -3   20.18   15.32
   5  15   3   45.72   20.00
  -5  15  -3   15.38   24.12
  -5 -15  -3  -21.00   15.47
  -6  15  -3    5.23   25.72
   6  15   3   53.19   22.98
  -6 -15  -3   19.59   17.88
  -7 -15  -3  -17.57   18.64
  -7  15  -3    5.54   27.33
   7  15   3    5.06   24.48
   9  16  -3    3.42   26.07
   9  16  -3  -17.86   20.04
  -9  16   3  -19.07   27.01
   8 -16  -3   -1.83   16.03
   8  16  -3   22.21   24.83
   8  16  -3  -15.54   19.01
  -8  16   3   23.58   25.87
  -7  16   3  -16.22   21.63
   7 -16  -3   15.78   15.82
   7  16  -3   14.36   20.20
   7  16  -3   14.65   17.47
  -6  16   3   17.85   17.05
   6 -16  -3    8.31   14.82
   6  16  -3   14.11   17.41
   6  16  -3    5.93   17.56
   5  16  -3   31.60   16.81
   5  16  -3   51.64   17.01
  -5  16   3   40.99   17.26
   5 -16  -3   46.82   15.68
   4 -16  -3    1.11   12.85
  -4 -16   3    0.74   10.02
   4  16  -3   -0.61   14.52
   4  16  -3    6.95   13.92
  -4  16   3    3.82   15.14
   3  16  -3   48.08   15.96
  -3 -16   3   27.81   12.47
   3  16  -3   31.62   13.95
  -3 -16   3   14.91   10.32
  -3  16   3   47.18   16.66
   3 -16  -3   27.12   13.73
  -2 -16   3   81.12   13.85
   2 -16  -3   75.40   16.13
  -2  16   3   91.02   17.46
   2  16  -3   71.93   14.84
   1 -16  -3   12.89   16.39
  -1 -16   3    9.59   11.12
   1 -16  -3    0.23   11.04
   1 -16  -3   16.43   13.88
   1  16  -3   18.23   12.01
   0  16   3   20.31   15.79
   0 -16  -3    5.91   14.66
   0 -16  -3  -12.49   13.41
   0  16  -3   24.86   11.64
   1 -16   3   38.64   10.93
  -1 -16  -3   41.84   15.33
  -1  16  -3   45.98   17.86
   1  16   3   37.03   16.87
  -2  16  -3   -4.16   16.23
   2  16   3   -3.02   15.48
  -2 -16  -3    5.20   13.68
  -3 -16  -3   73.82   17.13
   3  16   3  109.21   20.93
  -3  16  -3   36.87   20.47
  -4  16  -3   15.31   20.68
   4  16   3  -16.71   16.98
  -4 -16  -3   -0.78   15.12
  -5  16  -3   30.16   25.50
   5  16   3  -11.36   19.64
  -5 -16  -3    5.56   17.11
  -6 -16  -3   -8.42   18.24
  -6  16  -3    1.49   27.39
   6  16   3   -8.64   22.29
  -7 -16  -3  -11.98   19.69
  -7  16  -3   12.64   28.28
   7  16   3  -35.53   22.92
   9  17  -3   10.11   26.42
  -9  17   3    2.06   28.58
  -8  17   3   -8.02   25.87
   8 -17  -3   34.40   17.90
   8  17  -3   24.01   24.86
   8  17  -3   20.00   20.32
   7 -17  -3   14.25   16.33
   7  17  -3    4.99   21.05
   7  17  -3    5.31   18.66
   6 -17  -3   24.26   16.14
   6  17  -3    8.38   19.00
   6  17  -3    7.64   18.74
   5 -17  -3   33.90   16.19
  -5  17   3    5.19   17.39
   5  17  -3   60.37   19.19
   5  17  -3   30.61   17.30
   4  17  -3   26.01   16.02
   4  17  -3    5.57   14.44
  -4  17   3   -4.26   16.02
   4 -17  -3   13.69   14.44
  -4 -17   3    2.10   10.30
   3  17  -3   13.89   14.87
  -3  17   3   14.11   16.11
   3 -17  -3   22.51   15.22
  -3 -17   3   14.63   11.10
   2 -17  -3   19.15   15.14
   2 -17  -3   11.95   20.88
   2  17  -3   15.36   13.11
   1 -17  -3   23.97   15.22
   1 -17  -3   40.04   18.64
   1  17  -3   31.77   13.76
   0 -17  -3    9.39   15.58
   0  17   3   38.25   16.44
   0 -17  -3  -11.78   13.71
   0  17  -3   30.05   12.92
  -1 -17  -3   32.48   16.53
   1 -17   3   19.28   10.78
   1  17   3   45.33   18.10
  -1  17  -3   10.97   16.88
   2  17   3    3.37   16.60
  -2 -17  -3    0.78   14.82
  -2  17  -3    4.07   17.94
  -3  17  -3   10.89   20.56
  -3 -17  -3    8.70   15.38
   3  17   3   18.83   18.63
   4  17   3   30.94   20.12
  -4 -17  -3   42.01   18.23
  -4  17  -3   25.23   22.97
  -5 -17  -3    2.11   17.03
  -5  17  -3   32.45   25.56
   5  17   3   46.10   22.51
  -6  17  -3  -52.46   25.30
  -6 -17  -3  -21.45   18.59
   6  17   3   -0.72   22.95
   8  18  -3   -9.74   23.90
   7  18  -3    7.68   21.36
   7 -18  -3    8.66   16.86
   7  18  -3   13.38   20.26
   6  18  -3   91.32   22.08
   6  18  -3   45.84   21.71
   6 -18  -3   53.63   18.17
   5  18  -3   -6.96   17.05
   5  18  -3    5.94   18.26
   5 -18  -3   13.08   16.21
   4 -18  -3    2.56   14.86
   4  18  -3   28.62   17.40
   3  18  -3    2.70   15.01
   3 -18  -3    1.04   14.45
  -3 -18   3    6.47   11.96
   2 -18  -3   53.76   16.87
   2 -18  -3   74.61   26.49
   2  18  -3   64.59   16.88
   1 -18  -3  -13.86   14.71
   1 -18  -3   39.78   20.64
   1  18  -3   26.58   14.27
   0  18   3   51.22   18.52
   0  18  -3   22.19   14.52
   0 -18  -3   33.42   16.03
   0 -18  -3   38.90   18.61
  -1  18  -3   39.11   18.64
  -1 -18  -3    8.08   17.01
   1  18   3   33.90   18.14
   2  18   3   22.18   18.72
  -2 -18  -3   -3.49   15.53
  -2  18  -3   11.95   19.13
  -3  18  -3   -2.35   21.69
  -3 -18  -3    4.87   16.57
   3  18   3   25.88   19.87
  -4 -18  -3   19.79   18.50
   4  18   3   45.73   22.01
  -4  18  -3   15.45   24.96
  -5  18  -3   15.90   26.43
  -5 -18  -3  -22.72   18.01
   5  18   3  -13.88   20.82
   7  19  -3   22.19   23.28
   7 -19  -3    3.56   16.90
   6 -19  -3   45.72   18.29
   6  19  -3   65.72   23.77
   5  19  -3   19.75   19.29
   5 -19  -3   49.72   18.09
   5  19  -3   19.15   20.16
   4 -19  -3   16.57   16.80
   4  19  -3  -14.49   16.41
   3  19  -3   39.18   17.34
   3 -19  -3   19.67   16.76
   2 -19  -3   45.01   29.03
   2 -19  -3   21.58   16.84
  -2 -19   3   -0.13   15.18
   2  19  -3   17.96   16.16
   1 -19  -3    2.04   21.65
   1  19  -3    2.53   14.81
   1 -19  -3  -24.83   14.97
   0 -19  -3    8.36   16.65
   0 -19  -3    6.42   19.02
   1  19   3   17.20   19.48
  -1 -19  -3   14.76   17.93
  -2 -19  -3   65.54   19.74
   2  19   3   78.67   22.49
  -2  19  -3   72.13   23.74
   3  19   3   14.00   20.77
  -3 -19  -3   -0.03   16.95
  -3  19  -3   30.30   23.79
  -4  19  -3    5.87   25.28
  -4 -19  -3   -5.77   18.13
   4  19   3   23.26   22.11
   6 -20  -3   25.30   18.45
   6  20  -3  -16.20   20.30
   5 -20  -3   -0.59   16.85
   5  20  -3  -31.85   18.32
   4  20  -3    0.36   17.97
   4 -20  -3   15.52   17.27
   3  20  -3   -2.71   17.47
   3 -20  -3  -11.00   16.12
   2 -20  -3   33.64   31.90
   2  20  -3   59.54   18.70
   2 -20  -3   38.19   17.81
   1  20  -3   20.13   17.08
   1 -20  -3   35.83   18.13
   1 -20  -3   58.05   26.14
   0 -20  -3    1.98   20.55
   0 -20  -3   -3.23   16.99
   1  20   3   61.21   23.31
  -1 -20  -3    3.96   19.11
  -1 -20  -3   33.50   21.00
   2  20   3   20.89   21.49
  -2 -20  -3   -5.48   18.97
  -3 -20  -3  -16.73   18.34
  -3  20  -3    2.78   23.69
   3  20   3   -5.06   21.23
   4 -21  -3    0.94   17.21
   4  21  -3   34.76   21.09
   3 -21  -3  -49.54   52.07
   3 -21  -3   17.61   18.27
   3  21  -3   37.48   19.87
   2  21  -3   28.94   18.99
   2 -21  -3    9.62   17.55
   2 -21  -3  -46.45   32.63
   1 -21  -3   29.46   18.95
   1 -21  -3   44.91   28.68
   0 -21  -3   -5.55   17.81
   0 -21  -3    6.34   23.92
   1  21   3   -3.90   20.34
  -1 -21  -3   -5.85   20.94
  -1 -21  -3   -3.45   18.37
   2  21   3   21.39   22.57
  -2 -21  -3   -8.65   19.78
  14   0  -4   22.16   25.19
  13   0  -4   11.18   23.68
 -13   0   4   26.69   18.37
 -12   0   4   34.18   16.80
  12   0  -4    8.14   21.07
 -11   0   4  -11.05   13.56
  11   0  -4   -0.82   19.38
 -11   0   4   17.09   20.99
  10   0  -4    2.71   17.28
 -10   0   4    9.40   12.97
 -10   0   4   -5.22   17.71
  -9   0   4    2.64   11.14
   9   0  -4  -11.24   15.27
  -9   0   4   18.12   17.31
  -8   0   4   21.99   16.03
   8   0  -4   10.34   14.34
  -8   0   4    1.05    9.78
   7   0  -4 1068.01   72.89
  -7   0   4 1172.81   73.13
  -7   0   4 1158.45   70.56
   6   0  -4   21.40    7.26
   6   0  -4    8.96    9.51
  -6   0   4   13.66    6.66
  -6   0   4    7.80   11.21
   5   0  -4    1.46    8.78
  -5   0   4    8.66    5.28
   5   0  -4    2.59    5.16
  -5   0   4   -8.64    8.79
   4   0  -4  250.73   19.62
   4   0  -4  204.44   19.38
  -4   0   4  235.28   18.95
   4   0  -4  259.72   16.61
   3   0  -4  191.77   12.96
   3   0  -4  178.90   14.64
  -3   0   4  178.30   14.02
   3   0  -4  177.94   15.40
   3   0  -4  180.62   14.60
  -2   0   4  138.05   10.55
   2   0  -4  133.41   11.02
   2   0  -4  132.98   11.26
   2   0  -4  145.85   11.79
  -2   0   4  122.91   10.32
  -2   0   4  146.41   11.32
  -1   0   4  127.53   10.45
   1   0  -4  120.02   11.03
  -1   0   4  128.82    9.80
  -1   0   4  143.04   11.42
   1   0  -4  131.61   10.15
   1   0  -4  142.85   10.37
  -1   0   4  144.99   10.74
   1   0  -4  128.68   10.51
   0   0  -4   12.32    3.98
   0   0   4   12.30    3.87
   0   0   4   17.64    5.78
   0   0  -4   16.81    6.17
   0   0  -4    7.47    4.09
   0   0  -4   10.51    4.20
   0   0  -4   12.56    4.09
   1   0   4 1815.67  109.03
  -1   0  -4 1952.31  107.79
  -1   0  -4 1819.48  111.74
  -1   0  -4 1798.18  107.62
  -2   0  -4  442.58   30.86
   2   0   4  425.65   27.14
   3   0   4  328.17   20.31
  -3   0  -4  225.05   23.48
  -4   0  -4  194.34   21.56
   4   0   4  224.23   17.05
   5   0   4    0.35    8.05
  -5   0  -4   12.89   12.40
   6   0   4    4.50    9.94
  -6   0  -4    6.93   14.85
   7   0   4   68.17   14.03
  -7   0  -4   49.74   18.44
   8   0   4    5.05   13.58
  -8   0  -4    0.06   16.71
  -9   0  -4   30.11   19.35
   9   0   4   -1.59   16.04
 -10   0  -4   10.39   20.92
 -14   1   4  -15.31   19.58
  14  -1  -4   32.97   25.19
  14   1  -4    0.05   24.68
 -13  -1   4    4.77   17.06
  13   1  -4   16.59   23.06
 -13   1   4    0.60   17.56
  13  -1  -4    5.75   21.38
  12  -1  -4   -2.78   19.79
 -12  -1   4    8.90   15.69
 -12   1   4   -0.88   16.22
  12   1  -4   17.26   21.74
 -11  -1   4   69.59   16.52
  11  -1  -4   55.40   21.14
 -11   1   4   67.74   16.69
  11   1  -4   89.11   24.37
 -11  -1   4   53.50   21.30
 -11   1   4   84.08   22.94
  10   1  -4   76.52   21.02
  10  -1  -4   91.32   21.72
 -10  -1   4   69.59   21.26
 -10   1   4   70.20   16.12
 -10   1   4   30.63   20.24
 -10  -1   4   86.81   15.85
  -9   1   4   22.68   18.16
   9   1  -4   39.51   18.58
  -9  -1   4   43.12   12.49
  -9   1   4   41.65   12.77
  -9  -1   4   55.48   18.58
   9  -1  -4   26.73   16.57
  -8  -1   4  388.22   30.85
  -8   1   4  291.27   25.62
  -8   1   4  359.41   30.64
   8  -1  -4  289.14   29.28
  -8  -1   4  298.65   24.44
   8   1  -4  319.08   30.30
   7   1  -4    9.35    9.59
  -7   1   4   48.49   14.68
   7  -1  -4   25.55   13.02
  -7  -1   4   34.77    8.52
  -7  -1   4   20.30   13.79
   7   1  -4   18.24   13.42
  -7   1   4   23.56    9.33
   6   1  -4  448.38   37.08
   6  -1  -4  472.15   36.64
  -6  -1   4  534.98   33.42
  -6   1   4  519.69   34.30
   6   1  -4  603.70   34.68
  -6  -1   4  481.12   37.64
  -6   1   4  547.06   37.54
   6  -1  -4  482.75   34.38
  -5  -1   4  597.89   40.69
  -5  -1   4  624.03   37.96
  -5   1   4  606.12   38.82
   5  -1  -4  632.90   39.03
   5  -1  -4  559.29   40.14
  -5   1   4  614.54   40.43
   5   1  -4  594.11   41.47
   5   1  -4  643.65   38.37
   5  -1  -4  589.38   41.01
  -4  -1   4  648.70   41.53
   4   1  -4  600.50   41.77
   4  -1  -4  707.18   41.48
   4   1  -4  686.04   39.81
   4  -1  -4  621.04   41.96
   4  -1  -4  648.35   40.61
   4   1  -4  626.01   42.66
  -4   1   4  670.71   41.07
   3   1  -4  395.41   24.68
   3   1  -4  394.62   26.39
   3  -1  -4  404.29   26.15
  -3   1   4  413.42   25.83
   3   1  -4  372.48   26.19
  -3  -1   4  424.96   25.80
   3   1  -4  376.38   27.26
   3  -1  -4  382.16   26.61
   2   1  -4  617.53   37.69
   2   1  -4  607.98   36.49
  -2  -1   4  606.79   37.08
   2  -1  -4  577.40   36.58
  -2  -1   4  710.80   38.07
   2   1  -4  584.58   38.05
   2  -1  -4  585.55   37.31
  -2   1   4  604.67   37.48
  -2  -1   4  584.45   35.86
   2   1  -4  603.27   37.40
  -2   1   4  626.57   36.52
   2  -1  -4  618.25   37.81
   2  -1  -4  594.65   37.66
  -2  -1   4  608.83   37.89
   1   1  -4  254.16   15.98
   1   1  -4  246.57   17.26
   1  -1  -4  255.08   17.46
  -1  -1   4  241.07   15.84
  -1   1   4  274.06   18.15
  -1   1   4  278.04   17.03
  -1   1   4  235.34   16.61
   1   1  -4  272.83   17.45
   1   1  -4  230.86   17.72
  -1  -1   4  233.95   17.18
   1  -1  -4  266.78   16.53
   1  -1  -4  257.94   18.11
  -1  -1   4  265.59   17.11
  -1  -1   4  247.84   17.63
   1  -1  -4  256.75   16.80
   0   1  -4  235.89   15.02
   0   1  -4  205.39   17.55
   0  -1   4  213.92   15.56
   0   1  -4  244.07   15.26
   0  -1  -4  232.70   14.91
   0  -1  -4  248.79   17.83
   0   1   4  241.41   17.35
   0   1   4  226.11   14.95
   0   1  -4  229.59   14.54
   0  -1  -4  217.01   15.48
   0   1  -4  221.61   15.81
   0  -1   4  213.14   17.23
   0  -1  -4  230.59   15.61
   1  -1   4  260.47   17.95
  -1   1  -4  261.03   16.86
   1   1   4  277.67   17.15
  -1   1  -4  279.36   16.99
  -1  -1  -4  248.22   20.37
  -1   1  -4  225.70   20.03
   1   1   4  235.29   17.51
   2  -1   4  116.28   10.00
  -2   1  -4  144.01   15.26
  -2  -1  -4  136.72   14.49
  -2   1  -4  135.35   10.36
   2   1   4  124.55   11.19
   3  -1   4  140.52   11.23
  -3   1  -4  137.22   16.70
   3   1   4  130.17   12.09
  -3  -1  -4  123.69   15.63
  -4   1  -4  287.19   26.39
   4   1   4  293.28   21.54
   4  -1   4  316.52   20.69
  -4  -1  -4  250.38   25.48
   5   1   4   -0.38    8.76
  -5   1  -4   26.74   14.27
  -5  -1  -4   31.75   13.89
   5  -1   4   10.13    7.95
  -6  -1  -4  112.60   20.02
   6   1   4  134.95   15.31
   6  -1   4  105.32   14.12
  -6   1  -4   99.62   19.51
  -7  -1  -4   13.89   16.04
  -7   1  -4   -3.86   15.58
   7  -1   4   28.72   11.74
   7   1   4   38.77   13.63
   8   1   4   20.06   14.96
  -8  -1  -4   46.95   18.69
  -8   1  -4   25.68   18.91
   8  -1   4   38.94   14.63
  -9  -1  -4   56.40   21.14
  -9   1  -4   21.27   20.07
   9   1   4    5.96   16.76
 -10   1  -4   41.75   21.93
 -10  -1  -4  -19.13   19.31
  14  -2  -4   47.14   26.55
 -14   2   4   -8.01   20.10
  14   2  -4   45.20   27.42
  13   2  -4   -1.45   22.44
  13  -2  -4   22.77   22.61
 -13   2   4   24.47   19.59
  12   2  -4   81.97   25.16
 -12   2   4  117.20   21.91
  12  -2  -4   86.36   23.54
 -12  -2   4   71.78   17.63
 -11  -2   4   56.60   14.99
 -11   2   4   35.32   16.83
 -11   2   4   46.11   21.94
  11  -2  -4   36.22   20.82
  11   2  -4   34.77   21.02
 -11  -2   4   46.16   20.89
 -10  -2   4  128.70   23.35
 -10   2   4  134.46   19.94
 -10  -2   4  120.64   16.98
  10   2  -4  118.70   23.69
 -10   2   4  160.42   25.34
  10  -2  -4  119.63   22.88
   9  -2  -4   29.31   17.15
  -9   2   4   34.96   14.00
  -9   2   4   19.68   17.26
  -9  -2   4   31.49   17.61
  -9  -2   4   54.91   11.91
   9   2  -4   42.35   18.54
   8  -2  -4  122.42   19.96
  -8  -2   4  126.59   20.69
  -8  -2   4  159.14   15.29
   8   2  -4  109.14   20.98
  -8   2   4  179.62   17.74
  -8   2   4  137.23   21.62
   7   2  -4  494.29   32.20
  -7   2   4  431.70   31.71
   7   2  -4  429.13   35.37
  -7  -2   4  451.84   29.80
   7  -2  -4  407.37   33.55
  -7   2   4  485.48   35.62
  -7  -2   4  353.47   33.44
  -6  -2   4  139.23   11.94
   6   2  -4  127.55   17.76
  -6   2   4  152.87   14.14
   6   2  -4  173.50   14.14
  -6   2   4  138.10   17.23
  -6  -2   4  142.21   17.44
   6  -2  -4   94.57   15.85
   5   2  -4  482.59   35.61
   5   2  -4  515.68   34.16
  -5   2   4  531.42   33.30
  -5  -2   4  492.97   35.41
  -5  -2   4  470.16   30.97
  -5   2   4  514.79   34.42
   5   2  -4  551.10   31.91
   5  -2  -4  487.34   34.76
   5  -2  -4  479.17   34.23
   5  -2  -4  491.70   32.91
   4  -2  -4  507.76   33.95
  -4  -2   4  515.90   34.10
   4   2  -4  483.95   35.36
   4   2  -4  523.61   31.60
  -4   2   4  540.12   33.78
   4  -2  -4  535.04   33.90
   4   2  -4  510.22   34.34
   4  -2  -4  525.29   33.28
   3  -2  -4 1537.23   92.24
   3   2  -4 1632.03   91.11
   3  -2  -4 1536.39   89.62
   3   2  -4 1428.15   92.32
  -3  -2   4 1546.24   92.42
  -3   2   4 1527.19   89.43
   3  -2  -4 1503.53   91.45
   3   2  -4 1547.07   92.32
  -3  -2   4 1554.11   89.40
   2   2  -4  940.41   60.01
   2  -2  -4  998.30   60.41
  -2   2   4 1013.50   58.28
  -2  -2   4  946.72   59.99
  -2  -2   4  999.18   57.43
  -2  -2   4 1143.35   60.15
   2   2  -4 1037.45   59.88
   2  -2  -4  986.16   58.34
   2   2  -4  961.12   60.28
   2   2  -4  968.86   58.05
   2  -2  -4  928.73   59.56
   2  -2  -4  931.83   59.53
  -2  -2   4 1044.49   59.41
   1  -2  -4  658.32   40.92
   1  -2  -4  662.40   39.91
  -1  -2   4  647.85   41.13
  -1  -2   4  684.46   38.54
  -1  -2   4  632.54   41.26
   1   2  -4  631.34   40.83
  -1  -2   4  729.47   40.33
   1  -2  -4  699.43   42.12
   1  -2  -4  677.11   40.11
  -1   2   4  641.28   39.85
   1   2  -4  683.87   38.85
   1   2  -4  662.05   41.10
  -1   2   4  670.66   41.72
   0  -2  -4  232.23   16.20
   0   2   4  245.42   17.65
   0  -2  -4  237.32   16.07
   0   2   4  225.92   14.75
   0   2  -4  232.43   16.33
   0  -2   4  247.78   14.84
   0   2  -4  237.18   15.35
   0   2  -4  233.79   14.26
   0  -2   4  222.76   16.51
   0   2  -4  205.25   17.79
   0  -2  -4  203.91   16.85
   0  -2   4  226.27   17.72
  -1  -2  -4   59.81    9.86
  -1   2  -4   86.97    6.54
  -1   2  -4   72.81    6.35
   1  -2   4   78.65    8.48
   1   2   4   80.14    6.38
   1   2   4   75.24    8.51
  -1  -2  -4   61.09    8.04
  -1   2  -4   62.44   10.93
   2  -2   4   17.38    4.46
  -2  -2  -4   34.06    9.18
  -2   2  -4   25.27    4.46
  -2   2  -4   27.52    9.94
   2   2   4   26.49    6.75
   3   2   4  201.24   16.34
  -3   2  -4  207.98   14.62
  -3  -2  -4  195.10   19.48
  -3   2  -4  207.92   19.91
   3  -2   4  193.09   14.17
   4   2   4   -1.61    7.71
  -4  -2  -4    6.90   10.45
  -4   2  -4   15.29   11.49
   4  -2   4   -3.78    5.36
  -5   2  -4  283.29   27.51
  -5  -2  -4  279.21   26.59
   5   2   4  270.37   22.46
   5  -2   4  273.48   20.26
   6   2   4  288.05   23.36
  -6   2  -4  226.90   26.91
  -6  -2  -4  228.27   26.39
   6  -2   4  253.59   20.41
  -7  -2  -4   67.95   18.43
   7   2   4   62.70   15.30
   7  -2   4   37.64   12.27
  -7   2  -4   32.58   17.82
   8  -2   4  -15.15   12.24
   8   2   4   -8.15   14.39
  -8   2  -4   11.90   17.82
  -8  -2  -4   19.02   17.98
  -9   2  -4  -27.08   17.03
   9   2   4    0.77   16.50
  -9  -2  -4   17.41   19.01
  10   2   4  -17.90   19.18
 -10  -2  -4   15.50   20.15
 -10   2  -4   50.53   22.12
 -14   3   4    5.76   21.62
  14  -3  -4   19.02   24.15
  14   3  -4   -3.27   26.45
 -13   3   4    8.58   19.77
  13   3  -4  -43.70   22.34
  13  -3  -4   10.68   21.53
  12  -3  -4  -14.30   19.23
 -12  -3   4   14.39   14.37
 -12   3   4   28.37   19.49
  12   3  -4   10.00   22.03
 -11  -3   4    9.71   13.09
 -11   3   4  -22.73   15.38
 -11   3   4   22.29   21.03
  11   3  -4   32.07   21.34
 -11  -3   4   36.62   19.66
  11  -3  -4   16.47   18.92
 -10   3   4  109.87   18.64
 -10   3   4   54.45   21.72
  10   3  -4   59.46   21.54
  10  -3  -4  109.69   21.09
 -10  -3   4  100.52   14.89
  -9   3   4   17.82   18.50
   9  -3  -4   24.42   15.29
   9   3  -4   42.52   18.43
  -9  -3   4   23.59   10.72
  -9   3   4   49.95   14.37
  -8   3   4  488.25   36.70
   8   3  -4  526.21   37.44
  -8  -3   4  487.44   33.68
   8  -3  -4  457.33   37.69
  -8   3   4  480.63   39.47
   8   3  -4  517.27   40.42
   7  -3  -4   93.30   15.99
  -7  -3   4  102.50   10.83
   7   3  -4   84.89   17.55
  -7   3   4   86.18   17.17
  -7   3   4  100.64   14.14
   7   3  -4   91.71   15.31
   7   3  -4   83.09   12.97
   6  -3  -4  360.20   30.96
   6   3  -4  381.17   30.95
  -6  -3   4  421.29   26.76
   6   3  -4  412.23   31.95
   6   3  -4  465.11   28.28
  -6   3   4  431.72   29.78
   6  -3  -4  409.87   31.30
  -6   3   4  407.96   31.47
   5   3  -4  186.70   13.34
   5   3  -4  172.48   18.80
   5   3  -4  163.38   16.42
   5  -3  -4  228.87   18.55
  -5   3   4  157.54   16.92
   5  -3  -4  147.28   16.78
  -5   3   4  206.43   16.09
   4  -3  -4   55.98    8.25
  -4   3   4   58.68    9.66
   4   3  -4   56.11   11.52
   4   3  -4   50.54    8.93
   4  -3  -4   50.05    9.52
   4  -3  -4   52.68    9.41
   3   3  -4 1099.47   63.95
   3  -3  -4 1076.06   63.65
  -3  -3   4 1162.98   65.71
   3   3  -4 1061.75   65.47
   3  -3  -4 1098.69   65.52
  -3  -3   4 1017.48   63.45
   3   3  -4  974.21   65.89
   3  -3  -4 1046.66   64.84
  -3   3   4 1095.10   63.60
  -2   3   4  389.14   24.77
  -2  -3   4  386.15   25.39
   2   3  -4  378.24   26.45
   2  -3  -4  354.26   25.08
  -2  -3   4  386.41   24.00
  -2  -3   4  438.57   26.12
   2  -3  -4  349.82   25.42
   2   3  -4  398.13   25.48
   2   3  -4  401.51   25.06
  -2  -3   4  372.80   23.57
   2  -3  -4  375.79   24.78
   1  -3  -4  112.67    9.62
   1   3  -4   87.10    9.22
  -1  -3   4   81.34    9.00
   1  -3  -4  115.44    9.80
  -1  -3   4   96.14    6.62
   1  -3  -4   97.67    7.75
   1   3  -4  105.68   10.61
   1  -3  -4   86.22    9.81
  -1   3   4  104.28    9.31
  -1  -3   4  107.09    9.45
  -1  -3   4  117.47    9.14
   1   3  -4   88.37    9.98
  -1   3   4  104.36    9.69
   0  -3  -4  726.56   45.79
   0  -3   4  766.81   46.36
   0  -3  -4  741.83   44.98
   0   3  -4  749.43   45.01
   0  -3   4  798.04   44.12
   0   3  -4  734.65   42.99
   0   3  -4  724.99   48.15
   0   3  -4  757.09   46.34
   0  -3   4  791.34   48.00
   0  -3  -4  701.13   47.25
   1   3   4  738.46   45.80
  -1  -3  -4  803.10   46.91
   1   3   4  738.89   47.39
  -1  -3  -4  765.39   49.47
  -1   3  -4  748.27   50.63
  -1   3  -4  826.56   45.61
   1  -3   4  731.25   47.89
  -1   3  -4  816.77   45.29
  -2   3  -4 1517.19   85.37
  -2   3  -4 1449.30   91.94
   2   3   4 1441.03   87.42
  -2  -3  -4 1424.41   90.51
  -2   3  -4 1541.69   85.23
   2  -3   4 1390.76   88.46
   3  -3   4  719.05   41.92
  -3  -3  -4  724.27   47.86
  -3   3  -4  739.34   42.69
  -3   3  -4  640.46   48.61
   3   3   4  668.50   44.35
   4  -3   4  109.12    9.76
  -4  -3  -4  118.18   16.70
   4   3   4   77.76   12.27
  -4   3  -4  124.08   18.13
  -4   3  -4  142.76   11.75
   5   3   4  108.68   14.78
  -5  -3  -4  134.62   18.55
  -5   3  -4  126.02   20.00
   5  -3   4  134.36   12.06
  -6  -3  -4   -2.78   13.89
   6   3   4    3.62   11.22
   6  -3   4   -2.25    8.27
  -6   3  -4   14.96   14.44
   7   3   4    1.45   13.35
   7  -3   4    1.02    9.83
  -7   3  -4   17.05   16.91
  -7  -3  -4  -12.71   14.46
   8   3   4   14.17   16.31
  -8   3  -4   28.97   18.41
  -8  -3  -4   59.84   19.62
  -9   3  -4   45.29   20.25
   9   3   4   16.98   18.44
  -9  -3  -4   27.53   20.11
  -9   3  -4   15.11   19.23
 -10   3  -4   15.79   21.79
 -10  -3  -4    1.80   19.89
  10   3   4    3.87   19.62
  13  -4  -4   17.81   22.58
  13   4  -4   30.94   26.76
 -13   4   4   20.96   20.61
  12   4  -4   48.96   24.43
  12  -4  -4   50.75   22.37
  12   4  -4   97.36   22.80
 -12   4   4   61.12   21.10
 -11   4   4   48.10   22.50
  11  -4  -4    5.40   17.52
  11   4  -4   27.76   21.28
 -11  -4   4   11.23   12.39
 -11   4   4    6.57   17.01
 -10   4   4   70.74   17.60
  10   4  -4   46.92   21.22
  10   4  -4   69.45   19.23
 -10   4   4   83.67   23.88
 -10  -4   4   76.83   13.68
  10  -4  -4   65.12   19.32
   9   4  -4   16.46   17.22
   9   4  -4  -22.78   13.29
  -9   4   4    6.42   13.36
  -9  -4   4    9.12    9.62
  -9   4   4   11.43   17.80
   9  -4  -4    4.30   14.73
  -8  -4   4   35.43    9.37
  -8   4   4   37.66   17.25
   8   4  -4   15.10   11.22
   8   4  -4   26.07   16.65
   8  -4  -4   46.14   15.66
   8   4  -4   51.45   14.85
  -8   4   4   69.16   14.69
   7   4  -4  563.19   42.28
  -7  -4   4  608.48   37.73
   7   4  -4  599.04   44.46
   7   4  -4  623.78   38.95
  -7   4   4  577.99   41.19
   7  -4  -4  548.34   41.79
  -7   4   4  598.38   43.09
  -6  -4   4  198.79   13.53
   6   4  -4  180.56   21.41
   6  -4  -4  189.78   19.46
  -6   4   4  162.47   17.39
  -6   4   4  205.47   20.47
   6   4  -4  187.97   14.27
   6   4  -4  175.97   18.20
   6  -4  -4  184.66   19.07
   5  -4  -4 1061.63   65.70
  -5   4   4 1071.37   65.66
   5   4  -4 1080.74   67.05
   5   4  -4 1043.82   68.35
   5  -4  -4 1063.38   66.53
  -5   4   4 1098.73   67.01
  -4  -4   4  418.25   30.49
   4   4  -4  409.25   32.06
   4  -4  -4  432.52   30.06
   4   4  -4  491.03   30.75
   4  -4  -4  441.33   30.28
  -4   4   4  482.42   30.38
   3  -4  -4  780.47   47.82
  -3  -4   4  751.59   45.64
  -3   4   4  752.96   46.90
   3   4  -4  775.91   49.36
  -3  -4   4  778.95   48.21
   3  -4  -4  778.19   46.98
   3   4  -4  790.49   48.29
   2  -4  -4  690.43   44.75
   2   4  -4  659.67   46.11
   2   4  -4  741.18   45.66
  -2   4   4  798.17   45.01
  -2  -4   4  785.47   46.34
   2  -4  -4  742.16   46.56
  -2  -4   4  764.92   46.16
  -2  -4   4  734.67   44.84
   2   4  -4  801.18   46.42
  -2  -4   4  699.52   43.68
   2  -4  -4  752.14   45.55
   1  -4  -4  269.75   20.22
   1  -4  -4  298.88   20.62
  -1   4   4  294.46   20.18
   1  -4  -4  291.65   21.23
  -1  -4   4  309.06   20.72
   1   4  -4  284.95   20.18
  -1  -4   4  309.77   19.84
   1   4  -4  295.37   20.80
  -1  -4   4  301.74   20.99
   1   4  -4  299.53   21.65
   0  -4  -4 1680.49   96.24
   0  -4  -4 1654.53   98.00
   0   4   4 1703.71   98.11
   0  -4  -4 1639.40  100.26
   0  -4   4 1626.56  100.42
   0  -4   4 1806.31   96.07
   0   4  -4 1577.97   99.08
   0   4  -4 1549.59  101.08
   0   4  -4 1636.26   96.53
   0  -4   4 1653.39   99.15
  -1   4  -4  149.51   16.17
   1   4   4  133.88   12.45
  -1  -4  -4  125.18   12.98
  -1   4  -4  120.47    9.52
   1  -4   4  107.20   11.55
  -1  -4  -4  137.00   12.44
  -2   4  -4   24.73   11.38
   2   4   4   29.91    7.88
  -2  -4  -4   23.13    9.10
   2  -4   4    9.96    7.19
  -3   4  -4  601.09   43.09
   3   4   4  565.39   38.27
  -3  -4  -4  615.34   41.46
  -4  -4  -4   74.37   14.50
   4   4   4   83.38   13.06
   4  -4   4   95.89    8.28
  -4   4  -4  118.47   10.68
  -4   4  -4   76.28   16.78
   5  -4   4  173.15   14.57
  -5  -4  -4  197.65   21.91
  -5   4  -4  211.36   23.99
  -5   4  -4  253.82   18.53
   5   4   4  180.13   19.28
   6  -4   4   91.60   10.99
   6   4   4   83.07   15.61
  -6  -4  -4   57.73   17.27
  -6   4  -4   77.09   19.18
  -6   4  -4   86.57   17.62
  -7  -4  -4   14.02   16.70
  -7   4  -4    6.54   17.41
   7   4   4   16.49   14.10
  -7   4  -4   27.56    9.50
   8   4   4  110.37   20.23
  -8  -4  -4   61.55   20.05
  -8   4  -4   44.36   20.89
  -8   4  -4   65.87   18.79
  -9   4  -4   24.68   20.69
  -9   4  -4   38.26   20.24
   9   4   4  -27.94   16.55
  -9  -4  -4   36.32   20.84
  10   4   4  -16.25   20.37
 -10  -4  -4  -12.52   19.76
 -10   4  -4   10.77   22.60
 -13   5   4   -0.58   20.58
  13  -5  -4    1.35   20.44
  13   5  -4   27.28   26.93
 -12   5   4   -2.29   18.37
  12   5  -4   32.56   21.73
  12  -5  -4   -5.33   18.91
  12   5  -4   -2.45   23.58
  11   5  -4   24.55   21.60
 -11  -5   4    8.10   11.98
  11  -5  -4   -2.16   17.97
 -11   5   4    7.78   17.15
 -11   5   4   20.07   21.66
  11   5  -4  -14.13   17.82
 -10   5   4   28.19   17.67
 -10  -5   4   42.09   12.00
  10   5  -4   45.11   21.32
 -10   5   4    2.40   20.23
  10  -5  -4   25.20   16.95
  10   5  -4    7.73   17.48
   9  -5  -4   64.68   18.02
  -9   5   4   97.16   22.18
  -9  -5   4   39.09   10.52
   9   5  -4   63.01   19.89
  -9   5   4   38.20   16.40
   9   5  -4   68.12   18.33
  -8  -5   4  115.28   12.32
   8  -5  -4  100.40   17.75
   8   5  -4  105.30   12.89
  -8   5   4   96.09   17.03
   8   5  -4  115.83   18.32
  -8   5   4  121.83   20.76
   8   5  -4   92.79   20.42
  -7   5   4  491.18   35.06
   7  -5  -4  434.71   35.52
  -7   5   4  527.05   36.77
   7  -5  -4  441.07   34.80
   7   5  -4  511.10   35.76
   7   5  -4  376.20   36.59
  -7  -5   4  437.78   29.82
   7   5  -4  482.53   30.20
   6  -5  -4  202.79   21.34
  -6  -5   4  237.05   15.48
  -6   5   4  273.58   23.14
  -6   5   4  256.44   21.50
   6   5  -4  236.86   15.41
   6   5  -4  230.70   20.68
   6   5  -4  195.45   23.53
   6  -5  -4  197.72   20.72
  -5   5   4   11.84    8.76
   5   5  -4   16.60    8.81
  -5   5   4   -2.27    8.90
   5   5  -4  -13.45    9.98
   5  -5  -4    9.74    9.18
   5  -5  -4    7.21    8.93
  -4   5   4  153.81   15.00
  -4  -5   4  176.00   14.71
   4   5  -4  135.55   14.29
   4  -5  -4  148.67   14.62
   4  -5  -4  143.20   14.59
   4   5  -4  173.01   17.12
   3  -5  -4 1878.46  111.59
   3   5  -4 1821.71  112.47
  -3  -5   4 1892.54  111.12
  -3  -5   4 1918.79  112.84
  -3   5   4 1915.03  109.60
   3  -5  -4 1870.95  109.55
   3   5  -4 1894.89  113.03
  -2  -5   4  973.80   61.08
   2  -5  -4  969.09   60.45
   2   5  -4  962.38   60.31
  -2  -5   4 1014.13   60.12
   2  -5  -4 1044.07   61.89
   2   5  -4 1036.93   60.85
   2   5  -4  990.34   61.30
   2  -5  -4  995.74   59.53
  -2   5   4  993.02   59.44
  -1  -5   4  681.80   38.98
   1  -5  -4  639.16   39.06
  -1   5   4  661.88   39.00
   1   5  -4  554.84   40.21
   1   5  -4  601.20   39.89
  -1  -5   4  638.87   40.14
   1  -5  -4  624.05   39.55
  -1  -5   4  634.78   39.92
   1   5  -4  663.08   38.56
   1  -5  -4  578.34   40.35
   0   5  -4  137.40    9.43
   0  -5  -4  142.89   13.41
   0   5   4  150.18   12.90
   0   5  -4  127.29   14.46
   0  -5   4  141.64   14.29
   0  -5  -4  105.27   12.10
   0  -5   4  129.30    9.55
   0  -5   4  157.40   12.67
  -1  -5  -4  954.74   59.67
  -1  -5  -4  982.38   56.97
   1   5   4  879.62   57.74
   1  -5   4  975.94   58.57
  -1   5  -4  923.81   61.27
   2   5   4  318.43   23.56
  -2  -5  -4  326.68   23.55
  -2   5  -4  328.40   21.49
  -2  -5  -4  312.67   25.27
  -2   5  -4  272.06   26.86
   2  -5   4  357.82   24.23
  -3  -5  -4  128.69   17.25
   3   5   4  194.56   17.14
  -3   5  -4  190.62   21.84
  -3   5  -4  186.40   16.63
  -4  -5  -4  147.38   18.20
   4   5   4  104.52   15.16
  -4   5  -4  128.60   20.41
  -4   5  -4  162.62   17.45
   4  -5   4  146.13    9.50
  -5   5  -4  270.92   24.95
  -5  -5  -4  276.89   25.59
  -5   5  -4  172.26   25.55
   5   5   4  257.01   23.11
   5  -5   4  244.84   16.67
   6   5   4   18.38   12.74
   6  -5   4    9.09    7.27
  -6   5  -4   -5.53   14.57
  -6  -5  -4   12.21   14.94
  -6   5  -4  -11.46   15.36
  -7   5  -4  122.70   23.04
   7   5   4   92.24   18.82
  -7   5  -4  103.05   20.47
  -7  -5  -4  106.02   21.04
  -8   5  -4   57.87   15.68
   8   5   4   33.34   18.80
  -8   5  -4   71.55   21.80
  -8  -5  -4   42.81   19.14
  -9   5  -4    4.08   19.73
   9   5   4  -18.59   18.80
  -9  -5  -4   13.34   19.76
 -10   5  -4  -16.19   21.61
 -10  -5  -4   -3.07   20.06
  10   5   4   10.20   20.81
  13   6  -4   24.61   27.87
  13  -6  -4   24.65   21.33
 -13   6   4   10.52   22.39
 -12   6   4   -5.47   19.38
  12   6  -4   31.34   26.62
  12  -6  -4    5.60   19.91
  11   6  -4    3.11   21.87
 -11   6   4    7.75   18.49
  11  -6  -4  -14.42   16.25
  11   6  -4   -9.85   19.03
 -10   6   4   44.68   18.04
 -10  -6   4   47.16   11.72
  10  -6  -4   67.48   19.49
  10   6  -4   88.98   24.09
  10   6  -4   22.16   18.27
 -10   6   4   24.63   22.03
   9  -6  -4   65.79   18.52
   9   6  -4   86.09   19.91
  -9  -6   4   97.94   12.16
   9   6  -4   54.45   20.82
  -9   6   4   57.35   20.75
  -9   6   4   70.49   18.06
  -8   6   4   16.21   13.61
  -8   6   4   40.50   16.58
  -8  -6   4   34.61    8.26
   8   6  -4   22.26   16.31
   8   6  -4    9.67   13.66
   8   6  -4   13.15    8.12
   8  -6  -4   22.68   13.92
   7  -6  -4   19.06   13.61
  -7   6   4   -1.82   12.05
  -7  -6   4    7.70    5.97
   7   6  -4    4.31    5.24
   7   6  -4    9.51   11.73
   7  -6  -4    1.88   12.30
   7   6  -4    1.23   13.85
  -7   6   4    0.05   14.02
  -6   6   4   59.15   13.09
   6  -6  -4   55.67   13.74
  -6   6   4   46.88   13.14
   6  -6  -4   70.70   12.98
   6   6  -4   48.11   15.15
   6   6  -4   69.17   12.55
  -5   6   4  415.82   30.48
   5   6  -4  428.02   30.45
   5   6  -4  409.74   32.04
   5  -6  -4  426.00   30.06
   5  -6  -4  399.02   30.06
  -5   6   4  435.40   31.04
   4  -6  -4  207.59   17.19
   4   6  -4  202.13   19.25
  -4  -6   4  212.27   17.04
   4   6  -4  181.40   16.99
   4  -6  -4  198.95   17.39
  -4   6   4  172.35   17.08
   3   6  -4 1405.83   86.04
  -3  -6   4 1434.78   84.40
  -3  -6   4 1408.15   86.36
   3  -6  -4 1385.88   84.00
  -3   6   4 1362.24   83.97
   3   6  -4 1547.74   86.90
   2   6  -4 2456.99  144.84
   2   6  -4 2518.52  143.36
  -2  -6   4 2382.04  145.22
   2  -6  -4 2433.56  140.98
   2  -6  -4 2378.74  143.52
  -2  -6   4 2471.79  145.08
   2   6  -4 2473.02  145.51
   2  -6  -4 2487.67  146.56
  -2   6   4 2401.42  140.82
  -1  -6   4  488.00   33.21
   1  -6  -4  504.04   33.59
  -1  -6   4  529.58   32.15
   1  -6  -4  497.19   32.67
  -1  -6   4  498.27   28.87
   1   6  -4  544.44   33.38
  -1   6   4  521.56   32.41
  -1  -6   4  442.04   32.75
   1   6  -4  514.35   33.37
   1   6  -4  493.24   30.91
   1  -6  -4  471.54   32.23
   0  -6  -4  324.28   24.75
   0   6  -4  333.60   20.61
   0  -6   4  367.00   24.29
   0  -6  -4  362.35   24.00
   0   6  -4  348.17   26.00
   0  -6   4  298.57   25.07
   0   6   4  338.62   24.11
   0  -6   4  334.46   21.33
  -1  -6  -4  840.77   52.88
  -1   6  -4  854.90   57.42
   1  -6   4  911.53   54.66
   1   6   4  809.66   53.81
  -1  -6  -4  916.27   55.51
  -2  -6  -4  184.12   16.77
  -2  -6  -4  149.56   15.31
  -2   6  -4  179.19   19.99
   2   6   4  138.47   15.33
   2  -6   4  143.27   15.17
  -2   6  -4  173.00   12.44
  -3   6  -4  440.39   35.73
  -3  -6  -4  449.25   33.15
   3   6   4  405.80   30.94
   3   6   4  436.12   27.16
  -3   6  -4  464.25   29.35
  -4  -6  -4   53.71   13.62
   4   6   4   56.17   12.21
  -4   6  -4   32.79   11.79
  -4   6  -4   15.62   15.10
   4   6   4   30.24    7.61
  -5   6  -4  137.44   21.66
   5   6   4   99.41   15.90
  -5   6  -4  114.37   18.16
  -5  -6  -4  110.68   17.91
   5  -6   4  101.01    7.86
  -6   6  -4  114.92   22.15
  -6   6  -4  103.60   19.17
   6   6   4   68.36   16.49
  -6  -6  -4   92.05   18.48
   7   6   4    9.13   16.11
  -7   6  -4   13.69   17.39
  -7  -6  -4   18.61   16.65
  -7   6  -4    8.24   18.41
  -8  -6  -4   43.31   19.62
  -8   6  -4   48.68   21.97
   8   6   4   21.21   18.21
  -8   6  -4   66.73   21.56
  -9   6  -4   24.44   21.74
  -9  -6  -4   -3.43   19.30
   9   6   4    8.09   20.63
 -10  -6  -4   10.33   20.95
 -10   6  -4   11.38   23.39
  10   6   4  -10.30   22.56
 -13   7   4   26.76   23.60
  13  -7  -4   -3.30   20.77
  13   7  -4   -9.04   27.36
  12  -7  -4   17.27   20.46
 -12   7   4  -13.06   20.35
  12   7  -4  -15.22   24.48
  11   7  -4  -32.54   21.85
 -11   7   4    3.74   18.94
  11   7  -4    6.69   20.93
  11  -7  -4  -14.56   17.43
  10  -7  -4   33.41   17.56
  10   7  -4   48.57   22.54
 -10   7   4   52.16   22.55
  10   7  -4   35.30   19.51
 -10   7   4   58.58   19.90
  -9   7   4   70.55   19.31
   9   7  -4   79.24   19.04
  -9  -7   4   98.50   12.21
   9  -7  -4   64.49   17.95
   9   7  -4   67.16   22.13
  -9   7   4  104.12   22.26
  -8   7   4   15.47   15.12
  -8  -7   4    5.94    7.39
   8  -7  -4    9.03   14.32
  -8   7   4    8.61   16.32
   8   7  -4   -4.17   16.69
   8   7  -4   11.96   13.47
   7   7  -4   37.00    5.65
   7  -7  -4   21.97   13.47
   7  -7  -4   38.07   14.34
  -7   7   4   -8.40   13.06
   7   7  -4    5.93   15.01
  -7  -7   4   32.49    6.58
  -7   7   4   24.13   13.58
   7   7  -4   20.61   12.57
   6   7  -4  537.82   40.96
   6  -7  -4  557.80   38.90
  -6   7   4  523.20   38.68
  -6   7   4  517.08   39.24
   6   7  -4  579.77   38.73
   6  -7  -4  544.79   37.98
   5  -7  -4  537.67   36.46
   5   7  -4  545.13   38.82
  -5   7   4  482.74   37.63
   5  -7  -4  493.25   36.59
  -5   7   4  583.27   37.44
   5   7  -4  526.86   37.05
  -5  -7   4  584.38   37.52
   4  -7  -4  218.90   18.46
   4   7  -4  232.11   19.74
  -4  -7   4  192.08   17.58
  -4   7   4  183.41   17.89
   4   7  -4  170.17   17.55
   4  -7  -4  232.30   18.28
  -3  -7   4  426.05   29.51
  -3  -7   4  403.08   27.00
   3   7  -4  442.54   30.09
   3   7  -4  474.80   30.10
   3  -7  -4  432.72   29.45
   3  -7  -4  417.94   29.16
  -3   7   4  420.67   29.31
  -2   7   4  456.99   32.10
   2  -7  -4  508.33   32.73
   2  -7  -4  470.83   32.31
  -2  -7   4  482.20   32.02
  -2  -7   4  530.55   33.18
   2   7  -4  489.92   33.11
   2   7  -4  492.37   31.30
   2   7  -4  486.18   31.64
  -1  -7   4   37.30    7.86
  -1  -7   4   23.15    3.96
   1  -7  -4   14.81    8.42
  -1  -7   4   12.34    6.42
   1   7  -4   20.05    7.78
   1   7  -4   30.55    5.58
  -1  -7   4   26.30    8.17
   1  -7  -4   25.48    8.05
  -1   7   4   19.97    8.18
   1  -7  -4   27.84    8.55
   1   7  -4   25.72    7.73
   0  -7  -4  424.88   25.57
   0   7  -4  443.68   26.03
   0  -7  -4  428.21   29.15
   0  -7   4  432.19   27.05
   0   7  -4  390.27   30.56
   0   7   4  434.50   29.51
   0  -7  -4  399.47   30.01
   0  -7   4  445.16   29.75
   1  -7   4  406.30   28.92
  -1   7  -4  418.68   32.04
   1   7   4  377.92   28.66
  -1  -7  -4  436.02   28.62
  -1  -7  -4  389.82   29.52
  -1   7  -4  411.01   24.01
   2  -7   4  641.83   44.85
  -2  -7  -4  656.67   45.74
  -2  -7  -4  682.61   44.37
  -2   7  -4  747.77   49.10
   2   7   4  726.14   45.00
  -2   7  -4  684.40   40.42
  -3   7  -4  327.90   32.87
   3   7   4  371.49   23.63
   3  -7   4  377.68   29.24
  -3   7  -4  402.27   25.62
   3   7   4  404.03   29.57
  -3  -7  -4  432.01   30.92
  -4   7  -4   40.01   11.57
   4   7   4   64.42    8.04
  -4   7  -4   81.21   18.83
  -4  -7  -4   73.57   14.69
   4   7   4   70.84   13.59
   5   7   4   75.63   10.84
  -5   7  -4   66.16   15.55
  -5   7  -4   59.52   19.21
   5   7   4   58.92   15.13
  -5  -7  -4   82.11   16.88
   6   7   4   27.46   15.14
   6   7   4   12.55   10.89
  -6   7  -4   36.03   19.64
  -6  -7  -4   18.84   15.73
  -6   7  -4   10.07   15.94
   7   7   4    4.28   16.45
  -7  -7  -4   -1.70   16.27
  -7   7  -4  -22.72   17.32
  -7   7  -4   -6.82   16.79
  -8   7  -4   11.60   20.95
  -8  -7  -4   18.41   19.31
   8   7   4   -1.87   17.85
  -9  -7  -4   78.38   23.67
   9   7   4   42.02   22.21
  -9   7  -4   69.74   24.84
 -10  -7  -4   10.29   22.23
 -10   7  -4   27.46   24.27
  10   7   4  -15.78   23.16
  13   8  -4   -5.86   27.60
  13  -8  -4   53.41   22.80
 -13   8   4    3.85   23.32
 -12   8   4   17.34   22.33
  12  -8  -4  -18.85   18.73
  12   8  -4  -17.19   24.70
 -11   8   4    8.45   20.83
  11   8  -4  -23.07   19.28
  11  -8  -4    5.24   18.74
  11   8  -4   -5.64   21.52
  10   8  -4  -46.44   17.23
 -10   8   4    1.33   21.70
  10  -8  -4   12.81   17.26
 -10   8   4    1.27   18.70
  10   8  -4  -23.88   17.18
  -9  -8   4   30.18    9.34
   9   8  -4   17.04   16.03
  -9   8   4   12.71   18.46
  -9   8   4    8.11   17.40
   9   8  -4   22.85   20.20
   9  -8  -4   28.53   16.51
  -8  -8   4  108.78   10.86
   8   8  -4   83.83   18.21
  -8   8   4   47.90   19.11
   8  -8  -4  127.75   19.07
  -8   8   4   89.15   19.46
   8   8  -4   57.10   20.65
   7   8  -4  125.18   21.62
  -7  -8   4  135.06   11.39
  -7   8   4  125.98   19.32
   7   8  -4  143.33   18.14
  -7   8   4  124.16   19.79
   7  -8  -4  170.66   18.99
  -6   8   4  124.99   17.48
  -6  -8   4   99.00    8.59
   6   8  -4   91.60   17.78
  -6   8   4  138.91   17.30
   6   8  -4  121.33   16.23
   6  -8  -4  109.42   16.47
   6  -8  -4  121.72   16.27
  -5   8   4   52.12   13.20
   5  -8  -4   78.15   12.98
   5   8  -4   71.32   14.12
   5  -8  -4   79.92   12.48
  -5  -8   4   66.39   12.10
  -5   8   4   67.16   13.14
   5   8  -4   46.17   11.79
  -4  -8   4  125.85   13.35
   4  -8  -4   89.42   13.12
  -4  -8   4  105.44    9.22
  -4   8   4  103.66   14.36
   4  -8  -4  118.59   14.73
  -4  -8   4  113.91    8.61
   4   8  -4  123.03   14.87
   4   8  -4  148.08   14.53
   3   8  -4 1029.28   60.80
  -3  -8   4  905.89   59.21
  -3  -8   4 1030.34   61.40
  -3   8   4 1019.43   60.07
   3   8  -4  965.14   61.41
   3  -8  -4 1048.88   60.20
   3  -8  -4  887.94   60.29
  -2  -8   4 1380.15   84.58
   2   8  -4 1353.25   84.72
  -2  -8   4 1368.22   84.05
   2  -8  -4 1393.17   82.45
   2  -8  -4 1419.82   85.46
   2  -8  -4 1445.65   83.80
  -2   8   4 1341.56   82.07
   2   8  -4 1392.13   83.34
   2   8  -4 1366.08   82.52
  -1  -8   4  120.00   12.92
   1  -8  -4  115.72   13.44
  -1  -8   4  115.56    8.93
   1  -8  -4   82.65   12.59
   1   8  -4  129.66   10.53
   1   8  -4  130.69   12.80
   1   8  -4   81.35   12.39
  -1   8   4  136.26   13.54
   1  -8  -4  135.94   13.71
  -1  -8   4  135.81   13.79
   0  -8  -4  336.49   21.08
   0   8  -4  413.59   27.20
   0  -8   4  333.01   22.82
   0   8  -4  357.80   21.64
   0   8   4  375.56   25.85
   0  -8   4  336.65   20.90
   0  -8   4  350.18   25.63
   0  -8  -4  282.67   24.74
   0  -8  -4  324.16   25.76
  -1   8  -4  205.89   21.03
  -1  -8  -4  178.11   17.42
  -1  -8  -4  231.04   19.03
   1  -8   4  202.55   17.93
   1   8   4  175.35   18.09
   2   8   4  210.29   19.08
  -2  -8  -4  179.08   17.91
  -2  -8  -4  164.14   18.33
  -2   8  -4  183.88   21.88
  -2   8  -4  188.13   13.86
   2  -8   4  212.00   18.21
  -3   8  -4  216.68   16.98
  -3   8  -4  255.05   26.25
  -3  -8  -4  264.17   21.54
   3   8   4  190.92   20.53
  -3  -8  -4  199.50   21.13
  -4  -8  -4   14.78   12.69
   4   8   4   28.03   12.94
  -4   8  -4   13.65    9.82
   4   8   4   24.42    6.03
  -4   8  -4  -14.42   14.51
  -5   8  -4   42.78   18.52
  -5  -8  -4    0.22   13.77
   5   8   4   27.83   14.57
   5   8   4   22.44    8.28
  -5   8  -4    6.86   12.79
  -6   8  -4  260.27   24.82
   6   8   4  253.35   26.14
  -6   8  -4  177.75   28.53
  -6  -8  -4  169.56   24.26
  -7  -8  -4    9.54   16.49
   7   8   4   -2.90   17.27
  -7   8  -4    9.72   20.34
  -8   8  -4  -32.15   19.55
   8   8   4  -21.60   18.62
  -8  -8  -4   -6.76   17.28
  -9  -8  -4  -13.02   20.02
  -9   8  -4   35.30   23.22
   9   8   4   10.59   22.28
  13   9  -4   16.76   29.64
  13  -9  -4   18.02   21.20
 -13   9   4   10.16   25.44
  12  -9  -4   34.23   20.69
  12   9  -4    6.39   27.15
 -12   9   4   44.25   24.17
  11  -9  -4   41.29   20.12
 -11   9   4    6.90   20.45
  11   9  -4   47.78   25.97
  11   9  -4  -19.99   19.45
  10   9  -4   54.79   20.91
 -10   9   4   71.66   22.33
  10  -9  -4   81.82   19.73
  10   9  -4   46.97   23.27
 -10   9   4   58.38   23.84
  -9   9   4  -19.14   18.20
  -9   9   4   -2.97   17.10
   9   9  -4   14.06   20.19
   9   9  -4   -3.31   15.79
   9  -9  -4  -11.31   14.61
  -8   9   4   18.28   16.51
  -8  -9   4   49.65    8.51
   8  -9  -4   25.60   14.77
   8   9  -4   40.38   15.60
   8   9  -4   10.34   18.09
  -8   9   4   16.95   17.06
   7  -9  -4   20.97   13.48
   7   9  -4   60.01   14.58
   7   9  -4   51.75   17.95
  -7   9   4   34.95   16.58
  -7  -9   4   60.08    7.87
  -7   9   4   79.67   17.28
   6  -9  -4   46.53   14.65
  -6  -9   4   26.70    5.47
   6   9  -4   23.80   14.52
  -6   9   4   64.52   15.12
   6  -9  -4   37.22   12.47
   6   9  -4   45.37   12.83
  -6   9   4   41.06   14.16
  -6  -9   4   32.56    5.36
   5  -9  -4   46.84   12.38
   5   9  -4   39.78   13.14
   5  -9  -4   22.21   10.70
  -5  -9   4   36.05    5.20
  -5   9   4   33.88   12.39
   5   9  -4   35.69   11.79
  -5  -9   4   30.73    5.30
  -5  -9   4   36.48   11.24
  -4  -9   4   47.60    5.57
  -4   9   4   44.96   11.75
  -4  -9   4   48.60    6.77
   4   9  -4   45.32   11.46
   4  -9  -4   32.04   10.53
  -4  -9   4   31.99   10.00
   4   9  -4   21.48   10.63
   4  -9  -4   56.38   11.90
   3   9  -4  610.37   39.90
  -3  -9   4  621.74   40.61
   3  -9  -4  628.27   40.30
   3   9  -4  609.53   40.91
   3  -9  -4  586.00   40.12
  -3   9   4  613.20   40.13
  -3  -9   4  590.21   38.45
   2   9  -4  490.53   30.92
   2  -9  -4  488.76   33.80
   2   9  -4  456.12   30.94
  -2   9   4  479.61   32.35
   2   9  -4  416.22   32.62
   2  -9  -4  438.71   32.27
  -2  -9   4  469.03   29.11
  -2  -9   4  467.11   31.74
   2  -9  -4  469.53   32.55
  -2  -9   4  513.93   33.15
  -1  -9   4  218.87   17.71
  -1   9   4  193.94   17.57
   1   9  -4  180.42   17.49
   1   9  -4  193.26   14.91
   1  -9  -4  183.03   17.64
  -1  -9   4  197.77   13.64
   1  -9  -4  193.04   14.30
   1  -9  -4  164.21   17.37
   1  -9  -4  157.74   17.76
   1   9  -4  222.59   17.34
   0  -9   4   93.09    8.07
   0   9  -4   96.86    8.61
   0  -9  -4   94.59   12.86
   0  -9  -4   81.99    7.29
   0   9  -4   83.86   13.26
   0  -9   4   94.98   10.13
   0   9   4   67.15   12.34
   0  -9  -4   72.70   12.34
   0  -9   4   80.93   11.83
   1  -9   4  159.03   12.45
  -1  -9  -4  165.92   17.16
   1  -9   4  135.26   16.08
  -1   9  -4  173.97   18.95
   1  -9   4  161.48   11.06
  -1  -9  -4  173.11   16.79
   1   9   4  185.65   17.80
  -2  -9  -4  287.16   25.04
  -2  -9  -4  302.82   26.49
  -2   9  -4  310.28   29.16
   2   9   4  333.42   26.34
  -2   9  -4  345.94   21.10
  -3   9  -4   12.30    7.35
  -3   9  -4  -10.44   13.23
   3   9   4   20.06   11.89
  -3  -9  -4   15.50   11.59
   4   9   4   68.78   15.44
   4   9   4   80.07    8.26
  -4  -9  -4   92.24   16.26
  -4   9  -4   74.00   20.56
  -4   9  -4   92.67   11.90
  -5  -9  -4   52.03   16.04
  -5   9  -4   54.61   21.05
   5   9   4   63.40   16.47
  -5   9  -4   72.68   13.94
   6   9   4   34.65   17.15
  -6   9  -4   77.31   22.83
  -6  -9  -4   57.48   17.72
  -6   9  -4   55.71   16.16
   7   9   4   12.55   17.79
  -7  -9  -4   -1.14   18.45
  -7   9  -4   25.83   21.96
  -8   9  -4   58.60   24.21
  -8  -9  -4   11.36   19.34
   8   9   4    2.69   21.07
   9   9   4  -20.27   22.32
  -9   9  -4  -27.28   21.38
  -9  -9  -4  -12.94   20.10
  12 -10  -4    0.61   19.81
 -12  10   4   -4.37   24.56
  12  10  -4  -28.27   26.49
  11  10  -4   -2.92   25.65
 -11  10   4   18.34   23.17
  11  10  -4   -9.50   21.14
  11 -10  -4   12.68   19.07
  10  10  -4   -5.39   19.37
  10 -10  -4   22.40   17.66
  10  10  -4   -1.67   22.56
 -10  10   4  -18.52   20.32
  -9  10   4   -8.68   18.38
   9  10  -4   -0.86   19.73
   9  10  -4   -5.30   16.43
   9 -10  -4   29.95   17.04
  -9  10   4   22.86   19.03
  -8  10   4   -1.92   16.59
   8  10  -4   -5.15   13.93
   8  10  -4   23.79   18.87
  -8  10   4    7.07   17.16
   8 -10  -4    5.66   14.28
   7 -10  -4   55.84   14.80
  -7  10   4   88.43   19.22
   7  10  -4   43.39   18.15
   7  10  -4   40.62   15.15
  -7 -10   4   69.71    8.57
  -7  10   4   49.47   17.68
  -6  10   4   85.07   17.63
   6  10  -4   38.81   14.13
  -6  10   4   80.04   16.75
  -6 -10   4   69.75    7.91
   6 -10  -4   73.00   14.72
   6  10  -4   68.34   16.77
  -6 -10   4   60.93    7.64
   5 -10  -4   78.42   13.92
  -5 -10   4   95.97    8.99
   5 -10  -4  109.23   15.27
   5  10  -4  108.45   16.16
  -5 -10   4   85.55    8.41
   5  10  -4   92.03   14.77
  -5  10   4   64.14   14.99
   4 -10  -4  141.29   17.21
  -4 -10   4  173.01   17.29
  -4  10   4  136.78   17.17
  -4 -10   4  154.51   12.07
   4  10  -4  159.92   17.33
  -4 -10   4  162.99   13.09
   4 -10  -4  167.14   17.11
   4  10  -4  150.05   17.03
   3 -10  -4   85.48   12.80
  -3 -10   4   81.12   10.11
   3  10  -4   83.80   11.95
   3 -10  -4   61.44   12.57
  -3 -10   4   62.37   11.77
  -3  10   4   54.30   12.41
   3  10  -4   74.54   12.63
   2 -10  -4  119.85   15.36
  -2 -10   4  135.30   14.63
   2 -10  -4  115.90   14.89
   2  10  -4  115.07   12.74
   2  10  -4  130.04   14.93
   2  10  -4  131.29   12.87
  -2 -10   4  135.73   13.85
  -2 -10   4  157.27   11.82
   2 -10  -4  125.47   15.78
  -2  10   4  115.73   14.96
   1 -10  -4  142.76   15.29
  -1 -10   4  127.00   14.36
   1 -10  -4  122.81   11.03
   1 -10  -4  120.33   15.12
   1  10  -4  114.55   11.65
   1  10  -4  136.98   15.31
  -1  10   4  152.27   15.87
   1  10  -4  123.99   13.94
  -1 -10   4  122.35   10.65
   1 -10  -4  138.16   15.26
   0  10  -4  190.39   19.02
   0 -10  -4  190.29   13.75
   0  10   4  204.82   19.13
   0  10  -4  197.23   14.57
   0 -10   4  187.20   14.19
   0 -10  -4  147.59   18.09
   0 -10  -4  230.57   19.74
   0 -10   4  184.05   18.21
   1  10   4  104.83   15.45
   1 -10   4  121.55    9.43
   1 -10   4  113.62   11.14
  -1 -10  -4  107.80   14.94
   1 -10   4  120.68   10.67
  -1  10  -4  109.71   16.96
  -1 -10  -4  110.77   15.36
   2  10   4   33.77   13.02
  -2 -10  -4   49.05   12.75
  -2  10  -4   52.37   16.03
  -2  10  -4   51.56    7.86
  -3  10  -4   69.87    9.81
  -3  10  -4   55.88   18.93
   3  10   4   94.94   15.89
  -3 -10  -4   61.15   14.30
  -4  10  -4   47.02   10.50
   4  10   4   46.56   15.22
   4  10   4   36.91    6.77
  -4 -10  -4   44.63   14.91
  -4  10  -4   47.22   20.28
  -5 -10  -4   -7.77   14.29
   5  10   4   -6.25   14.77
  -5  10  -4    1.46   19.22
  -5  10  -4   -6.21   11.28
  -6 -10  -4   -7.66   16.02
  -6  10  -4   -7.84   19.64
   6  10   4    9.66   16.72
   7  10   4   25.61   20.61
  -7 -10  -4   22.19   19.34
  -7  10  -4   16.96   23.13
  -8  10  -4   41.02   26.06
  -8 -10  -4   12.10   18.78
   8  10   4   29.02   22.54
   9  10   4   10.48   23.92
  -9  10  -4   43.34   26.36
  -9 -10  -4    0.98   21.19
  12  11  -4  -11.06   28.34
 -12  11   4   -7.21   26.40
  12 -11  -4   13.72   20.25
 -11  11   4  -13.74   22.87
  11  11  -4  -19.93   25.42
  11 -11  -4   25.33   18.84
 -10  11   4   17.32   21.35
  10 -11  -4   24.73   17.72
  10  11  -4   15.49   24.09
  10  11  -4   12.27   19.48
   9 -11  -4    7.85   16.15
  -9  11   4   15.29   20.45
   9  11  -4    6.44   20.77
  -9  11   4   13.82   20.92
   9  11  -4   28.71   18.55
  -8  11   4   56.84   20.78
  -8  11   4   34.71   19.94
   8  11  -4   86.48   22.41
   8  11  -4   43.40   17.07
   8 -11  -4   62.29   17.10
  -7  11   4   29.19   16.13
   7 -11  -4   -2.25   13.76
   7  11  -4    2.56   15.85
  -7  11   4   17.92   16.85
   7  11  -4   19.11   14.71
   6  11  -4   86.62   17.81
   6  11  -4   80.76   15.95
   6 -11  -4   42.61   14.58
  -6  11   4   59.77   17.67
  -6  11   4   94.45   17.40
  -6 -11   4   74.58    8.80
  -5 -11   4  115.51   10.75
  -5 -11   4   99.89    9.79
  -5  11   4  122.80   17.15
   5  11  -4   94.17   15.93
   5 -11  -4   97.63   15.41
   5  11  -4  100.16   16.82
   4 -11  -4   97.87   14.94
   4  11  -4  125.81   16.49
  -4  11   4  111.84   15.93
  -4 -11   4  101.23   11.42
   4 -11  -4  129.45   16.89
   4  11  -4   95.33   14.74
  -4 -11   4  108.56    9.94
  -3 -11   4  226.82   17.35
   3 -11  -4  189.91   19.71
  -3 -11   4  207.30   17.58
   3  11  -4  213.86   20.37
  -3  11   4  214.34   20.24
   3  11  -4  204.59   19.05
   3 -11  -4  211.46   20.38
   2  11  -4  169.98   18.72
   2  11  -4  203.13   17.01
  -2  11   4  207.09   19.74
   2 -11  -4  156.81   18.33
   2 -11  -4  192.04   19.29
   2  11  -4  211.68   17.26
  -2 -11   4  214.40   16.20
   2 -11  -4  182.64   20.07
   1 -11  -4   24.10   11.71
   1  11  -4   37.50    8.32
  -1 -11   4   32.53    7.41
   1 -11  -4   28.09   12.06
   1 -11  -4   53.72   12.15
   1  11  -4   41.95   10.66
   1 -11  -4   35.31    7.42
  -1  11   4   44.41   12.24
   0 -11  -4  343.78   22.83
   0 -11  -4  367.12   28.32
   0  11  -4  348.33   23.34
   0  11  -4  340.24   27.92
   0 -11  -4  333.09   27.35
   0  11   4  330.19   27.63
   0 -11   4  348.59   22.85
   1 -11   4   85.62   10.26
   1 -11   4   76.32    9.76
  -1  11  -4   67.99   15.56
  -1 -11  -4   87.55   14.46
   1 -11   4   90.42    8.33
  -1 -11  -4   84.14    8.68
   1  11   4   74.23   14.54
  -2  11  -4   90.57   19.36
   2  11   4  128.17   17.05
  -2 -11  -4  109.60   16.70
  -2  11  -4   90.07   10.54
   2 -11   4   97.64    7.69
   3  11   4  114.07   18.04
  -3  11  -4   93.11   11.28
  -3  11  -4  100.64   21.46
  -3 -11  -4   98.43   16.38
  -4  11  -4   51.23   10.74
  -4  11  -4   37.81   20.10
  -4 -11  -4   30.58   14.93
   4  11   4   60.02   16.48
   5  11   4   32.06   17.55
  -5 -11  -4   64.78   17.87
  -5  11  -4   70.40   23.47
  -6  11  -4   27.92   22.81
  -6 -11  -4    7.35   16.99
   6  11   4    3.49   18.07
  -7  11  -4   22.84   24.04
  -7 -11  -4   30.28   20.07
   7  11   4   38.25   20.89
  -8 -11  -4    3.27   18.86
  -8  11  -4    6.66   24.54
   8  11   4  -19.73   21.59
  -9 -11  -4   -7.92   21.60
  -9  11  -4   -9.18   24.98
 -12  12   4    8.70   27.83
  12  12  -4   11.26   29.86
  11  12  -4    0.21   27.03
 -11  12   4   -0.50   24.67
  11 -12  -4   23.45   19.57
  10  12  -4  -17.16   19.05
  10 -12  -4    5.67   17.89
 -10  12   4   23.98   24.29
  10  12  -4  -19.03   22.49
   9  12  -4  -16.23   16.54
   9  12  -4  -18.93   19.83
  -9  12   4   -5.09   19.64
  -9  12   4   -5.64   21.21
   9 -12  -4  -14.41   15.92
   8  12  -4  -41.75   17.89
   8 -12  -4   16.02   15.54
   8  12  -4  -18.52   14.61
  -8  12   4   -8.97   17.55
  -8  12   4   37.98   20.90
  -7  12   4  127.48   23.45
   7 -12  -4  101.24   18.55
   7  12  -4  125.18   19.58
   7  12  -4   91.59   21.35
  -7  12   4  113.85   20.49
   6  12  -4    8.39   13.54
   6  12  -4   -3.75   15.27
   6 -12  -4    8.91   13.06
  -6  12   4   -0.23   14.80
  -6 -12   4    9.39    7.26
  -6  12   4    9.78   14.67
  -5 -12   4   78.75    9.38
   5 -12  -4   68.01   14.13
   5  12  -4   70.89   15.81
   5  12  -4   95.85   16.14
  -5  12   4   72.01   15.75
   4 -12  -4  153.75   17.90
   4  12  -4  155.64   18.27
  -4 -12   4  161.99   13.28
  -4 -12   4  138.39   14.25
   4  12  -4  154.99   18.46
  -4  12   4  137.55   18.43
   3  12  -4  149.37   18.00
  -3 -12   4  144.27   13.82
   3 -12  -4  100.88   15.71
   3  12  -4  122.10   15.56
  -3  12   4  144.71   17.14
  -2  12   4  218.65   21.56
   2 -12  -4  248.52   23.44
   2 -12  -4  230.16   21.84
  -2 -12   4  212.57   17.45
   2  12  -4  252.09   22.17
   2  12  -4  234.60   19.54
   2 -12  -4  231.59   19.07
   1  12  -4  195.40   17.95
   1 -12  -4  179.78   14.75
  -1 -12   4  158.76   14.13
   1 -12  -4  165.69   18.95
   1  12  -4  188.80   15.59
   1 -12  -4  150.66   19.23
   0  12  -4   12.33    7.26
   0  12   4   17.04   12.57
   0  12  -4    7.94   12.02
   0 -12   4   20.37    7.54
   0 -12  -4   14.39    6.51
   0 -12  -4   13.96   11.97
  -1 -12  -4   20.97    6.77
  -1 -12  -4   28.50   13.11
   1 -12   4   11.99    8.37
  -1  12  -4   44.43   14.61
   1 -12   4   23.21    6.64
   1  12   4   14.86   12.89
  -2  12  -4   44.15   17.00
   2 -12   4   75.68   11.52
  -2 -12  -4   57.86   14.61
   2  12   4   59.29   15.45
   3  12   4  123.01   20.22
  -3 -12  -4  157.64   20.00
  -3  12  -4  179.97   25.75
  -3  12  -4  136.66   13.75
  -4 -12  -4   35.97   15.55
  -4  12  -4   68.44   22.41
   4  12   4   39.82   16.91
  -5 -12  -4   38.42   17.50
  -5  12  -4   55.56   23.31
   5  12   4   69.13   19.99
   6  12   4   10.62   19.64
  -6 -12  -4   11.67   18.17
  -6  12  -4   28.60   23.76
  -7 -12  -4   82.22   22.93
   7  12   4   65.31   24.10
  -7  12  -4   45.59   26.86
  -8 -12  -4    6.97   19.35
   8  12   4  -10.42   23.11
  -8  12  -4   17.67   26.48
  11 -13  -4   23.98   20.62
  11  13  -4  -24.66   26.80
 -11  13   4  -22.63   25.60
  10  13  -4   16.52   20.87
  10  13  -4  -25.35   22.94
 -10  13   4   11.44   25.16
  10 -13  -4    9.88   17.94
   9  13  -4    6.07   18.05
  -9  13   4  -13.91   22.25
   9  13  -4   17.66   23.10
   9 -13  -4  -19.45   16.22
   8  13  -4   54.96   18.65
  -8  13   4   40.46   20.11
   8 -13  -4   40.95   17.33
  -8  13   4   82.98   24.00
   8  13  -4   24.54   21.06
   7  13  -4   14.24   18.54
   7  13  -4   55.64   17.82
  -7  13   4    9.77   18.81
  -7  13   4    9.93   16.69
   7 -13  -4   23.33   15.16
   6 -13  -4    6.64   13.20
  -6  13   4   24.84   15.71
   6  13  -4   16.61   15.16
   6  13  -4   -3.22   14.26
   5  13  -4   21.33   14.24
  -5 -13   4   14.82    7.65
   5 -13  -4   22.12   12.60
  -5  13   4    7.25   13.64
   5  13  -4    8.92   13.49
   4 -13  -4   61.62   14.86
   4  13  -4   95.60   16.85
  -4 -13   4   76.57    9.89
  -4  13   4   48.99   15.33
  -4 -13   4   85.97   13.66
   4  13  -4   74.85   14.64
   3  13  -4  118.77   17.15
   3  13  -4   97.37   14.48
   3 -13  -4  102.79   16.53
  -3  13   4  117.67   17.27
  -3 -13   4  133.43   14.06
  -2 -13   4   26.12    9.01
   2  13  -4   14.95   12.93
   2 -13  -4    7.71   11.96
   2 -13  -4   14.69   14.04
   2 -13  -4   18.65    9.59
  -2  13   4   34.80   13.32
   2  13  -4   36.41   10.40
   1  13  -4  100.59   15.09
   1 -13  -4  126.98   17.05
   1 -13  -4  108.56   12.24
   1  13  -4  122.16   13.53
  -1 -13   4  114.70   12.25
   1 -13  -4   86.33   16.71
   0  13   4   53.16   14.75
   0 -13  -4   46.87   14.40
   0 -13   4   53.89    9.66
   0  13  -4   49.82   13.98
   0 -13  -4   54.43    8.68
   0  13  -4   57.89   10.06
  -1 -13  -4  118.59   11.04
  -1 -13  -4  108.08   17.60
   1 -13   4   91.68   10.48
  -1  13  -4  142.93   19.88
   1 -13   4   93.10   12.13
   1  13   4   80.41   16.92
  -2 -13  -4   25.66   13.93
   2  13   4   23.62   14.78
  -2  13  -4    4.98   15.33
   3  13   4   66.29   17.97
  -3 -13  -4   63.21   16.35
  -3  13  -4   85.83   21.52
  -4 -13  -4   34.53   15.64
   4  13   4   61.39   18.76
  -4  13  -4   28.85   21.66
  -5  13  -4   29.23   23.99
  -5 -13  -4    7.65   16.99
   5  13   4   73.26   19.83
  -6 -13  -4  -18.59   17.21
  -6  13  -4   15.50   24.59
   6  13   4    5.01   19.88
  -7 -13  -4    1.95   20.50
   7  13   4   25.41   23.25
  -7  13  -4   17.57   26.43
  -8 -13  -4  -31.97   21.10
  -8  13  -4   -5.36   27.39
   8  13   4    0.27   24.18
 -11  14   4   16.12   28.39
  11  14  -4  -21.81   27.95
  10  14  -4  -55.76   23.11
 -10  14   4   29.47   27.80
  10 -14  -4   58.78   19.57
   9  14  -4  -21.05   22.28
  -9  14   4   32.25   24.90
   9 -14  -4   16.74   17.99
   9  14  -4   10.52   20.38
   8  14  -4  -11.35   19.78
   8 -14  -4    0.77   15.78
  -8  14   4    0.26   20.96
   8  14  -4   -2.06   17.82
  -7  14   4  139.18   26.61
  -7  14   4  177.38   23.24
   7 -14  -4   91.53   19.00
   7  14  -4  166.71   23.28
   7  14  -4  139.22   24.85
   6  14  -4    0.29   15.19
   6 -14  -4    6.76   13.53
  -6  14   4    9.04   16.29
   6  14  -4   14.09   16.42
   5 -14  -4    5.34   12.73
   5  14  -4    8.65   13.48
  -5  14   4   10.30   14.83
  -5 -14   4   -3.79    7.82
   5  14  -4    4.05   14.44
  -4 -14   4   39.16   12.98
   4  14  -4   52.15   16.37
   4  14  -4   50.93   14.64
   4 -14  -4   52.20   15.08
  -4  14   4   44.44   16.01
  -4 -14   4   52.05    9.61
   3 -14  -4   -0.64   10.16
   3  14  -4    3.70   13.64
   3 -14  -4   23.51   13.14
   3  14  -4   11.50   11.38
  -3  14   4    7.50   13.00
  -3 -14   4   11.15    9.88
   2 -14  -4    5.93   14.80
   2 -14  -4   22.72   13.24
  -2  14   4   -1.94   12.30
  -2 -14   4   -0.16    8.80
   2 -14  -4   -1.05    9.62
   2  14  -4   23.81   10.73
   1 -14  -4  134.41   18.74
   1  14  -4  137.01   15.58
   1  14  -4  146.29   18.00
   1 -14  -4  143.30   14.55
  -1 -14   4  150.19   14.55
   1 -14  -4  144.42   19.86
   0  14  -4   27.91    9.77
   0 -14  -4   21.23   13.57
   0  14   4    7.00   14.16
   0 -14  -4   16.26    8.16
   0 -14  -4   12.00   13.32
   0 -14   4   10.87    9.19
   0  14  -4   28.85   13.89
  -1 -14  -4   82.11   17.05
  -1  14  -4   94.17   18.78
   1 -14   4  104.84   11.12
   1  14   4  103.65   18.82
  -2 -14  -4   46.01   14.93
  -2  14  -4   45.74   18.49
   2  14   4   26.31   15.53
  -3  14  -4    4.26   18.57
   3  14   4   34.07   17.30
  -3 -14  -4    7.31   14.07
   4  14   4   61.17   20.05
  -4 -14  -4   54.22   18.06
  -4  14  -4   80.63   25.00
  -5  14  -4   25.42   25.25
  -5 -14  -4   31.17   17.55
   5  14   4   20.84   20.43
  -6 -14  -4   11.47   18.22
   6  14   4   19.66   21.61
  -6  14  -4    3.52   25.53
   7  14   4   37.77   25.44
  -7  14  -4   82.05   30.41
  -7 -14  -4   50.49   21.93
  10  15  -4  -28.00   25.35
 -10  15   4   -2.47   27.68
  10 -15  -4    2.71   19.31
  -9  15   4   15.32   26.14
   9 -15  -4   31.65   18.64
   9  15  -4   48.11   26.07
   9  15  -4   11.77   20.45
  -8  15   4   73.72   26.40
   8  15  -4   84.19   25.57
   8 -15  -4   81.70   19.35
   8  15  -4  103.10   23.00
   7  15  -4   85.85   20.05
   7 -15  -4   40.69   17.27
   7  15  -4   57.56   21.52
   6  15  -4   29.39   17.74
   6  15  -4   47.41   18.64
  -6  15   4   39.51   18.05
   6 -15  -4   37.26   16.67
   5  15  -4   44.93   17.07
   5 -15  -4   41.44   15.53
   5  15  -4   56.64   17.64
  -5  15   4   92.48   18.67
   4  15  -4   41.84   15.89
   4 -15  -4   11.26   14.43
   4  15  -4   47.73   14.98
  -4 -15   4   35.19   13.10
  -4  15   4   33.02   15.74
  -4 -15   4   35.72    9.45
   3  15  -4   45.76   16.19
  -3 -15   4   27.16   11.54
  -3  15   4   24.00   15.17
   3 -15  -4   -2.34   13.19
   3 -15  -4  -11.55   10.71
   3  15  -4   16.30   12.49
   2 -15  -4   81.67   13.29
  -2  15   4   70.71   17.45
   2  15  -4   74.38   14.00
   2 -15  -4   56.00   16.04
  -2 -15   4   69.25   12.30
   2 -15  -4  154.53   21.86
   1  15  -4   32.06   11.91
   1 -15  -4   65.19   15.64
   1 -15  -4   56.09   16.65
   1 -15  -4   44.09   10.93
  -1 -15   4   45.85   11.26
   1  15  -4   66.76   14.70
   0  15   4   34.97   15.99
   0 -15  -4   45.37   14.73
   0  15  -4   29.15   10.74
   0 -15  -4   24.80   15.12
   0  15  -4   33.63   14.80
  -1 -15  -4   92.38   18.44
   1  15   4  142.65   20.84
  -1  15  -4  132.68   21.30
  -2 -15  -4   65.41   17.37
  -2  15  -4   42.58   19.76
   2  15   4   82.11   19.13
  -3 -15  -4   86.80   18.84
  -3  15  -4  127.79   25.29
   3  15   4  120.83   22.01
  -4  15  -4   90.47   24.93
  -4 -15  -4   24.51   17.25
   4  15   4   61.55   20.38
   5  15   4   30.45   20.95
  -5 -15  -4   11.76   18.26
  -5  15  -4    9.06   25.05
  -6 -15  -4    5.74   19.97
  -6  15  -4  -36.21   25.66
   6  15   4   29.75   24.24
  -7 -15  -4    4.12   21.09
   7  15   4    6.07   25.10
  -7  15  -4   27.39   29.53
  10  16  -4   -6.45   27.00
 -10  16   4  -17.45   27.85
  -9  16   4   30.49   27.49
   9 -16  -4   52.11   19.69
   9  16  -4  -22.81   24.68
   8 -16  -4   12.87   17.77
   8  16  -4   -7.15   18.93
   8  16  -4    2.89   22.14
   7  16  -4   79.49   22.76
   7 -16  -4   57.63   17.69
   7  16  -4   87.64   21.45
   6 -16  -4   -1.30   15.18
   6  16  -4   12.46   18.55
   6  16  -4    1.51   17.16
  -5  16   4   -6.41   15.63
   5  16  -4   34.42   17.10
   5  16  -4    5.06   16.33
   5 -16  -4   20.93   15.32
   4 -16  -4   34.63   15.91
   4  16  -4   40.78   15.36
  -4 -16   4   33.96   13.46
  -4  16   4   15.01   16.52
   4  16  -4   33.24   16.73
  -3  16   4   87.55   17.88
   3  16  -4   58.16   15.23
   3 -16  -4   28.67   15.16
   3  16  -4   39.59   16.65
   2  16  -4  208.26   21.32
   2 -16  -4  204.89   23.80
   2 -16  -4  207.29   27.31
   1 -16  -4    7.97   16.32
   1  16  -4   24.98   11.85
   1 -16  -4   29.97   15.63
   0  16  -4   10.23   11.28
   0  16  -4   36.25   15.26
   0 -16  -4   10.03   14.80
   0 -16  -4   10.80   15.55
   0  16   4   33.74   17.36
   1  16   4   30.37   17.06
  -1  16  -4   11.94   16.97
  -1 -16  -4   23.10   15.61
   2  16   4   82.86   20.71
  -2  16  -4   75.76   22.32
  -2 -16  -4   80.52   18.27
   3  16   4   18.29   18.40
  -3  16  -4   24.56   21.57
  -3 -16  -4   23.68   17.00
  -4  16  -4    6.60   23.02
   4  16   4   36.33   20.04
  -4 -16  -4    0.53   16.52
  -5 -16  -4   17.14   18.88
  -5  16  -4   30.41   27.53
   5  16   4   49.32   22.89
  -6  16  -4   -3.62   27.12
   6  16   4   15.37   23.45
  -6 -16  -4   -9.43   19.10
   9 -17  -4   17.80   19.21
   9  17  -4   48.16   28.36
   8 -17  -4   33.08   19.19
   8  17  -4   45.05   24.50
   7  17  -4    6.64   20.90
   7 -17  -4   20.76   18.11
   7  17  -4   16.31   19.63
   6  17  -4   70.87   21.65
   6 -17  -4   68.83   18.20
   6  17  -4   68.02   20.98
   5  17  -4   30.67   18.44
   5 -17  -4   60.12   17.81
   5  17  -4   48.28   18.59
   4  17  -4    6.41   14.71
   4  17  -4   27.53   16.44
   4 -17  -4   -9.43   15.30
   3  17  -4   -5.17   13.57
   3 -17  -4   -4.96   14.99
  -3 -17   4    1.68   11.11
  -3  17   4    2.18   16.95
   2 -17  -4   -6.11   19.32
   2  17  -4   16.84   13.77
   2 -17  -4  -15.06   14.53
   1 -17  -4   28.34   18.05
   1 -17  -4   -8.90   15.20
   1  17  -4   16.83   12.72
   0 -17  -4   73.13   19.69
   0  17  -4   78.37   18.70
   0 -17  -4  100.03   19.48
   1  17   4   45.82   18.86
  -1  17  -4   53.98   19.62
  -1 -17  -4   22.26   17.16
  -2 -17  -4   38.66   17.36
   2  17   4   62.59   21.35
  -2  17  -4   79.44   22.83
   3  17   4   45.40   21.01
  -3 -17  -4   27.26   18.27
  -3  17  -4   52.92   23.76
   4  17   4   59.59   23.48
  -4  17  -4   16.29   24.19
  -4 -17  -4    2.23   18.49
  -5 -17  -4   -5.63   19.25
  -5  17  -4   -5.73   27.04
   5  17   4   29.00   23.28
   8  18  -4   47.21   26.94
   8 -18  -4   -7.44   17.45
   7 -18  -4   40.76   18.91
   7  18  -4   29.41   22.80
   6  18  -4   27.56   20.44
   6 -18  -4   17.54   16.97
   5  18  -4   60.00   21.04
   5 -18  -4   22.28   17.28
   5  18  -4   22.14   18.30
   4  18  -4   20.89   18.16
   4 -18  -4   24.45   17.34
   4  18  -4   39.52   17.34
   3 -18  -4    1.53   27.64
   3 -18  -4   50.33   17.64
   3  18  -4   20.25   15.95
   2 -18  -4   30.28   16.78
   2 -18  -4   59.35   24.41
   2  18  -4   57.67   16.05
   1 -18  -4    9.00   19.24
   1 -18  -4    6.28   16.10
   1  18  -4   24.82   14.29
   0 -18  -4   -2.72   18.02
   0 -18  -4  -10.49   15.52
  -1  18  -4   60.59   21.09
   1  18   4   42.72   20.24
  -1 -18  -4   41.64   19.07
  -1 -18  -4   46.54   19.16
  -2  18  -4   18.80   21.71
  -2 -18  -4    6.84   16.76
   2  18   4    4.68   19.32
  -3 -18  -4   16.15   18.30
   3  18   4   33.71   21.83
  -3  18  -4   89.76   25.96
  -4 -18  -4   -1.63   18.71
   4  18   4   -1.04   21.23
  -4  18  -4   10.63   25.30
  -5 -18  -4   12.62   20.69
  -5  18  -4   42.84   28.91
   5  18   4   31.94   24.48
   7  19  -4    2.68   22.44
   7 -19  -4   -1.23   18.32
   6 -19  -4    4.03   17.33
   6  19  -4   29.49   21.78
   5 -19  -4  -17.42   15.76
   5  19  -4   14.71   18.73
   4 -19  -4   -5.51   16.46
   4  19  -4    1.11   17.33
   3  19  -4   15.91   17.14
   3 -19  -4   15.42   31.77
   3 -19  -4    4.76   16.68
   2 -19  -4   30.50   26.25
   2  19  -4   38.69   16.51
   2 -19  -4   16.76   17.12
   1 -19  -4   20.17   17.29
   1 -19  -4   51.65   22.67
   0 -19  -4   26.38   19.78
   0 -19  -4   18.85   17.87
   1  19   4   30.50   20.42
  -1 -19  -4    4.05   19.19
  -1 -19  -4   17.53   18.63
  -1  19  -4   37.73   21.19
   2  19   4   41.63   22.51
  -2  19  -4   68.53   24.45
  -2 -19  -4    8.40   19.30
   3  19   4   17.50   22.01
  -3  19  -4    7.85   23.05
  -3 -19  -4   18.90   19.97
   4  19   4    1.90   23.60
  -4 -19  -4  -13.32   18.40
  -4  19  -4    0.26   25.81
   6  20  -4   29.04   21.65
   6 -20  -4   -9.07   17.54
   5 -20  -4   29.54   18.49
   5  20  -4   27.59   20.20
   4  20  -4    2.97   18.17
   4 -20  -4   -6.65   16.85
   3  20  -4   31.01   18.34
   3 -20  -4   20.46   37.06
   3 -20  -4    1.31   17.82
   2 -20  -4   14.78   26.93
   2 -20  -4   40.68   19.64
   1 -20  -4   17.54   23.78
   1 -20  -4    7.03   18.33
   0 -20  -4   -6.17   19.98
   0 -20  -4   27.88   18.93
  -1 -20  -4  -10.91   19.23
  -1 -20  -4  -19.73   19.38
  -2  20  -4   74.37   26.14
  -2 -20  -4   51.18   22.05
   2  20   4   63.35   24.86
   4  21  -4   -3.08   19.12
   4 -21  -4   19.59   66.86
   4 -21  -4   -4.51   18.27
   3 -21  -4    8.49   44.75
   3 -21  -4  -16.47   17.69
   2 -21  -4    5.45   18.49
   2 -21  -4  -30.06   30.73
   1 -21  -4   -5.57   26.53
   1 -21  -4   22.37   18.81
   0 -21  -4   27.46   20.63
   0 -21  -4  -24.34   21.79
  14   0  -5  -40.26   21.56
  13   0  -5   60.92   25.46
 -13   0   5   81.45   19.77
  12   0  -5    0.32   21.85
 -12   0   5   69.47   17.49
 -11   0   5   27.89   21.79
 -11   0   5    6.97   13.67
  11   0  -5    4.52   19.63
 -10   0   5   57.89   20.36
 -10   0   5    1.87   12.16
  10   0  -5  -18.59   17.75
  -9   0   5  114.01   15.35
   9   0  -5  102.99   21.26
  -9   0   5  143.36   23.63
  -8   0   5  280.95   22.93
  -8   0   5  270.97   28.06
   8   0  -5  281.50   28.14
  -7   0   5  -17.91   12.15
   7   0  -5    5.55    7.71
  -7   0   5  -14.47    7.02
   7   0  -5   -2.61   12.36
  -6   0   5  426.30   28.04
   6   0  -5  343.76   31.53
   6   0  -5  441.05   28.59
  -6   0   5  467.76   32.40
  -5   0   5   84.63   12.60
   5   0  -5   76.83    8.35
   5   0  -5   56.82   12.40
   4   0  -5 1053.76   66.89
   4   0  -5 1100.45   65.59
   4   0  -5 1030.37   67.12
  -4   0   5 1105.84   65.04
   4   0  -5 1120.76   65.51
   4   0  -5 1099.09   65.67
   3   0  -5  409.02   26.77
   3   0  -5  396.33   26.15
   3   0  -5  430.21   27.78
  -3   0   5  391.48   25.48
   3   0  -5  366.73   25.57
  -2   0   5   45.20    6.14
   2   0  -5   31.23    7.13
  -2   0   5   42.70    6.33
   2   0  -5   26.10    6.08
   2   0  -5   33.39    5.89
   2   0  -5   50.16    6.99
  -2   0   5   45.25    6.92
  -1   0   5    4.26    5.35
  -1   0   5    3.11    4.44
   1   0  -5   -0.24    4.26
   1   0  -5    7.55    5.29
   1   0  -5    1.92    4.57
   1   0  -5    4.35    6.05
  -1   0   5    3.09    4.33
   0   0  -5  798.79   48.26
   0   0   5  818.89   48.61
   0   0  -5  765.74   50.85
   0   0  -5  805.55   47.22
   1   0   5    7.04    5.19
  -1   0  -5    9.62    6.09
  -1   0  -5   10.71    5.30
  -1   0  -5   -2.80    7.96
   2   0   5   58.04    7.79
  -2   0  -5   60.07   11.85
   2   0   5   37.20    7.40
  -3   0  -5  306.70   28.51
   3   0   5  366.79   23.86
  -4   0  -5  915.14   61.34
   4   0   5  890.61   55.26
  -5   0  -5    1.23   13.94
   5   0   5   -9.75    8.71
   6   0   5   14.10   10.76
  -6   0  -5    6.58   15.21
   7   0   5   33.78   13.88
  -7   0  -5   40.78   19.02
  -8   0  -5  -28.29   17.25
  -9   0  -5   14.38   20.96
 -10   0  -5   49.66   24.36
  14  -1  -5   -7.09   23.61
  14   1  -5  -13.66   24.66
  13   1  -5   37.75   23.63
 -13   1   5   31.58   18.88
  13  -1  -5   -9.35   22.63
  12   1  -5   27.26   22.77
 -12   1   5   70.92   18.28
 -12  -1   5   50.91   16.38
  12  -1  -5   55.26   22.99
 -11  -1   5   54.80   15.32
 -11   1   5   72.82   22.28
  11  -1  -5   62.48   22.02
 -11  -1   5   61.88   22.17
  11   1  -5   28.20   20.90
 -11   1   5   53.55   16.17
 -10  -1   5   16.39   11.58
 -10   1   5    3.23   18.05
 -10  -1   5   18.99   17.87
 -10   1   5   -2.34   12.49
  10   1  -5  -21.95   16.70
  10  -1  -5  -13.95   16.84
  -9   1   5  285.21   30.98
  -9   1   5  314.62   25.72
  -9  -1   5  295.83   24.28
   9  -1  -5  331.34   30.80
  -9  -1   5  277.49   30.04
   9   1  -5  270.21   30.25
  -8   1   5  486.47   37.71
  -8  -1   5  441.13   31.24
   8   1  -5  433.72   36.85
  -8  -1   5  511.82   38.01
   8  -1  -5  409.08   36.11
  -8   1   5  436.96   32.25
  -7  -1   5   43.76    8.57
   7   1  -5   45.84   14.74
  -7   1   5   32.39   14.44
  -7   1   5   49.96    9.98
   7  -1  -5   36.52   14.37
  -7  -1   5   47.38   15.72
   7   1  -5   55.80    9.79
   6   1  -5  445.70   36.44
   6   1  -5  497.76   32.55
   6  -1  -5  518.77   33.38
  -6   1   5  534.80   36.19
  -6  -1   5  543.78   36.71
   6  -1  -5  449.32   36.09
  -6   1   5  515.88   33.40
   5  -1  -5   15.57    6.07
  -5  -1   5   18.44    9.52
   5   1  -5   22.34    5.34
   5   1  -5    8.05   10.20
  -5   1   5    7.04    8.99
   5   1  -5   17.20    8.67
   5  -1  -5   24.65    9.80
   5  -1  -5   16.06    9.80
   4   1  -5  455.37   26.98
  -4   1   5  431.29   28.46
   4   1  -5  475.90   27.08
  -4  -1   5  404.49   28.53
   4  -1  -5  412.24   29.78
   4   1  -5  413.50   30.55
   4  -1  -5  443.32   27.95
   4   1  -5  418.91   29.35
   4   1  -5  415.63   29.22
   4  -1  -5  363.34   27.25
   4  -1  -5  428.92   29.06
   3  -1  -5 1937.81  108.34
   3   1  -5 1870.47  107.97
  -3   1   5 1724.89  104.53
   3  -1  -5 1868.70  105.06
   3   1  -5 1860.86  108.41
   3   1  -5 1734.13  108.03
  -3  -1   5 1817.35  107.45
   3   1  -5 1788.40  104.97
  -3  -1   5 1808.95  108.48
   3  -1  -5 1745.50  107.50
  -3  -1   5 1780.58  104.33
   2   1  -5  422.00   27.81
   2   1  -5  423.07   26.69
   2  -1  -5  400.31   26.96
   2  -1  -5  435.58   27.38
  -2  -1   5  431.88   27.86
  -2   1   5  470.51   28.13
   2   1  -5  440.68   28.46
   2  -1  -5  436.93   28.21
  -2  -1   5  405.66   26.06
   2  -1  -5  440.25   28.27
  -2   1   5  401.00   26.75
  -2  -1   5  431.13   27.43
   1  -1  -5 1538.22   96.47
   1  -1  -5 1583.76   98.97
   1   1  -5 1631.11   97.47
   1  -1  -5 1653.09   94.42
  -1  -1   5 1652.86   97.49
  -1   1   5 1684.32   98.78
   1  -1  -5 1610.43   96.85
  -1  -1   5 1648.49   93.58
   1   1  -5 1629.34   98.95
   1   1  -5 1596.74   93.73
  -1   1   5 1642.54   94.26
  -1  -1   5 1722.85   96.15
   1   1  -5 1673.86   96.52
  -1   1   5 1647.19   97.10
  -1  -1   5 1684.58   98.58
   0  -1  -5  299.13   22.42
   0   1  -5  265.00   22.32
   0  -1  -5  299.39   20.02
   0  -1  -5  282.29   19.57
   0  -1   5  275.85   19.85
   0   1  -5  303.36   18.80
   0   1  -5  284.80   19.37
   0   1  -5  319.55   19.13
   0   1   5  276.58   18.95
   1   1   5  212.08   14.38
  -1   1  -5  191.58   18.09
   1  -1   5  186.39   15.64
  -1  -1  -5  194.73   15.19
  -1  -1  -5  209.03   15.57
  -1   1  -5  207.54   14.27
  -1   1  -5  190.05   14.11
  -1   1  -5  191.24   14.37
  -1  -1  -5  180.83   17.73
  -2   1  -5   37.29   11.75
   2   1   5   53.10    8.43
  -2   1  -5   73.82    7.71
   2   1   5   61.31    7.62
  -2  -1  -5   43.17   11.64
   2  -1   5   63.48    8.80
  -2   1  -5   53.66    7.16
  -3  -1  -5   97.60   16.28
  -3   1  -5  148.83   18.13
   3   1   5  118.45   12.44
   3  -1   5  148.26   11.84
   4  -1   5    6.01    7.25
   4   1   5   19.08    8.70
  -4  -1  -5   12.28   12.95
  -4   1  -5    7.87   12.93
   5  -1   5    5.89    8.62
  -5   1  -5    1.10   14.47
   5   1   5    6.03   10.06
  -5  -1  -5   -4.90   14.39
   6  -1   5  120.31   15.40
   6   1   5  143.87   16.98
  -6   1  -5  161.68   23.03
  -6  -1  -5  180.27   24.41
  -7  -1  -5  327.14   35.50
   7   1   5  384.00   30.27
  -7   1  -5  402.98   37.43
   7  -1   5  367.62   28.94
  -8   1  -5   22.76   20.00
   8   1   5    7.97   15.43
  -8  -1  -5   61.31   21.29
  -9   1  -5    0.85   20.77
  -9  -1  -5   35.28   22.16
 -10  -1  -5   61.20   24.39
 -10   1  -5   64.97   25.33
 -14   2   5  -24.98   18.71
  14   2  -5  -17.68   24.54
  14  -2  -5   25.08   24.20
 -13   2   5    2.31   18.53
  13  -2  -5    8.73   22.32
  13   2  -5   43.71   25.49
 -12  -2   5   42.21   15.93
 -12   2   5   56.04   19.03
  12   2  -5   65.16   24.25
  12  -2  -5   54.28   23.62
 -11  -2   5   48.40   21.34
  11  -2  -5   13.88   19.84
 -11   2   5  100.59   23.81
  11   2  -5   28.07   20.61
 -11  -2   5   27.05   13.60
 -11   2   5   58.50   16.64
 -10  -2   5    8.56   18.94
  10  -2  -5   16.38   17.69
 -10   2   5   14.40   20.01
 -10   2   5   -3.90   13.02
 -10  -2   5    4.11   10.84
  10   2  -5   -3.13   17.42
  -9   2   5   90.95   20.95
   9   2  -5   72.74   20.26
  -9   2   5   73.71   14.87
  -9  -2   5   82.24   20.17
  -9  -2   5   79.37   12.78
   9  -2  -5   64.82   19.52
   8   2  -5  380.72   27.46
  -8  -2   5  373.43   24.87
   8  -2  -5  263.49   29.18
  -8  -2   5  311.55   30.50
  -8   2   5  357.84   31.46
  -8   2   5  344.62   27.04
   8   2  -5  247.21   30.09
  -7  -2   5  348.40   31.20
   7   2  -5  339.39   30.21
  -7   2   5  420.13   32.22
   7   2  -5  417.91   27.72
  -7   2   5  376.32   28.12
   7   2  -5  406.49   32.63
   7  -2  -5  389.29   31.45
  -7  -2   5  377.92   25.80
   6  -2  -5  349.19   26.57
   6   2  -5  329.44   21.51
  -6   2   5  322.19   25.90
   6   2  -5  325.47   25.43
  -6  -2   5  262.51   25.29
  -6   2   5  323.32   22.78
   6  -2  -5  271.01   25.53
   6   2  -5  238.80   26.31
   5   2  -5  425.72   31.02
  -5   2   5  430.76   30.71
   5   2  -5  463.65   27.61
   5   2  -5  413.04   32.75
   5  -2  -5  383.32   30.82
  -5  -2   5  473.60   32.01
   5   2  -5  432.55   27.18
   5  -2  -5  465.05   29.67
   5  -2  -5  440.03   30.98
  -4   2   5 1887.40  106.37
   4   2  -5 1910.54  107.78
   4  -2  -5 1758.78  109.12
  -4  -2   5 1786.73  106.09
   4   2  -5 1850.48  109.61
   4   2  -5 1664.28  109.57
   4  -2  -5 1843.52  106.49
   4  -2  -5 1781.82  108.76
   4   2  -5 1861.72  107.84
   3   2  -5  295.72   23.90
   3  -2  -5  314.08   22.15
  -3   2   5  339.36   22.16
   3   2  -5  323.22   21.20
   3  -2  -5  329.68   23.16
  -3  -2   5  327.54   20.63
   3  -2  -5  324.04   22.73
  -3  -2   5  320.68   23.04
   3   2  -5  302.16   22.66
  -3  -2   5  336.98   21.44
   3  -2  -5  329.58   22.55
   2  -2  -5  341.97   23.90
   2   2  -5  379.45   22.67
   2   2  -5  337.83   23.57
  -2  -2   5  340.20   21.47
   2   2  -5  359.35   23.63
  -2  -2   5  355.82   22.89
   2  -2  -5  348.81   23.95
   2   2  -5  345.70   24.19
  -2   2   5  370.54   23.59
  -2   2   5  362.28   23.13
   2  -2  -5  315.19   23.03
  -2  -2   5  341.86   23.53
   2  -2  -5  328.36   22.62
  -1   2   5  414.76   27.32
   1  -2  -5  420.02   28.16
   1   2  -5  416.60   27.98
   1   2  -5  416.28   27.94
   1  -2  -5  418.63   27.25
   1   2  -5  432.27   29.83
   1  -2  -5  446.53   26.82
   1   2  -5  441.68   25.95
   1  -2  -5  401.12   29.10
  -1  -2   5  431.85   28.02
  -1  -2   5  487.00   27.23
  -1  -2   5  422.56   25.61
  -1  -2   5  441.10   28.43
   0  -2  -5  918.45   55.56
   0  -2  -5  927.55   54.51
   0  -2  -5  892.06   57.92
   0   2  -5  938.31   54.68
   0   2  -5  837.06   57.78
   0   2  -5  938.53   52.90
   0  -2   5  920.52   56.10
   0   2   5  904.90   54.63
   0   2  -5  939.09   54.22
  -1   2  -5  483.56   27.83
  -1   2  -5  433.13   27.41
  -1  -2  -5  475.33   29.57
   1   2   5  439.53   27.90
  -1  -2  -5  451.22   29.14
   1   2   5  441.14   29.41
  -1   2  -5  443.94   32.72
   1  -2   5  445.51   29.85
  -1  -2  -5  444.75   32.16
  -1   2  -5  444.45   27.74
   2  -2   5 1052.62   63.13
  -2   2  -5 1023.65   60.57
   2   2   5 1087.47   61.63
  -2   2  -5 1039.73   66.83
  -2   2  -5 1000.48   60.50
   2   2   5  968.43   62.09
  -2  -2  -5  997.11   65.80
  -3   2  -5  201.97   21.31
  -3  -2  -5  171.95   20.02
  -3   2  -5  199.30   14.32
   3  -2   5  174.10   13.78
   3   2   5  171.97   15.88
  -4  -2  -5   15.27   12.90
  -4   2  -5   38.40   14.66
   4   2   5   15.19    8.74
   4  -2   5    1.73    6.74
  -5   2  -5   98.99   19.66
   5  -2   5  106.58   11.89
   5   2   5  121.58   14.67
  -5  -2  -5  109.95   19.85
  -6   2  -5  103.60   20.91
   6   2   5   92.41   15.49
  -6  -2  -5   88.12   20.14
   6  -2   5   76.87   12.32
  -7  -2  -5  -17.08   16.81
   7   2   5   15.90   14.08
  -7   2  -5   -3.58   16.62
  -8  -2  -5  107.20   23.92
   8   2   5   84.14   19.27
  -8   2  -5   86.96   23.69
  -9  -2  -5   12.61   21.06
  -9   2  -5   65.53   22.91
 -10  -2  -5   21.09   22.47
 -10   2  -5   21.49   23.26
  14  -3  -5   29.67   25.21
  14   3  -5  -26.31   24.95
 -14   3   5   -4.71   20.67
 -13   3   5   28.03   19.95
  13  -3  -5   37.77   23.12
  13   3  -5   14.94   24.64
 -12   3   5   39.89   19.16
  12  -3  -5   48.88   22.32
  12   3  -5   25.73   23.10
 -11   3   5   54.94   17.69
  11   3  -5   75.73   23.03
 -11  -3   5   30.39   13.43
 -11   3   5   81.84   24.50
 -11  -3   5   43.56   20.32
  11  -3  -5   44.81   20.63
  10  -3  -5   17.03   17.86
 -10  -3   5   56.84   19.73
 -10   3   5   52.92   21.91
 -10   3   5   60.36   16.27
  10   3  -5   11.00   19.30
 -10  -3   5   63.55   12.61
  -9   3   5  369.85   33.94
   9   3  -5  351.34   34.57
  -9  -3   5  363.64   26.19
  -9   3   5  342.19   29.47
   9  -3  -5  323.14   31.85
   9   3  -5  329.40   31.04
  -9  -3   5  327.85   32.33
  -8   3   5   59.74   18.45
   8   3  -5   77.44   13.04
  -8   3   5   44.32   13.46
   8   3  -5   72.00   18.88
  -8  -3   5   75.11   17.88
   8  -3  -5   57.49   16.95
   8   3  -5   61.16   15.12
  -8  -3   5   79.45   10.29
   7   3  -5   -3.14   13.75
  -7   3   5   34.09   13.61
  -7  -3   5   22.38    6.23
   7  -3  -5    3.50   12.22
  -7  -3   5   35.82   14.22
   7   3  -5    4.39    8.41
   7  -3  -5   21.65   12.83
  -7   3   5   12.60    9.75
   7   3  -5   11.07   11.69
   6   3  -5  181.05   13.01
   6   3  -5  162.00   16.85
  -6   3   5  134.34   17.09
   6  -3  -5  148.43   17.63
  -6  -3   5  132.40   17.65
   6   3  -5  115.22   18.73
   6  -3  -5  130.55   17.16
  -6   3   5  162.97   15.19
   5   3  -5   73.28    5.75
   5   3  -5   81.77    6.52
   5   3  -5   55.27   13.98
  -5  -3   5   38.40   11.53
   5  -3  -5   67.01   12.10
   5  -3  -5   67.20   12.46
  -5   3   5   78.34   11.96
   5   3  -5   49.90   10.74
   4  -3  -5  646.97   41.78
   4   3  -5  626.25   44.07
  -4  -3   5  673.05   41.80
   4  -3  -5  636.36   42.57
   4   3  -5  672.12   39.82
  -4  -3   5  664.61   42.82
   4   3  -5  649.06   39.54
  -4   3   5  703.88   41.77
   4   3  -5  661.35   42.77
  -3   3   5 1611.36   92.50
   3  -3  -5 1625.76   95.86
   3   3  -5 1517.50   95.89
   3   3  -5 1620.23   94.72
   3  -3  -5 1556.36   94.61
  -3  -3   5 1651.20   91.75
  -3  -3   5 1592.15   93.88
   3  -3  -5 1588.42   92.64
   3   3  -5 1563.85   95.49
  -3  -3   5 1514.69   95.40
  -2  -3   5   78.54    7.55
   2   3  -5   58.99   10.17
   2  -3  -5   72.36    9.39
   2  -3  -5   84.04    9.49
   2  -3  -5   54.36    8.85
  -2  -3   5   76.55    6.61
  -2  -3   5   81.39    9.23
   2  -3  -5   74.63    7.64
   2   3  -5   72.75    8.99
  -2   3   5   63.46    8.98
   2   3  -5   65.25    8.91
  -1  -3   5  667.77   37.49
   1   3  -5  613.60   35.97
  -1  -3   5  563.32   38.69
   1  -3  -5  599.39   38.60
  -1   3   5  625.31   37.75
   1   3  -5  618.60   38.77
   1   3  -5  628.79   39.11
  -1  -3   5  621.40   39.23
   1  -3  -5  650.79   38.03
   1  -3  -5  557.19   39.68
   1  -3  -5  608.91   37.00
   0  -3  -5   20.88    7.27
   0  -3  -5   35.23    7.87
   0  -3  -5   33.23    8.75
   0  -3   5   30.90    7.21
   0   3  -5   30.66    4.02
   0   3  -5   38.39    6.51
   0   3  -5   37.94    9.94
  -1   3  -5  108.21    8.47
  -1  -3  -5   92.44   10.75
   1  -3   5   93.96   10.58
   1   3   5   94.01    7.78
   1   3   5  105.64   11.05
  -1  -3  -5  101.89   12.99
  -1   3  -5   81.66   13.85
  -1   3  -5   96.55    7.62
   2   3   5  156.74   11.38
  -2   3  -5  144.71   10.62
  -2   3  -5  151.49   10.72
  -2  -3  -5  166.61   16.91
   2   3   5  137.08   14.03
  -2   3  -5  140.50   18.02
   2  -3   5  120.21   13.20
   3   3   5  120.31   13.80
  -3   3  -5  144.88   10.82
  -3  -3  -5  127.34   17.15
   3  -3   5  113.93   13.58
  -3   3  -5  122.25   10.23
  -3   3  -5  122.90   18.26
  -4   3  -5  233.40   15.74
  -4   3  -5  161.48   22.32
   4  -3   5  178.59   13.81
   4   3   5  151.75   16.83
  -4  -3  -5  163.13   21.19
   5   3   5  343.00   27.12
   5  -3   5  385.94   24.14
  -5  -3  -5  347.51   32.12
  -5   3  -5  281.38   31.91
  -6  -3  -5   -9.68   15.26
  -6   3  -5   24.67   16.34
   6  -3   5    9.22    9.02
   6   3   5    1.96   12.50
  -7  -3  -5   88.79   20.84
  -7   3  -5   53.72   20.09
   7   3   5    5.28   14.85
   8   3   5   23.60   17.28
  -8  -3  -5   74.37   22.50
  -8   3  -5   39.66   21.10
   9   3   5   19.18   19.14
  -9  -3  -5  -20.38   18.98
  -9   3  -5   28.81   21.24
 -10  -3  -5   15.53   23.03
 -10   3  -5  -14.93   21.29
 -14   4   5   -9.72   21.28
  14   4  -5   52.49   29.51
  14  -4  -5   20.20   24.23
 -13   4   5    6.11   20.20
  13  -4  -5   19.87   23.26
  13   4  -5   -4.34   23.77
 -12   4   5  107.49   23.30
  12   4  -5  170.29   26.54
  12  -4  -5  148.68   27.23
  12   4  -5   90.60   27.26
 -11  -4   5   28.05   12.59
  11   4  -5   25.56   19.22
 -11  -4   5   30.99   19.76
  11   4  -5   70.47   23.61
 -11   4   5   28.59   16.87
 -11   4   5   15.58   22.07
  11  -4  -5   34.89   19.25
 -10  -4   5   11.22   10.71
  10   4  -5  -11.53   15.09
  10   4  -5  -21.20   16.74
 -10   4   5   20.79   15.63
 -10  -4   5   14.91   18.08
 -10   4   5  -21.08   17.86
  10  -4  -5  -11.80   16.37
  -9   4   5  181.84   22.63
   9  -4  -5  208.94   26.12
   9   4  -5  215.96   28.19
  -9   4   5  257.49   27.71
   9   4  -5  248.70   25.49
  -9  -4   5  210.54   18.36
  -8   4   5   26.62   13.10
   8   4  -5   56.67   15.01
   8   4  -5   10.13   16.43
   8   4  -5   16.70    9.75
   8  -4  -5   38.54   15.54
  -8   4   5   13.95   15.61
  -8  -4   5   36.29    7.91
  -7  -4   5  390.14   24.04
  -7   4   5  395.00   29.50
   7   4  -5  345.79   32.75
  -7   4   5  419.47   32.03
   7   4  -5  364.13   30.32
   7   4  -5  374.57   25.18
   7  -4  -5  342.28   30.33
   7  -4  -5  325.02   30.12
  -6   4   5  138.68   17.07
   6   4  -5  125.26   15.59
   6   4  -5  148.73   20.20
  -6   4   5  152.70   15.67
   6  -4  -5  153.86   17.04
   6  -4  -5  109.73   16.33
   5   4  -5   62.52   14.42
   5  -4  -5   62.72   12.19
   5  -4  -5   93.60   12.85
  -5   4   5   77.18   12.39
  -5  -4   5   61.54   12.84
   5   4  -5   81.94   11.74
   4   4  -5  689.89   50.38
  -4   4   5  785.54   48.07
   4  -4  -5  787.03   48.24
  -4  -4   5  793.20   48.38
  -4  -4   5  835.58   49.68
   4   4  -5  729.55   49.18
  -3   4   5  183.88   15.18
   3   4  -5  153.39   15.02
   3   4  -5  192.95   17.43
   3  -4  -5  183.31   15.16
   3   4  -5  177.62   14.05
   3  -4  -5  209.02   15.67
  -3  -4   5  187.27   14.19
   3  -4  -5  140.64   14.95
  -3  -4   5  188.07   15.04
  -3  -4   5  170.78   12.14
   2  -4  -5  198.58   16.35
  -2  -4   5  200.95   16.27
  -2  -4   5  215.52   13.45
  -2   4   5  226.32   16.51
   2   4  -5  198.17   16.65
  -2  -4   5  200.85   14.98
   2   4  -5  209.14   17.54
   2  -4  -5  180.62   16.19
   2  -4  -5  212.74   16.78
   2   4  -5  181.56   16.46
   1  -4  -5   64.04    9.81
   1   4  -5   36.84    8.67
  -1  -4   5   85.64    7.78
  -1  -4   5   55.41    8.88
   1  -4  -5   66.85    9.24
  -1   4   5   73.04    9.61
   1  -4  -5   69.38    5.80
   1   4  -5   77.47    9.66
   1  -4  -5   61.99    9.19
  -1  -4   5   79.43    8.97
   1   4  -5   66.88    9.00
   0   4  -5  375.49   29.64
   0  -4  -5  403.38   26.92
   0  -4  -5  393.36   28.54
   0  -4  -5  388.08   27.13
   0  -4   5  407.08   24.30
   0  -4   5  417.46   27.52
   0   4  -5  403.15   25.86
   1   4   5  218.32   17.34
   1  -4   5  220.55   17.71
  -1  -4  -5  182.53   18.54
  -1   4  -5  191.70   20.47
  -1  -4  -5  237.98   17.59
  -1   4  -5  203.50   13.93
   2   4   5  257.28   20.16
   2  -4   5  289.48   20.79
  -2   4  -5  260.83   24.81
  -2  -4  -5  196.90   21.73
   2   4   5  270.01   16.58
  -2  -4  -5  244.36   20.37
  -3  -4  -5  157.36   17.82
  -3   4  -5  133.43   19.20
  -3   4  -5  111.18    8.73
   3  -4   5  140.82   14.91
   3   4   5  156.73   15.13
  -4   4  -5   75.56    9.00
   4   4   5   77.97   12.78
  -4   4  -5   31.04   16.08
  -4  -4  -5   78.57   16.32
  -5   4  -5   40.83   16.93
  -5  -4  -5   24.06   15.00
   5  -4   5   15.86    6.73
   5   4   5   30.32   12.01
  -6  -4  -5   28.14   17.24
   6   4   5   43.37   14.25
  -6   4  -5   29.78   17.45
   7   4   5   -2.07   15.24
  -7  -4  -5    0.19   17.52
  -7   4  -5   36.60   18.14
  -7   4  -5   22.40   18.85
  -8  -4  -5   17.15   19.99
   8   4   5   40.97   17.59
  -8   4  -5   11.57   19.88
  -9  -4  -5    7.78   21.69
  -9   4  -5    7.12   21.34
   9   4   5  -19.89   18.20
  14  -5  -5   41.40   24.97
  14   5  -5   13.29   28.77
  13  -5  -5   86.01   24.37
  13   5  -5   28.74   26.79
 -13   5   5    5.67   20.11
  12  -5  -5   25.00   20.92
  12   5  -5   42.41   25.51
 -12   5   5    5.29   19.05
  11  -5  -5   22.69   19.22
 -11   5   5   32.15   17.90
  11   5  -5   36.97   19.93
  11   5  -5   29.23   22.59
 -10   5   5   10.80   14.78
 -10   5   5   -7.05   19.41
 -10  -5   5    4.58    9.95
  10   5  -5    9.67   18.98
  10  -5  -5    2.58   16.45
  10   5  -5   -8.28   16.27
  -9  -5   5   54.21   10.29
   9   5  -5   40.57   19.83
   9  -5  -5   62.24   18.54
   9   5  -5   49.44   17.26
  -9   5   5   34.01   14.77
  -9   5   5   67.51   20.33
   8  -5  -5  266.79   25.87
  -8  -5   5  219.24   16.51
   8   5  -5  257.53   24.46
  -8   5   5  232.77   26.39
   8   5  -5  199.34   26.59
  -8   5   5  223.46   23.13
   8   5  -5  206.54   17.24
   7  -5  -5    9.80   12.72
   7   5  -5  -20.78   13.45
   7   5  -5    9.74    3.56
   7   5  -5   -2.99   10.78
  -7   5   5    9.78   12.97
  -7   5   5   23.07   11.38
   7  -5  -5  -16.05   11.35
   6   5  -5  196.16   18.72
   6  -5  -5  162.92   19.07
  -6   5   5  187.17   19.63
   6  -5  -5  208.29   19.72
  -6   5   5  182.08   18.44
   6   5  -5  172.91   22.07
   5  -5  -5   54.90   11.61
   5   5  -5   48.04   10.65
  -5   5   5   48.71   11.24
   5   5  -5   28.86   13.38
   5  -5  -5   65.56   11.65
   4  -5  -5  265.65   20.66
  -4  -5   5  206.43   19.61
   4  -5  -5  244.20   20.31
  -4   5   5  265.51   20.71
   4   5  -5  284.39   23.50
   4   5  -5  262.40   20.63
   3   5  -5  460.76   28.14
   3  -5  -5  399.80   29.62
  -3   5   5  465.78   29.98
  -3  -5   5  419.95   30.12
   3   5  -5  448.68   30.57
  -3  -5   5  463.91   27.40
   3   5  -5  411.07   31.51
   3  -5  -5  479.71   30.93
  -3  -5   5  435.53   28.68
   3  -5  -5  425.17   30.18
  -2  -5   5  475.63   30.41
   2   5  -5  538.33   32.05
   2   5  -5  503.16   32.06
  -2  -5   5  465.74   31.68
  -2  -5   5  452.63   28.14
   2  -5  -5  517.78   32.62
   2  -5  -5  447.31   30.99
   2   5  -5  459.17   31.63
  -2   5   5  475.68   31.25
   2  -5  -5  424.05   31.26
  -1  -5   5  408.81   26.95
  -1  -5   5  395.79   27.32
   1  -5  -5  350.33   26.17
   1  -5  -5  393.06   23.63
   1   5  -5  368.39   28.12
  -1   5   5  393.63   26.30
  -1  -5   5  411.57   24.92
   1  -5  -5  380.58   26.62
   1   5  -5  364.91   25.39
   1   5  -5  384.43   26.80
   1  -5  -5  366.89   27.50
   0  -5  -5  359.63   27.20
   0  -5  -5  366.97   26.00
   0  -5   5  399.41   22.55
   0   5  -5  370.30   23.01
   0   5  -5  319.44   28.09
   0  -5   5  360.75   26.06
   0  -5  -5  362.80   25.74
  -1  -5  -5 1049.55   66.83
   1   5   5 1090.29   64.75
  -1   5  -5 1001.87   68.34
  -1  -5  -5 1037.35   63.57
   1  -5   5 1067.36   65.39
   2   5   5   26.85    9.81
  -2   5  -5   20.96   13.01
  -2   5  -5    8.73    7.75
   2  -5   5   24.17    9.09
  -2  -5  -5   27.60    9.67
  -2  -5  -5   29.26   11.49
  -3   5  -5  236.03   20.29
  -3   5  -5  228.29   25.23
  -3  -5  -5  248.38   23.28
   3  -5   5  261.45   21.43
   3   5   5  215.73   20.78
   4   5   5   53.03   12.65
  -4  -5  -5   47.20   15.26
  -4   5  -5  108.54   19.04
  -4   5  -5   32.62   12.81
  -5  -5  -5    8.18   15.30
  -5   5  -5    2.01   15.39
   5   5   5   19.63   13.25
  -5   5  -5   18.05   14.23
  -6  -5  -5  -24.30   14.31
  -6   5  -5    4.29   15.33
   6   5   5   19.36   14.34
  -6   5  -5    4.77   17.43
  -7  -5  -5   71.90   20.38
  -7   5  -5   40.87   18.37
  -7   5  -5   43.61   20.74
   7   5   5   40.36   17.70
  -8  -5  -5  -10.52   18.35
  -8   5  -5   38.04   21.85
   8   5   5   -1.02   18.17
   9   5   5  -40.12   18.86
  -9  -5  -5  -12.50   20.62
  -9   5  -5   14.13   22.32
  13  -6  -5    4.43   21.34
 -13   6   5   13.31   21.70
  13   6  -5    7.06   26.57
  12  -6  -5   38.58   21.15
 -12   6   5   10.57   19.92
  12   6  -5  -11.98   22.90
 -11   6   5   37.32   18.80
  11   6  -5    7.71   22.88
  11   6  -5   21.80   19.83
  11  -6  -5    7.05   18.76
  10   6  -5   32.79   18.25
  10   6  -5   22.85   20.21
 -10   6   5   31.75   20.95
 -10   6   5    8.83   16.43
  10  -6  -5    6.05   16.93
   9  -6  -5   69.30   18.44
  -9   6   5   85.37   21.13
  -9   6   5   58.52   17.20
   9   6  -5   52.50   20.62
  -9  -6   5   65.31    9.81
   9   6  -5   63.18   18.02
  -8   6   5    9.69   15.97
   8   6  -5  -11.81   15.93
   8  -6  -5   34.04   14.98
  -8  -6   5    8.28    5.40
   8   6  -5   21.53    5.53
   8   6  -5   21.65   14.19
  -8   6   5    1.43   12.69
   7  -6  -5  135.59   18.58
   7   6  -5  129.56   17.70
  -7   6   5  109.75   16.86
   7   6  -5  104.29   20.97
   7  -6  -5  137.27   18.89
  -7   6   5  156.54   19.53
  -6   6   5   44.78   12.01
   6   6  -5   33.29   14.84
   6  -6  -5   34.38   12.21
   6   6  -5   29.59   11.25
  -6   6   5   51.03   12.97
   6  -6  -5   31.57   11.86
  -5   6   5  147.19   15.52
  -5  -6   5  140.56   14.65
   5   6  -5  108.97   16.90
   5  -6  -5   99.18   14.40
   5  -6  -5   98.65   14.35
   5   6  -5  101.64   13.97
   4   6  -5  152.77   13.99
  -4   6   5   89.84   12.97
   4  -6  -5  107.70   13.44
   4  -6  -5  127.50   13.75
  -4  -6   5   94.81   12.64
   4   6  -5  114.91   15.27
   3  -6  -5  362.03   28.41
   3   6  -5  408.06   29.14
   3   6  -5  420.83   25.99
  -3  -6   5  400.06   25.67
  -3  -6   5  377.45   28.66
   3  -6  -5  399.37   28.42
  -3   6   5  451.82   28.86
   3  -6  -5  443.26   29.49
   3   6  -5  447.13   29.46
  -2  -6   5   41.46    8.67
   2   6  -5   25.69    8.63
   2  -6  -5   40.94    8.92
  -2  -6   5   33.77    6.14
  -2  -6   5   52.67    7.80
   2   6  -5   43.11    8.53
   2  -6  -5   38.55    9.17
   2  -6  -5   47.45    9.48
   2   6  -5   34.67    8.11
  -2   6   5   37.26    9.09
   1  -6  -5  111.28   13.72
   1   6  -5  163.01   12.20
  -1   6   5  133.01   13.82
  -1  -6   5  158.26   14.32
   1  -6  -5  120.90   14.18
   1  -6  -5  154.21   14.28
  -1  -6   5  136.80   13.86
   1   6  -5  155.03   14.11
   1   6  -5  145.00   15.36
  -1  -6   5  168.33   12.61
   0   6  -5    3.31    9.91
   0   6  -5   12.74    3.46
   0   6   5    7.48    8.11
   0  -6  -5    8.97    8.13
   0  -6   5   -0.05    3.27
   0  -6  -5   -5.15    7.56
   0  -6  -5    5.56    7.87
   0  -6   5    1.62    7.41
  -1  -6  -5  145.39   15.32
  -1   6  -5  165.48   19.59
  -1  -6  -5  132.37   15.85
   1   6   5  134.80   15.02
   1  -6   5  165.22   15.08
   2  -6   5  318.81   26.35
  -2  -6  -5  387.86   29.20
   2   6   5  341.36   26.82
  -2   6  -5  375.80   31.75
  -2   6  -5  362.94   22.35
  -2  -6  -5  331.58   26.18
  -3   6  -5   63.01   11.43
   3  -6   5   70.04   12.75
  -3  -6  -5  111.24   16.07
  -3   6  -5  100.63   18.83
  -3  -6  -5   64.11   13.66
   3   6   5   71.93   13.36
  -4   6  -5   26.47   16.35
  -4  -6  -5   39.45   14.34
   4   6   5   26.36   12.64
  -4   6  -5   16.00   12.20
   4   6   5   30.86    7.44
   5   6   5   29.41   13.75
  -5   6  -5   51.31   19.34
  -5  -6  -5   46.49   16.65
  -5   6  -5   24.46   14.89
  -6   6  -5   -1.97   15.89
  -6  -6  -5    0.16   16.16
  -6   6  -5    3.67   17.84
   6   6   5   -8.91   13.34
  -7  -6  -5   47.32   19.91
  -7   6  -5   32.69   20.90
   7   6   5   32.47   17.37
  -8  -6  -5   19.96   20.45
  -8   6  -5   46.91   22.23
   8   6   5   21.10   18.62
   9   6   5   -8.17   20.48
  -9  -6  -5    5.39   21.49
  -9   6  -5   52.18   25.51
  13  -7  -5   33.70   22.27
  13   7  -5   26.24   28.46
 -13   7   5   21.97   23.56
  12  -7  -5   14.28   20.89
 -12   7   5  -12.52   19.65
  12   7  -5    6.97   25.25
  11   7  -5   66.60   25.61
  11   7  -5   87.99   23.56
 -11   7   5   43.38   20.46
  11  -7  -5   48.71   20.13
  10   7  -5   -0.84   20.08
  10  -7  -5   19.41   17.54
  10   7  -5   44.23   18.86
 -10   7   5    2.36   17.34
 -10   7   5   44.96   22.60
   9  -7  -5   54.68   17.84
  -9   7   5   52.93   19.59
  -9   7   5   79.11   18.61
   9   7  -5   14.87   16.80
   9   7  -5   37.70   20.36
   8   7  -5  163.20   20.65
  -8   7   5  132.52   20.31
   8  -7  -5  136.23   20.37
   8   7  -5  146.36   23.94
  -8   7   5  163.99   22.43
  -7   7   5    3.62   12.03
  -7   7   5   -4.40   12.88
   7   7  -5   -3.43   13.76
   7   7  -5   -1.93   11.91
   7  -7  -5   17.59   13.04
   6  -7  -5   54.41   13.15
   6   7  -5   60.14   16.34
   6   7  -5   70.44   13.37
  -6   7   5   72.80   14.50
   6  -7  -5   46.45   13.76
   5  -7  -5  111.92   14.79
   5  -7  -5  119.23   14.85
   5   7  -5  125.76   14.72
  -5  -7   5   96.78   14.09
   5   7  -5  112.57   17.11
  -5   7   5  107.37   15.15
   4   7  -5   46.66   10.80
   4  -7  -5   48.47   11.19
   4   7  -5   51.23   12.11
  -4   7   5   47.23   10.90
  -4  -7   5   75.60   10.83
   4  -7  -5   45.26   10.99
  -3   7   5   73.86   11.71
   3  -7  -5   85.89   12.22
   3   7  -5   58.67   11.10
  -3  -7   5   77.85   11.20
   3   7  -5   89.58    8.07
   3   7  -5   67.28   11.26
  -3  -7   5   84.99    8.22
   3  -7  -5   92.10   12.36
   3  -7  -5   94.26   12.00
  -2   7   5  212.89   17.70
   2   7  -5  194.84   16.60
   2   7  -5  209.84   17.92
   2  -7  -5  222.93   18.66
  -2  -7   5  211.08   16.94
   2   7  -5  256.97   17.30
   2  -7  -5  176.39   17.40
   2  -7  -5  190.23   17.66
  -2  -7   5  168.03   17.06
  -1  -7   5  294.15   22.40
   1   7  -5  266.43   18.29
   1   7  -5  252.42   21.36
   1  -7  -5  202.58   21.08
  -1   7   5  279.05   21.89
  -1  -7   5  297.03   19.84
   1  -7  -5  264.34   21.40
   1  -7  -5  270.65   21.53
   1   7  -5  288.95   22.21
  -1  -7   5  280.32   21.57
   0  -7  -5   45.09   10.75
   0  -7   5   47.65    5.45
   0  -7  -5   41.45   10.17
   0   7  -5   44.37   12.62
   0  -7  -5   46.43   10.55
   0   7   5   46.27   10.79
   0   7  -5   40.37    4.83
   0  -7   5   54.55   10.20
  -1  -7  -5  314.84   24.15
  -1   7  -5  321.60   28.20
  -1  -7  -5  295.41   25.81
   1   7   5  324.89   24.76
   1  -7   5  308.41   24.74
  -2   7  -5  289.81   26.86
  -2  -7  -5  266.39   21.17
   2  -7   5  222.69   20.66
  -2  -7  -5  193.77   21.54
  -2   7  -5  238.32   15.82
   2   7   5  274.00   22.23
  -3  -7  -5    1.11   11.22
  -3   7  -5   -5.09   14.13
   3   7   5   15.46   10.97
  -3  -7  -5    1.67   11.88
  -3   7  -5   10.79    7.55
   4   7   5  171.27   19.57
  -4   7  -5  148.37   24.47
  -4  -7  -5  147.86   20.69
  -4   7  -5  173.45   17.44
   4   7   5  172.16   12.72
  -5   7  -5  157.52   24.71
   5   7   5  121.75   19.04
  -5  -7  -5   98.03   19.90
  -5   7  -5  111.16   18.01
  -6   7  -5  -16.48   17.49
   6   7   5   -2.99   15.48
  -6  -7  -5  -19.83   15.55
  -7   7  -5   19.37   20.39
   7   7   5    2.06   17.42
  -7  -7  -5  -15.85   17.23
   8   7   5   34.70   21.47
  -8  -7  -5   89.05   23.44
  -8   7  -5   62.73   24.65
   9   7   5    5.33   22.35
  -9   7  -5   20.32   24.58
  -9  -7  -5    8.31   21.52
 -13   8   5   33.47   24.68
  13  -8  -5  -22.78   19.26
  13   8  -5  -10.38   27.22
 -12   8   5   14.54   21.61
  12   8  -5  -16.49   25.71
  12  -8  -5   19.34   20.80
 -11   8   5   -0.36   20.04
  11  -8  -5   32.58   20.13
  11   8  -5   23.17   24.84
  11   8  -5   13.89   20.71
  10   8  -5    1.20   17.85
  10  -8  -5   12.50   17.15
 -10   8   5    6.61   17.83
  10   8  -5  -26.31   19.65
 -10   8   5    8.21   20.54
  -9   8   5   48.13   18.71
   9   8  -5   91.66   23.21
   9   8  -5   78.99   19.31
   9  -8  -5   58.23   18.61
  -9   8   5   69.99   20.65
   8   8  -5  -11.53   13.92
  -8   8   5   20.74   17.23
   8  -8  -5   -5.26   13.86
   8   8  -5   22.74   18.10
  -8   8   5   30.87   15.86
   7   8  -5   34.02   13.40
   7  -8  -5   19.96   13.43
  -7   8   5   34.04   15.23
   7   8  -5   26.17   16.94
  -7   8   5   33.10   14.96
   6   8  -5    6.33   13.99
   6  -8  -5   40.99   13.95
   6   8  -5   23.26   11.93
  -6   8   5   22.66   12.86
   6  -8  -5   31.31   12.72
   5   8  -5  415.78   32.41
   5  -8  -5  452.91   32.23
  -5  -8   5  438.93   32.33
   5   8  -5  434.19   33.72
  -5   8   5  453.97   32.58
   5  -8  -5  417.62   31.77
   4   8  -5  368.34   27.56
   4  -8  -5  349.02   26.98
  -4  -8   5  368.38   27.23
  -4   8   5  358.99   27.80
  -4  -8   5  339.83   21.54
   4   8  -5  367.02   27.43
   4  -8  -5  339.47   26.50
   3   8  -5  197.89   14.06
  -3  -8   5  202.51   15.08
  -3  -8   5  198.24   17.58
   3  -8  -5  206.60   18.66
   3  -8  -5  154.12   17.36
   3  -8  -5  175.70   17.58
   3   8  -5  200.78   17.55
  -3   8   5  190.41   17.84
   3   8  -5  157.76   17.22
  -2   8   5  105.48   12.84
  -2  -8   5   89.61    7.82
   2   8  -5  111.32   10.92
   2   8  -5   94.78   10.98
  -2  -8   5   95.53   11.50
  -2  -8   5   95.36   12.31
   2  -8  -5   85.24   12.63
   2  -8  -5   79.28   12.49
   2  -8  -5  118.49   13.93
   2   8  -5   82.41   12.47
   1   8  -5  167.23   12.94
   1   8  -5  159.13   16.23
  -1   8   5  173.15   16.27
   1  -8  -5  182.65   16.74
   1   8  -5  156.19   16.10
   1  -8  -5  148.00   16.33
  -1  -8   5  142.65   15.63
  -1  -8   5  197.26   14.97
   1  -8  -5  138.65   16.48
   0   8  -5  562.78   38.39
   0  -8   5  514.38   36.05
   0   8  -5  540.11   31.41
   0  -8  -5  523.09   35.63
   0  -8  -5  496.19   35.57
   0  -8   5  509.79   31.91
   0  -8  -5  500.36   36.82
   0   8   5  528.66   36.05
  -1  -8  -5   79.70   13.73
  -1   8  -5   94.11   16.66
   1  -8   5  108.76   13.72
  -1  -8  -5   66.87   12.84
   1   8   5   87.29   13.68
  -2   8  -5  862.26   50.04
  -2  -8  -5  877.88   57.66
   2   8   5  897.25   56.35
  -2  -8  -5  841.73   55.45
  -2   8  -5  859.37   60.76
  -3   8  -5  308.39   20.11
  -3   8  -5  348.32   32.44
  -3  -8  -5  247.96   25.91
   3   8   5  258.69   24.87
   4   8   5  150.01   20.06
  -4   8  -5  187.82   16.42
  -4   8  -5  172.76   26.36
  -4  -8  -5  167.83   21.64
  -5   8  -5   -0.66   17.87
  -5  -8  -5   14.68   15.20
  -5   8  -5    1.41   12.29
   5   8   5   31.23   15.51
  -6   8  -5   20.30   20.40
   6   8   5   -2.24   15.88
  -6  -8  -5  -11.09   16.73
   7   8   5   -1.77   17.19
  -7  -8  -5   30.34   18.77
  -7   8  -5   15.27   21.68
   8   8   5   -1.13   20.14
  -8  -8  -5   24.09   21.22
  -8   8  -5   10.32   22.71
  -9  -8  -5    3.62   21.16
   9   8   5  -21.39   21.60
  -9   8  -5   -7.21   23.33
  13  -9  -5   35.49   22.60
 -13   9   5   -2.72   24.38
  13   9  -5   25.30   30.18
 -12   9   5   53.04   24.77
  12  -9  -5   20.36   21.19
  12   9  -5    8.52   26.83
 -11   9   5  -12.65   20.98
  11   9  -5   21.32   24.88
  11  -9  -5   38.72   20.95
  11   9  -5   36.64   21.73
  10   9  -5   -7.24   20.93
 -10   9   5  -14.71   18.87
  10  -9  -5   -6.93   17.50
 -10   9   5   -1.43   20.17
  10   9  -5  -41.50   16.21
  -9   9   5   44.96   20.39
   9   9  -5   28.47   22.02
   9  -9  -5   21.77   16.53
   9   9  -5   68.13   18.61
  -9   9   5   19.49   18.13
  -8   9   5  217.70   26.81
  -8   9   5  251.48   27.23
   8   9  -5  202.86   29.03
   8   9  -5  293.42   27.06
   8  -9  -5  215.28   24.80
   7  -9  -5  141.41   18.78
   7   9  -5  127.19   18.25
   7   9  -5  103.10   21.33
  -7   9   5  116.42   19.31
  -7   9   5  100.75   19.30
   6   9  -5  121.73   19.47
   6   9  -5   89.62   16.27
   6  -9  -5  121.32   16.44
  -6   9   5  133.34   18.09
   5  -9  -5   64.82   13.31
   5   9  -5   45.33   14.45
   5   9  -5   70.93   13.74
  -5   9   5   62.11   13.94
   5  -9  -5   73.25   13.63
   4   9  -5   51.58   12.00
  -4   9   5   51.01   12.12
   4  -9  -5   64.86   12.85
   4   9  -5   53.60   12.60
  -4  -9   5   53.29   11.33
  -4  -9   5   52.74    6.48
   4  -9  -5   53.21   11.95
   3   9  -5  260.66   18.45
   3  -9  -5  273.39   22.26
  -3  -9   5  217.34   21.21
   3   9  -5  253.84   22.27
   3  -9  -5  239.85   22.72
  -3  -9   5  263.77   19.50
  -3   9   5  298.13   22.87
   3   9  -5  280.67   21.44
   3  -9  -5  270.54   22.37
   2  -9  -5  157.80   17.43
  -2   9   5  167.31   16.76
   2   9  -5  184.69   14.96
   2  -9  -5  156.26   16.95
   2   9  -5  186.87   14.76
  -2  -9   5  168.23   15.85
  -2  -9   5  146.26   11.93
   2  -9  -5  165.51   16.69
   2   9  -5  138.11   16.28
  -2  -9   5  151.57   16.17
  -1   9   5  132.85   15.46
   1   9  -5  157.88   11.92
   1  -9  -5  103.15   14.97
   1  -9  -5  129.01   16.21
  -1  -9   5  121.11   14.85
   1  -9  -5  139.04   15.94
   1   9  -5  165.77   15.94
   1   9  -5  135.83   15.63
  -1  -9   5  131.42    9.74
   1  -9  -5  132.27   10.83
   0  -9   5  397.26   25.49
   0   9   5  401.51   29.75
   0  -9  -5  370.55   29.18
   0   9  -5  392.98   30.90
   0   9  -5  390.57   24.34
   0  -9  -5  384.82   30.40
   0  -9  -5  394.52   29.26
   1   9   5  270.47   24.74
  -1  -9  -5  331.11   26.25
  -1  -9  -5  255.81   23.66
  -1   9  -5  345.49   28.95
   2   9   5   51.01   13.73
  -2   9  -5   58.75   17.65
  -2  -9  -5   53.80   14.24
  -3   9  -5   48.91   19.30
  -3   9  -5   69.94    9.00
  -3  -9  -5   83.97   16.21
   3   9   5   64.34   14.96
  -4  -9  -5   27.99   15.71
   4   9   5   70.59   16.44
  -4   9  -5   56.98   10.80
  -4   9  -5   56.73   20.49
  -5   9  -5   22.18   20.19
   5   9   5   21.32   16.56
  -5  -9  -5   20.56   16.41
  -6   9  -5  116.27   26.69
   6   9   5   95.70   22.00
  -6  -9  -5  121.45   22.20
  -7   9  -5  103.44   26.74
  -7  -9  -5   78.32   21.89
   7   9   5  105.27   23.44
   8   9   5  -13.55   20.79
  -8   9  -5    5.85   22.73
  -8  -9  -5   43.86   22.68
  12 -10  -5   32.74   21.82
  12  10  -5    4.20   26.85
 -12  10   5    2.21   23.78
  11  10  -5   16.30   25.30
  11 -10  -5   51.90   21.16
 -11  10   5   21.63   23.00
  10  10  -5    0.98   22.89
  10 -10  -5   37.67   18.85
  10  10  -5   66.60   21.27
 -10  10   5   41.10   22.26
  -9  10   5   24.47   19.82
   9 -10  -5   17.80   16.55
   9  10  -5   19.60   17.29
   9  10  -5   39.81   21.77
  -9  10   5   24.95   19.98
   8  10  -5   69.44   21.99
  -8  10   5   51.92   19.45
   8  10  -5   74.93   17.98
  -8  10   5   59.82   19.33
   8 -10  -5   67.96   18.26
  -7  10   5   71.54   18.38
   7 -10  -5   62.39   16.26
   7  10  -5   80.58   16.70
  -7  10   5  140.14   20.58
   7  10  -5   58.20   19.31
   6  10  -5  281.04   28.03
   6  10  -5  252.99   24.90
  -6  10   5  309.09   26.96
   6 -10  -5  228.49   23.88
   5 -10  -5  113.82   16.34
  -5  10   5   93.36   16.83
   5  10  -5  128.47   16.86
   5  10  -5  113.02   17.09
  -4  10   5  248.60   21.67
   4  10  -5  256.64   21.45
  -4 -10   5  198.54   16.35
   4 -10  -5  210.36   20.60
   4 -10  -5  242.02   21.42
   4  10  -5  188.73   20.36
   3  10  -5   18.27    6.76
   3 -10  -5   17.29   10.91
   3 -10  -5   14.60   11.63
   3  10  -5   -4.68   10.34
   3 -10  -5    8.63   10.35
   3  10  -5   15.04    9.07
  -3 -10   5   -4.41    7.32
  -3  10   5   18.54   10.99
   2 -10  -5  205.95   19.28
   2  10  -5  205.36   19.08
   2  10  -5  201.32   16.26
   2 -10  -5  160.29   18.69
  -2  10   5  209.31   19.26
   2  10  -5  221.06   17.48
   2 -10  -5  160.41   19.36
  -2 -10   5  188.60   14.23
   1 -10  -5   68.68   13.38
   1 -10  -5   43.38   12.28
   1  10  -5   59.87    8.21
   1 -10  -5   88.29   14.07
   1 -10  -5   51.09    6.97
   1  10  -5   46.50   12.39
   1  10  -5   51.96   12.08
  -1 -10   5   60.45    6.63
  -1  10   5   53.62   12.59
   0 -10  -5  197.11   19.44
   0  10   5  175.91   19.07
   0  10  -5  178.99   19.73
   0 -10   5  196.10   15.31
   0 -10  -5  176.99   18.74
   0 -10  -5  142.98   17.80
   0  10  -5  169.17   13.06
   0 -10  -5  167.97   11.76
  -1 -10  -5  133.28   17.32
   1  10   5  103.56   16.73
  -1  10  -5  154.03   20.69
   2  10   5  213.37   21.25
  -2 -10  -5  138.38   19.74
  -2  10  -5  205.22   24.68
  -3  10  -5  303.78   19.91
  -3  10  -5  205.22   29.50
  -3 -10  -5  297.18   27.70
   4  10   5   98.67   18.84
  -4 -10  -5  115.64   19.63
  -4  10  -5  114.26   25.20
  -5  10  -5   -1.28   19.90
   5  10   5   20.10   16.86
  -5 -10  -5   11.45   16.09
  -6  10  -5   39.94   24.27
  -6 -10  -5   10.70   18.58
   6  10   5    8.08   18.29
  -7 -10  -5   -9.11   19.88
  -7  10  -5   15.05   24.13
   7  10   5   46.91   22.16
  -8  10  -5   -4.31   23.44
   8  10   5  -37.55   20.14
  -8 -10  -5  -36.87   19.80
  12 -11  -5   18.92   21.79
 -12  11   5  -60.06   22.05
  12  11  -5   11.24   29.30
 -11  11   5   35.46   25.17
  11  11  -5   73.67   30.27
  11 -11  -5   43.03   21.50
 -10  11   5   15.20   22.89
  10  11  -5   48.14   20.90
  10 -11  -5   41.02   19.28
  10  11  -5   14.16   24.74
   9  11  -5   70.23   20.63
  -9  11   5   34.05   21.66
  -9  11   5   72.72   23.15
   9  11  -5   48.90   22.99
   9 -11  -5   58.69   18.23
  -8  11   5   35.91   18.96
   8 -11  -5   14.60   15.89
   8  11  -5   50.15   17.20
  -8  11   5   37.42   19.47
   8  11  -5   27.30   19.55
   7  11  -5   31.05   18.48
   7 -11  -5   46.57   15.40
   7  11  -5   24.52   15.50
  -7  11   5   40.17   16.96
  -6  11   5   58.93   16.64
   6  11  -5   40.16   15.60
   6 -11  -5   31.46   14.01
   6  11  -5   10.73   14.91
   5 -11  -5  115.32   17.10
  -5  11   5  134.74   18.63
   5  11  -5  116.39   18.19
   5  11  -5  130.38   18.29
  -5 -11   5  138.53   10.68
   4 -11  -5  335.93   26.88
  -4 -11   5  300.60   22.52
   4  11  -5  342.85   26.21
   4  11  -5  363.83   28.28
  -4  11   5  267.07   26.23
   3 -11  -5  653.22   42.76
  -3  11   5  619.52   40.21
   3 -11  -5  550.14   40.10
   3  11  -5  583.83   40.70
  -3 -11   5  557.78   35.89
  -3 -11   5  553.61   38.06
   3  11  -5  532.06   38.22
   2 -11  -5   58.43   13.42
   2  11  -5   47.75    9.76
  -2  11   5   44.26   12.89
   2 -11  -5   74.64   14.41
   2  11  -5   44.13   12.86
  -2 -11   5   58.38    7.93
   2  11  -5   48.17   10.21
  -1 -11   5  244.40   15.72
   1 -11  -5  163.96   20.95
   1 -11  -5  200.21   21.12
   1  11  -5  193.90   20.29
   1 -11  -5  229.84   16.50
   1  11  -5  225.99   17.11
   0 -11  -5   19.29   11.59
   0 -11  -5   22.88   12.39
   0 -11   5   15.41    6.17
   0  11  -5   18.31   12.48
   0  11  -5   23.38    6.50
   0  11   5   22.16   12.28
   0 -11  -5   24.49    5.07
  -1 -11  -5  364.01   29.06
   1  11   5  349.50   28.44
   1 -11   5  308.12   19.30
  -1  11  -5  307.70   29.93
  -2  11  -5  156.97   22.52
   2  11   5  114.29   18.40
  -2 -11  -5   97.29   17.41
  -3  11  -5  226.59   29.10
  -3 -11  -5  170.84   22.36
   3  11   5  154.75   21.60
  -4  11  -5  110.45   25.46
   4  11   5   93.87   19.66
  -4 -11  -5  152.14   21.10
   5  11   5   25.71   17.46
  -5 -11  -5   31.94   17.59
  -5  11  -5   35.39   23.82
  -6  11  -5    5.99   24.16
  -6 -11  -5    6.97   19.23
   6  11   5   16.30   19.70
  -7 -11  -5   55.24   22.27
  -7  11  -5   36.87   26.53
   7  11   5    9.36   21.49
   8  11   5    0.42   23.50
  -8  11  -5  -31.56   24.94
  -8 -11  -5    6.31   21.44
  12 -12  -5   20.20   22.01
 -12  12   5   -6.34   26.21
  12  12  -5   -0.96   29.35
 -11  12   5    2.09   24.91
  11 -12  -5   -6.76   19.78
  11  12  -5  -19.94   26.13
  10  12  -5   18.56   20.38
  10 -12  -5   -3.53   17.32
 -10  12   5   -3.00   23.06
  10  12  -5   -2.94   23.98
   9  12  -5    1.47   17.71
   9  12  -5   15.46   23.06
  -9  12   5   42.36   22.81
   9 -12  -5   11.85   16.76
   8  12  -5   64.32   22.55
  -8  12   5   12.99   18.20
   8  12  -5   32.49   16.98
  -8  12   5   19.53   19.97
   8 -12  -5    5.94   15.95
   7  12  -5  186.05   23.82
  -7  12   5  209.45   24.93
   7  12  -5  224.41   27.21
   7 -12  -5  180.69   22.60
   6 -12  -5   92.84   17.51
  -6  12   5  145.99   21.40
   6  12  -5  119.41   20.90
   6  12  -5  162.70   20.48
  -5 -12   5   26.98    6.35
  -5  12   5   24.29   14.99
   5 -12  -5   27.23   12.99
   5  12  -5   45.11   14.86
   5  12  -5   40.08   13.87
   4  12  -5  117.79   17.47
   4  12  -5  139.48   16.74
  -4 -12   5  110.88   10.13
   4 -12  -5   81.42   16.20
  -4  12   5   90.04   16.85
  -3 -12   5   45.70    9.15
  -3  12   5   64.12   14.48
   3 -12  -5   52.98   15.05
   3  12  -5   50.76   11.40
   3  12  -5   54.02   14.17
   3 -12  -5   26.07   13.13
   2 -12  -5   25.49   12.47
  -2  12   5    8.10   12.22
   2  12  -5   19.91    9.79
   2 -12  -5    3.06   12.38
   2  12  -5   28.72   12.83
  -2 -12   5   19.50    7.30
   2  12  -5   15.11    9.19
   2 -12  -5    0.93    8.13
   1 -12  -5   10.03   12.44
   1 -12  -5    9.69    6.76
   1 -12  -5   15.18   12.17
  -1 -12   5   18.83    6.91
   1  12  -5   31.83    8.42
   1  12  -5   27.73   12.08
   0  12  -5   19.23    7.53
   0 -12   5   36.17    7.49
   0 -12  -5   10.80   12.23
   0 -12  -5   49.18   14.21
   0  12  -5   33.69   13.27
   0  12   5   35.29   13.99
   0 -12  -5   25.45    6.07
  -1 -12  -5  100.26   17.80
   1  12   5  130.65   19.08
  -1  12  -5  131.51   20.78
  -2  12  -5   79.00   21.09
  -2 -12  -5   84.25   17.08
   2  12   5  108.02   18.20
   3  12   5   -0.63   14.80
  -3 -12  -5   19.00   14.44
  -3  12  -5   -6.56   18.25
   4  12   5   36.29   17.30
  -4 -12  -5   19.71   16.37
  -4  12  -5    1.18   21.23
   5  12   5   35.83   18.95
  -5 -12  -5    8.20   17.48
  -5  12  -5   45.45   24.33
  -6 -12  -5   43.91   20.21
  -6  12  -5   57.75   27.82
   6  12   5   61.59   23.26
  -7 -12  -5   24.52   22.09
   7  12   5    3.88   22.70
  -7  12  -5   52.27   27.19
  11  13  -5    4.62   28.55
  11 -13  -5   53.05   22.60
 -11  13   5  -10.59   26.10
 -10  13   5  -21.13   22.99
  10 -13  -5   -5.84   18.46
  10  13  -5  -35.24   22.39
   9  13  -5   19.21   24.42
   9  13  -5   25.64   19.84
  -9  13   5   21.86   23.61
   9 -13  -5   49.47   18.46
  -8  13   5   61.95   21.33
   8  13  -5  120.99   25.29
   8 -13  -5   64.50   19.17
   8  13  -5   80.33   20.83
  -7  13   5   62.49   19.24
   7 -13  -5   70.44   17.60
   7  13  -5   70.71   18.80
   7  13  -5   69.28   20.64
   6  13  -5   19.52   15.50
  -6  13   5   10.40   16.80
   6 -13  -5   -8.18   14.03
   6  13  -5   24.07   15.94
   5 -13  -5   18.43   13.99
   5  13  -5   29.98   15.57
   5  13  -5   22.08   14.44
  -5  13   5   37.17   15.86
  -4  13   5  184.68   21.60
  -4 -13   5  176.69   15.15
  -4 -13   5  190.44   17.49
   4  13  -5  203.07   22.37
   4 -13  -5  200.87   21.69
   4  13  -5  190.15   20.71
   3  13  -5  114.82   15.75
  -3  13   5  124.64   18.62
  -3 -13   5  126.14   13.69
   3 -13  -5  133.70   18.66
   3 -13  -5  139.27   20.73
   3  13  -5  140.70   18.99
   2 -13  -5   32.62    9.85
   2  13  -5   51.51   11.82
  -2 -13   5   46.64    9.22
   2 -13  -5   61.40   14.67
   2  13  -5   60.71   14.65
   2 -13  -5   47.38   15.64
   2  13  -5   41.49   10.86
  -2  13   5   39.28   14.38
   1  13  -5  192.13   16.79
   1 -13  -5  178.86   21.75
   1  13  -5  204.91   20.58
   1 -13  -5  192.02   15.33
   1 -13  -5  157.59   20.64
  -1 -13   5  186.75   15.01
   0  13  -5   42.10    8.84
   0 -13  -5   45.88   14.79
   0 -13  -5   34.93   15.11
   0  13   5   53.35   15.99
   0  13  -5   41.23   13.85
  -1 -13  -5   -6.38   12.61
  -1  13  -5  -19.28   14.29
   1  13   5    7.26   14.15
   2  13   5   76.32   18.00
  -2  13  -5   20.33   18.21
  -2 -13  -5   46.11   15.80
   3  13   5   -4.03   15.63
  -3  13  -5   11.19   20.05
  -3 -13  -5   13.74   15.59
  -4 -13  -5   16.03   17.08
  -4  13  -5   35.20   23.95
   4  13   5   27.80   18.02
  -5 -13  -5   -3.73   17.68
   5  13   5   35.79   20.56
  -5  13  -5  -11.50   22.93
  -6 -13  -5    3.15   19.26
  -6  13  -5  -14.74   26.15
   6  13   5  -36.98   19.90
  -7 -13  -5   72.20   24.80
   7  13   5   71.40   26.74
  -7  13  -5   72.52   31.39
  11 -14  -5   10.84   20.29
 -11  14   5    4.50   27.95
  11  14  -5  -57.19   26.19
 -10  14   5  -38.51   24.41
  10  14  -5  -47.86   23.27
  10 -14  -5   16.72   19.93
   9 -14  -5  -19.12   16.97
  -9  14   5   12.22   24.29
   9  14  -5  -17.32   22.09
   9  14  -5   -8.23   19.23
   8 -14  -5   76.85   19.13
   8  14  -5   94.94   25.82
   8  14  -5   74.04   21.19
   7 -14  -5   27.68   17.25
   7  14  -5   62.84   20.42
   7  14  -5   56.52   19.12
  -7  14   5   36.47   20.27
   6  14  -5   16.55   16.10
   6  14  -5   38.51   17.23
   6 -14  -5   15.73   15.07
  -6  14   5   -4.76   15.82
  -5  14   5   60.55   16.62
   5 -14  -5   28.93   14.99
   5  14  -5   51.98   15.39
   5  14  -5   44.83   16.86
  -4 -14   5  196.57   18.41
   4  14  -5  198.38   23.04
   4  14  -5  167.03   19.97
  -4  14   5  181.62   22.46
   4 -14  -5  204.56   23.09
  -4 -14   5  183.73   15.74
   3 -14  -5   56.75   12.82
  -3  14   5   67.80   17.44
   3  14  -5   74.06   13.66
  -3 -14   5   67.72   11.39
   3 -14  -5   51.43   18.56
   3 -14  -5   76.01   16.67
   3  14  -5   69.35   16.45
   2 -14  -5    5.93   13.52
  -2 -14   5   15.99    8.84
   2 -14  -5   18.32   15.46
   2  14  -5    8.47   10.21
   2  14  -5   20.82   11.14
  -2  14   5   33.08   14.66
   2 -14  -5   21.15   10.07
   1  14  -5   17.83    9.90
   1  14  -5   11.77   12.65
   1 -14  -5   -0.65   13.22
   1 -14  -5   13.22   14.84
   0 -14  -5   20.35   14.04
   0 -14  -5   -0.46   14.45
   0  14  -5    9.56   12.31
   0  14   5   38.15   16.09
   0  14  -5   12.61    8.77
  -1 -14  -5   15.65   15.17
   1  14   5   25.45   16.00
  -1  14  -5  -12.36   14.78
   2  14   5  120.26   20.18
  -2 -14  -5   33.04   16.38
  -2  14  -5   46.16   20.87
  -3 -14  -5   89.45   20.17
  -3  14  -5   60.93   23.44
   3  14   5  145.37   22.33
  -4  14  -5   87.97   27.39
  -4 -14  -5   87.53   21.05
   4  14   5   67.72   21.49
  -5  14  -5   -2.40   24.82
  -5 -14  -5   22.84   19.61
   5  14   5   28.50   21.52
   6  14   5   23.85   23.22
  -6  14  -5   23.26   28.97
  -6 -14  -5   16.54   20.22
  -7  14  -5   -3.94   28.05
  -7 -14  -5   12.98   22.27
  10 -15  -5   12.67   19.17
 -10  15   5   21.25   28.08
  10  15  -5    4.08   26.99
   9  15  -5  -26.11   23.13
   9 -15  -5   38.53   19.64
   8  15  -5   58.38   21.18
   8 -15  -5   48.27   19.21
   8  15  -5   49.79   23.63
   7 -15  -5   -6.60   15.51
   7  15  -5  -12.34   17.17
   7  15  -5   14.80   18.60
   6  15  -5   19.91   17.78
   6  15  -5   42.59   18.70
   6 -15  -5   44.18   17.21
  -6  15   5   10.07   17.94
  -5 -15   5   25.93   13.98
   5  15  -5   29.79   15.42
  -5  15   5   39.46   17.59
   5 -15  -5   13.34   15.75
   5  15  -5   57.29   18.37
   4 -15  -5   39.07   15.74
   4  15  -5   60.89   15.46
  -4  15   5   61.38   17.30
   4  15  -5   75.54   17.57
   3 -15  -5   84.38   18.58
   3  15  -5   77.22   18.36
   3 -15  -5  113.02   22.11
  -3  15   5   92.97   18.92
   3  15  -5   97.75   15.70
   2 -15  -5   16.98   14.82
   2 -15  -5   -7.40   15.50
   2  15  -5   -5.56   10.83
  -2  15   5   -8.75   13.25
   1  15  -5   -4.48    9.96
   1 -15  -5   -5.11   13.72
   1 -15  -5    0.53   15.37
   1  15  -5   17.41   13.79
   0 -15  -5   24.97   15.90
   0  15  -5   28.68   13.57
   0 -15  -5   19.52   15.07
   1  15   5   -6.56   15.53
  -1  15  -5   19.40   17.37
  -1 -15  -5   -0.62   15.00
   2  15   5   18.27   17.61
  -2  15  -5   -4.64   18.38
  -2 -15  -5   53.28   17.86
   3  15   5   -7.63   17.70
  -3  15  -5    3.70   21.00
  -3 -15  -5   -5.28   16.14
  -4  15  -5   10.41   23.64
   4  15   5   10.83   19.89
  -4 -15  -5    2.14   17.76
  -5 -15  -5   -1.84   19.26
  -5  15  -5  -16.36   25.09
   5  15   5   45.54   22.76
  -6 -15  -5   -1.45   20.94
   6  15   5   -9.21   23.29
  -6  15  -5   -1.34   27.70
  10  16  -5  -10.75   27.66
  10 -16  -5  -17.18   19.78
   9  16  -5   14.58   25.57
   9 -16  -5   19.44   19.62
   8  16  -5  109.17   27.10
   8 -16  -5   48.74   19.41
   7 -16  -5   50.02   19.35
   7  16  -5   62.93   21.48
   7  16  -5   73.09   22.86
   6  16  -5   -2.77   17.21
   6  16  -5   44.63   19.07
   6 -16  -5    7.12   16.55
   5 -16  -5    3.21   15.35
   5  16  -5   11.99   16.72
   5  16  -5   29.80   16.60
   4  16  -5   31.09   14.83
   4  16  -5   28.57   17.14
   4 -16  -5   21.51   15.76
  -3  16   5   82.46   20.22
   3  16  -5  150.67   22.00
   3 -16  -5  128.47   20.99
   3 -16  -5  111.38   24.96
   3  16  -5  137.35   18.40
   2 -16  -5   35.64   18.16
   2  16  -5   17.20   12.07
   2 -16  -5   24.00   16.36
   1  16  -5    7.61   11.39
   1 -16  -5   18.70   17.11
   1 -16  -5   11.90   15.60
   1  16  -5   29.06   14.86
   0 -16  -5   48.39   16.89
   0 -16  -5   33.07   17.48
   0  16  -5   30.52   13.59
  -1 -16  -5   23.22   16.90
  -1 -16  -5   71.03   18.83
  -1  16  -5   13.87   18.59
   1  16   5   21.97   18.50
  -2  16  -5   10.19   19.30
  -2 -16  -5   10.11   16.63
   2  16   5    9.21   18.37
   3  16   5   11.64   20.01
  -3  16  -5   37.87   23.32
  -3 -16  -5    3.38   17.04
  -4  16  -5   -6.68   23.87
  -4 -16  -5    7.65   18.75
   4  16   5  -16.21   20.52
   5  16   5    0.18   21.76
  -5 -16  -5  -28.18   19.51
  -5  16  -5  -35.57   25.39
   9  17  -5   26.38   26.45
   9 -17  -5   10.93   19.56
   8 -17  -5   14.84   19.49
   8  17  -5   17.76   23.99
   7  17  -5   40.51   21.83
   7 -17  -5   52.21   19.56
   6 -17  -5   12.92   17.31
   6  17  -5   51.25   20.42
   5  17  -5   65.91   20.77
   5 -17  -5   53.31   18.19
   5  17  -5   77.35   19.61
   4 -17  -5   58.23   19.03
   4  17  -5   48.24   16.29
   4 -17  -5   52.64   28.11
   4  17  -5   64.91   19.96
   3 -17  -5   61.26   18.52
   3 -17  -5  107.77   27.02
   3  17  -5   62.18   16.24
   2 -17  -5   51.41   21.57
   2 -17  -5   38.50   18.07
   2  17  -5   53.99   14.72
   1 -17  -5    3.38   17.72
   1 -17  -5   -9.34   15.78
   0 -17  -5   21.61   18.39
   0  17  -5   -4.92   10.82
   0 -17  -5   29.44   17.22
   1  17   5    5.04   19.29
  -1 -17  -5   -2.00   17.39
  -1 -17  -5    4.69   17.32
  -1  17  -5   25.05   19.13
   2  17   5    9.28   18.58
  -2 -17  -5  -15.06   17.06
  -2  17  -5   17.17   20.92
  -3  17  -5   16.99   23.40
   3  17   5   -0.23   19.96
  -3 -17  -5   45.37   20.47
   4  17   5   22.61   22.86
  -4  17  -5   38.27   27.22
  -4 -17  -5   10.77   19.52
  -5 -17  -5    9.45   20.96
   5  17   5   33.93   25.27
  -5  17  -5  -16.25   27.04
   8  18  -5   33.14   25.01
   8 -18  -5    0.84   19.58
   7  18  -5   24.94   21.70
   7 -18  -5   20.77   18.48
   6 -18  -5   38.46   19.21
   6  18  -5   27.40   19.98
   5  18  -5   18.67   18.09
   5 -18  -5   11.84   17.53
   4 -18  -5   14.81   18.02
   4  18  -5   33.94   16.49
   4 -18  -5    1.75   31.78
   3 -18  -5    4.97   17.03
   3  18  -5    4.58   15.10
   3 -18  -5   40.09   26.82
   2 -18  -5    9.19   21.60
   2 -18  -5    1.36   16.51
   1 -18  -5   20.58   19.74
   1 -18  -5    3.22   17.10
   0  18  -5  -28.04    9.20
   0 -18  -5   -5.20   18.70
   0 -18  -5    3.42   16.75
   1  18   5   51.14   21.52
  -1 -18  -5   -1.33   18.16
  -1 -18  -5   19.12   18.96
  -1  18  -5   27.17   20.63
   2  18   5   16.19   21.48
  -2 -18  -5   11.44   19.39
  -2  18  -5   26.26   22.49
  -3 -18  -5   -4.04   19.46
  -3  18  -5   -5.13   23.29
   3  18   5    9.62   22.55
  -4  18  -5   19.00   26.91
   4  18   5    5.43   23.38
  -4 -18  -5    2.41   20.34
   7 -19  -5    6.60   18.96
   7  19  -5   22.00   22.52
   6  19  -5   14.92   21.14
   6 -19  -5   17.27   18.81
   5 -19  -5   -6.16   18.09
   5  19  -5   22.39   19.17
   4 -19  -5    9.29   17.72
   4 -19  -5  -28.80   34.89
   4  19  -5    6.07   16.53
   3  19  -5    5.51   16.08
   3 -19  -5    5.13   28.23
   3 -19  -5   64.24   20.13
   2 -19  -5  119.45   22.64
   2 -19  -5  136.10   29.18
   1 -19  -5    7.52   21.98
   1 -19  -5   15.28   18.95
   0 -19  -5   23.11   21.51
   0 -19  -5    2.07   18.43
  -1 -19  -5    0.39   19.34
  -1 -19  -5   49.26   21.39
  -1  19  -5    8.56   21.29
  -2  19  -5  -22.02   21.84
   2  19   5   11.24   22.77
  -2 -19  -5  -19.56   19.30
  -2 -19  -5   18.24   20.77
  -3 -19  -5  -15.30   19.05
   3  19   5   20.17   23.28
  -3  19  -5   19.22   25.73
   5  20  -5   18.19   20.13
   5 -20  -5   -1.02   19.22
   4 -20  -5   10.79   18.91
   4  20  -5    0.55   18.03
   4 -20  -5   20.34   38.85
   3 -20  -5   52.89   35.33
   3 -20  -5   -5.04   18.42
   2 -20  -5    9.33   25.65
   2 -20  -5  -24.77   17.69
   1 -20  -5  -25.75   17.67
   1 -20  -5    2.88   24.11
   0 -20  -5   -7.02   21.21
   0 -20  -5   23.89   19.38
  -1 -20  -5    2.35   20.86
  -1  20  -5   37.91   23.21
  -1 -20  -5   23.36   21.73
   2 -21  -5   -1.12   19.74
  14   0  -6  -20.18   24.32
  13   0  -6   34.53   24.95
  12   0  -6   14.80   22.25
 -12   0   6   -1.15   14.73
 -11   0   6  -10.13   19.69
  11   0  -6    5.84   21.54
 -11   0   6  -12.15   12.48
 -10   0   6   -0.08   11.26
  10   0  -6   -2.65   17.64
 -10   0   6   17.02   19.41
  -9   0   6   -8.47   10.34
  -9   0   6    7.19   17.82
   9   0  -6   30.06   17.69
  -8   0   6    1.38   15.57
  -8   0   6    2.03    9.04
   8   0  -6    6.69   14.75
  -7   0   6  267.12   24.75
   7   0  -6  262.18   20.11
   7   0  -6  238.02   25.55
  -6   0   6   24.17   11.55
   6   0  -6   37.72    7.35
   6   0  -6   32.89   10.52
   6   0  -6   11.86   11.91
   5   0  -6  547.87   34.67
  -5   0   6  573.34   36.36
   5   0  -6  472.94   37.85
   5   0  -6  530.74   37.08
   5   0  -6  588.26   35.14
   5   0  -6  534.12   37.44
   4   0  -6 1395.47   93.58
   4   0  -6 1610.83   94.06
  -4   0   6 1547.16   90.71
   4   0  -6 1632.19   93.32
   4   0  -6 1542.35   91.32
   3   0  -6    1.22    3.52
  -3   0   6    6.93    5.95
   3   0  -6   -4.06    6.47
   3   0  -6    4.97    6.49
   3   0  -6    6.35    7.54
  -3   0   6    8.21    5.07
  -2   0   6 1207.31   73.23
  -2   0   6 1198.21   70.36
   2   0  -6 1196.32   72.91
   2   0  -6 1230.60   72.99
   2   0  -6 1193.22   74.19
   2   0  -6 1232.13   70.78
   1   0  -6 1283.89   74.70
   1   0  -6 1300.32   76.87
   1   0  -6 1323.08   79.48
  -1   0   6 1323.35   74.58
   1   0  -6 1301.49   77.11
  -1   0   6 1198.35   77.08
   0   0   6    5.66    5.16
   0   0  -6   11.96    8.56
   0   0  -6   12.34    6.17
   0   0  -6    9.54    6.46
  -1   0  -6  229.10   20.71
   1   0   6  209.66   16.65
  -1   0  -6  214.02   16.41
  -1   0  -6  205.05   16.38
  -2   0  -6   64.47   10.14
  -2   0  -6   90.14   15.20
  -2   0  -6  105.43   10.21
   2   0   6   73.37    9.90
  -3   0  -6  146.54   19.90
   3   0   6  156.45   14.21
   3   0   6  142.67   14.06
   4   0   6  157.53   14.92
  -4   0  -6  116.80   20.17
  -5   0  -6   75.24   19.48
   5   0   6   69.00   12.53
  -6   0  -6   58.75   20.79
   6   0   6   95.00   15.07
  -7   0  -6    7.78   19.63
  -8   0  -6  -27.97   18.85
  -9   0  -6   26.31   23.27
  14  -1  -6   32.21   25.90
  14   1  -6   33.51   26.49
  13   1  -6  -19.15   22.66
  13  -1  -6   -2.33   22.59
 -13   1   6   -3.43   17.41
  12   1  -6    4.25   21.50
 -12  -1   6    1.09   14.59
 -12   1   6   16.92   15.84
  12  -1  -6   41.81   23.70
  11  -1  -6   18.17   19.20
 -11  -1   6   27.31   21.08
 -11  -1   6   -9.62   12.46
  11   1  -6    2.42   19.04
 -11   1   6   -8.78   13.48
 -11   1   6  -12.43   20.49
 -10  -1   6   36.32   20.64
 -10   1   6   42.45   14.40
  10   1  -6   49.02   20.43
  10  -1  -6    8.13   18.76
 -10  -1   6   57.18   13.09
 -10   1   6   63.81   21.44
  -9   1   6   78.22   20.25
   9  -1  -6   46.18   18.40
  -9   1   6   96.31   13.91
  -9  -1   6   55.67   18.96
  -9  -1   6   50.25   11.77
   9   1  -6   40.45   17.88
   8   1  -6   34.65   16.37
  -8   1   6   29.01   10.76
   8  -1  -6   33.41   16.43
  -8   1   6   21.67   15.91
  -8  -1   6   64.25   17.31
   8   1  -6   38.79   10.77
  -8  -1   6   40.09    9.82
   7   1  -6  233.46   18.37
   7   1  -6  130.50   22.28
   7  -1  -6  226.54   23.61
  -7  -1   6  264.20   23.96
  -7   1   6  244.24   23.44
   7   1  -6  256.95   22.19
   6  -1  -6  283.82   26.37
   6   1  -6  333.75   21.36
  -6  -1   6  305.18   25.28
   6   1  -6  264.53   26.61
   6  -1  -6  310.29   22.24
  -6   1   6  305.48   25.07
   6  -1  -6  291.61   25.57
   5  -1  -6   26.04    9.09
   5  -1  -6    7.10    9.86
   5  -1  -6   14.20    6.23
   5   1  -6   -5.56    9.58
   5  -1  -6   29.85   10.19
   5   1  -6   17.75    5.36
  -5  -1   6   -5.05    8.51
   5  -1  -6   20.11    6.67
  -5   1   6   -0.74    8.58
   5   1  -6   13.20    5.30
   5   1  -6    7.67    8.39
   4  -1  -6   19.10    8.46
   4   1  -6   22.11    7.91
   4   1  -6   23.48    5.92
   4   1  -6   31.49   10.50
  -4  -1   6   24.83    7.84
   4  -1  -6    3.39    7.02
  -4   1   6   28.19    7.89
   4  -1  -6   21.30    9.37
   4   1  -6   20.41    9.28
   4  -1  -6    7.99    4.07
   3  -1  -6  145.64   12.58
   3  -1  -6  144.37   13.08
  -3  -1   6  146.68   13.37
   3   1  -6  155.47   12.79
   3  -1  -6  142.33   13.26
  -3   1   6  134.69   12.53
  -3  -1   6  152.66   12.02
   3   1  -6  164.98   13.68
   3   1  -6  152.91   13.39
   3   1  -6  111.77   14.00
  -3  -1   6  141.61   12.10
   3  -1  -6  128.77   14.01
   2   1  -6  252.45   19.83
   2  -1  -6  286.75   19.31
   2  -1  -6  253.85   19.80
   2  -1  -6  274.73   19.03
   2   1  -6  281.99   19.43
  -2   1   6  266.92   18.79
  -2  -1   6  267.08   19.45
   2   1  -6  248.34   18.47
   2  -1  -6  277.76   20.86
  -2  -1   6  263.13   17.89
  -2  -1   6  269.10   19.48
  -1   1   6  148.78   11.48
   1  -1  -6  117.61   11.82
   1   1  -6  140.28   10.96
  -1  -1   6  133.24   11.81
   1  -1  -6  138.19   10.98
   1   1  -6  126.40   11.57
   1  -1  -6  119.26   13.65
   1  -1  -6  129.04   12.22
  -1   1   6  145.45   11.66
   1   1  -6  146.53   14.39
   1   1  -6  124.27   12.37
   0  -1  -6  396.67   25.77
   0  -1   6  390.74   25.99
   0  -1  -6  398.32   25.58
   0   1  -6  390.85   29.68
   0   1   6  363.06   24.89
   0  -1  -6  407.28   28.92
   0   1  -6  379.32   25.37
   0   1  -6  383.22   24.48
  -1   1  -6  425.01   25.87
   1  -1   6  393.25   26.87
  -1  -1  -6  440.04   26.72
   1   1   6  386.74   25.98
  -1  -1  -6  369.15   26.46
  -1   1  -6  316.63   29.63
  -1   1  -6  405.28   25.62
  -1  -1  -6  403.77   30.55
  -2  -1  -6  667.90   45.70
  -2   1  -6  601.55   45.12
   2   1   6  675.38   40.18
  -2  -1  -6  622.16   40.16
  -2  -1  -6  626.09   39.98
  -2   1  -6  626.32   39.26
   2  -1   6  626.80   40.84
   3   1   6  106.59   11.92
   3   1   6  121.35   13.38
  -3   1  -6  133.61   18.98
  -3  -1  -6  113.53   18.13
  -3   1  -6  126.60   11.62
   3  -1   6  107.23   12.85
  -4  -1  -6  305.86   29.93
   4   1   6  331.23   24.23
  -4   1  -6  264.55   29.42
   4  -1   6  333.19   25.18
   4  -1   6  295.26   22.35
   5   1   6   97.59   13.86
  -5  -1  -6   70.39   19.67
  -5   1  -6  101.99   20.22
   5  -1   6   58.79   11.90
  -6  -1  -6   57.27   21.48
   6   1   6   96.80   16.00
   6  -1   6   80.19   13.98
  -6   1  -6   52.46   20.50
  -7   1  -6    8.46   19.16
   7   1   6   -6.11   14.23
  -7  -1  -6    1.35   19.04
  -8  -1  -6  -22.73   19.62
  -8   1  -6   -5.33   19.69
  -9   1  -6   46.21   24.46
  -9  -1  -6   26.28   23.38
  14   2  -6  -17.61   26.07
  14  -2  -6   22.49   24.22
  13   2  -6    2.04   24.00
  13  -2  -6   13.31   23.28
 -13   2   6  -23.70   17.17
  12  -2  -6   26.32   21.52
 -12   2   6   40.84   17.39
  12   2  -6   25.44   23.86
  11   2  -6   47.49   22.14
 -11  -2   6   33.72   20.59
 -11   2   6    2.63   20.39
  11  -2  -6   26.34   20.24
 -11   2   6   40.98   15.78
 -11  -2   6   29.78   13.11
  10   2  -6   28.05   20.17
 -10  -2   6   80.49   13.49
 -10   2   6   60.08   21.45
 -10  -2   6  103.26   22.53
  10  -2  -6   70.02   20.97
 -10   2   6   88.00   16.56
   9   2  -6   29.79   15.23
  -9  -2   6   43.51   17.94
   9   2  -6   57.91   19.46
  -9   2   6   63.58   19.80
  -9   2   6   59.41   13.68
  -9  -2   6   59.81   11.06
   9  -2  -6   35.55   18.09
  -8   2   6  273.02   22.40
  -8   2   6  298.70   27.43
   8   2  -6  197.30   26.42
   8   2  -6  282.47   21.93
   8   2  -6  297.34   25.80
   8  -2  -6  224.99   26.16
  -8  -2   6  193.46   25.77
  -7   2   6  211.53   21.56
   7   2  -6  131.85   20.77
   7   2  -6  138.27   18.19
   7  -2  -6  169.46   19.85
   7   2  -6  179.76   14.54
  -7  -2   6  202.03   21.01
   7  -2  -6   97.57   18.60
   6   2  -6  230.15   15.92
   6   2  -6  183.60   22.32
  -6  -2   6  235.89   21.70
   6   2  -6  213.37   15.08
   6  -2  -6  207.56   20.83
  -6   2   6  236.03   21.53
   6  -2  -6  193.34   21.14
   6   2  -6  198.31   19.85
   5   2  -6   93.45   13.08
   5   2  -6  100.53   16.09
   5   2  -6  122.36    9.70
  -5   2   6  107.09   13.57
   5  -2  -6  113.01   14.20
   5  -2  -6  131.79   15.19
   5   2  -6  113.48    9.53
  -5  -2   6  109.65   13.83
  -4  -2   6    9.90    7.50
  -4   2   6   18.47    7.87
   4   2  -6   21.34    5.50
   4  -2  -6   17.23    8.39
   4   2  -6    9.05   10.03
   4  -2  -6    5.58    8.50
   4  -2  -6   10.51    7.55
   4  -2  -6   11.55    6.69
[truncated: 275,965 more chars]
