# Supplementary material for: Crystal structure of bis(μ-{2-[(5-bromo-2-oxido­benzyl­idene)amino]­eth­yl}sulfanido-κ3 N,O,S){2,2′-[(3,4-di­thia­hexane-1,6-di­yl)bis­(nitrilo­methanylyl­idene)]bis­(4-bromo­phenolato)-κ4 O,N,N′,O′}dicobalt(III) di­methyl­formamide monosolvate
Source: Acta Crystallogr E Crystallogr Commun. 2019 May 24;75(Pt 6):863–6. doi: 10.1107/S2056989019007217 (PMC6658961; doi:10.1107/S2056989019007217)
Supplement: Supplementary file 2 [file e-75-00863-Isup2.hkl]

data_I                                                                          
_shelx_title ' e50 in P2(1)'                                                    
_shelx_refln_list_code          4                                               
_shelx_F_calc_maximum      306.97                                               
_exptl_crystal_F_000      1212.00                                               
_reflns_d_resolution_high  0.7931                                               
                                                                                
loop_                                                                           
 _space_group_symop_operation_xyz                                               
 'x, y, z'                                                                      
 '-x, y+1/2, -z'                                                                
                                                                                
_cell_length_a    11.5324                                                       
_cell_length_b    17.7140                                                       
_cell_length_c    12.1924                                                       
_cell_angle_alpha  90.000                                                       
_cell_angle_beta  116.609                                                       
_cell_angle_gamma  90.000                                                       
                                                                                
_shelx_F_squared_multiplier     1.000                                           
                                                                                
loop_                                                                           
 _refln_index_h                                                                 
 _refln_index_k                                                                 
 _refln_index_l                                                                 
 _refln_F_squared_calc                                                          
 _refln_F_squared_meas                                                          
 _refln_F_squared_sigma                                                         
 _refln_observed_status                                                         
   0 -22   0         38.03        -49.92       146.42 o                         
   1 -22   0        149.96        129.83       112.89 o                         
   1 -21   0        120.71         81.91       131.33 o                         
   2 -21   0         61.56        -27.23       115.08 o                         
   0 -20   0        273.24        387.04       138.04 o                         
   1 -20   0        130.66        352.64       126.88 o                         
   2 -20   0        292.92        247.35       204.19 o                         
   3 -20   0          9.84         75.36       162.66 o                         
   1 -19   0        346.21        346.54       189.44 o                         
   2 -19   0        226.82        169.06       107.37 o                         
   3 -19   0        174.49        224.14       109.19 o                         
   4 -19   0        239.94        433.80       169.51 o                         
   1 -18   0        151.31        330.52       109.46 o                         
   2 -18   0         17.54         37.39        95.92 o                         
   3 -18   0        233.61        319.11       103.51 o                         
   4 -18   0        179.35        117.49       102.35 o                         
   5 -18   0         69.66       -136.61       148.65 o                         
   1 -17   0        918.87       1007.11       175.53 o                         
   2 -17   0        137.03        144.18        93.29 o                         
   3 -17   0        281.35        426.44        98.24 o                         
   4 -17   0         21.41        -34.30        92.29 o                         
   5 -17   0        110.27        -28.34       136.40 o                         
   6 -17   0         77.49         59.90       158.10 o                         
   1 -16   0         81.01          3.28        84.63 o                         
   2 -16   0         71.97        -80.30        80.30 o                         
   3 -16   0        471.57        543.38        98.09 o                         
   4 -16   0          8.18         50.60        87.89 o                         
   5 -16   0        460.60        468.66       102.78 o                         
   6 -16   0         71.18        -23.25       151.97 o                         
   1 -15   0        460.50        426.84        75.59 o                         
   2 -15   0         69.92        102.47        55.63 o                         
   3 -15   0        532.53        472.21        65.74 o                         
   4 -15   0        527.16        592.96        74.42 o                         
   5 -15   0         43.01         -4.30        82.39 o                         
   6 -15   0        110.84         69.86       143.04 o                         
   7 -15   0        257.19        110.86       156.54 o                         
   0 -14   0       9567.73       9714.81       435.64 o                         
   1 -14   0       1280.63       1268.48        70.49 o                         
   2 -14   0        209.30        212.38        50.26 o                         
   3 -14   0        594.28        594.02       115.14 o                         
   4 -14   0         76.60         98.50        57.26 o                         
   5 -14   0        417.73        543.95        93.61 o                         
   6 -14   0        331.57        252.09       147.56 o                         
   7 -14   0         52.24        -14.84       149.06 o                         
   8 -14   0        335.77        353.56       184.88 o                         
   1 -13   0       2677.18       2502.69        87.05 o                         
   2 -13   0        534.98        642.38        54.65 o                         
   3 -13   0       1358.80       1376.95        70.23 o                         
   4 -13   0       3957.99       3813.82       165.29 o                         
   5 -13   0       3404.11       3327.71       160.89 o                         
   6 -13   0        116.44         50.50        87.20 o                         
   7 -13   0        373.53        400.48       157.37 o                         
   8 -13   0        149.89         75.16       162.14 o                         
   0 -12   0       9988.79       9550.87       418.84 o                         
   1 -12   0       2561.23       2555.03       107.05 o                         
   2 -12   0       3937.53       3819.92       116.17 o                         
   3 -12   0       2010.26       1992.69        82.28 o                         
   4 -12   0        338.78        365.24        68.95 o                         
   5 -12   0       1070.14       1182.97        91.19 o                         
   6 -12   0        879.93        670.25        88.60 o                         
   7 -12   0        787.07        664.16       110.94 o                         
   8 -12   0        503.33        481.76       173.35 o                         
   9 -12   0        201.89        180.21       164.12 o                         
   1 -11   0       4646.36       4659.11       160.06 o                         
   2 -11   0       2124.92       2153.94        74.56 o                         
   3 -11   0       1445.84       1510.61        68.08 o                         
   4 -11   0       3844.68       3802.19       184.83 o                         
   5 -11   0       2807.12       2725.76       148.33 o                         
   6 -11   0       1439.74       1365.73       103.46 o                         
   7 -11   0        439.91        659.69       105.98 o                         
   8 -11   0        149.17        296.44       102.44 o                         
   9 -11   0         88.69         10.07       158.51 o                         
   0 -10   0      12872.92      12541.69       540.15 o                         
   1 -10   0        965.70        984.43        57.65 o                         
   2 -10   0        437.89        415.54        38.08 o                         
   3 -10   0       1889.16       2018.01        85.65 o                         
   4 -10   0        195.34        148.58        53.37 o                         
   5 -10   0       2453.14       2438.40       122.60 o                         
   6 -10   0       1838.80       1700.47       171.34 o                         
   7 -10   0        850.49        879.31       113.20 o                         
   8 -10   0        515.57        476.41       117.56 o                         
   9 -10   0        732.95        709.72       178.65 o                         
  10 -10   0        415.63        344.84       180.41 o                         
   1  -9   0        876.03        849.48        51.29 o                         
   2  -9   0        820.37        851.67        44.22 o                         
   3  -9   0       4423.63       4239.19       143.89 o                         
   4  -9   0       6700.61       6584.22       245.15 o                         
   5  -9   0       2728.01       2634.20       164.97 o                         
   6  -9   0       2642.20       2451.63       159.55 o                         
   7  -9   0        458.87        428.11        96.77 o                         
   8  -9   0        877.45       1092.77       120.16 o                         
   9  -9   0         30.10       -101.11       101.11 o                         
  10  -9   0        194.32        -34.26       166.40 o                         
  11  -9   0        194.30        113.04       181.76 o                         
   0  -8   0       5566.74       5594.62       244.90 o                         
   1  -8   0       3494.46       3611.10       109.18 o                         
   2  -8   0       1529.20       1352.99        60.35 o                         
   3  -8   0        837.45        871.18        53.79 o                         
   4  -8   0       1020.35       1108.19        93.11 o                         
   5  -8   0       3780.42       3781.08       188.84 o                         
   6  -8   0       1181.60       1163.67       158.93 o                         
   7  -8   0        249.81        149.42        84.04 o                         
   8  -8   0        610.47        618.10       105.81 o                         
   9  -8   0        577.50        689.37       121.35 o                         
  10  -8   0        165.12         40.59       158.82 o                         
  11  -8   0          1.65        146.99       178.75 o                         
   1  -7   0        493.56        526.32        36.69 o                         
   2  -7   0       6654.00       6471.35       197.83 o                         
   3  -7   0        151.86        182.81        32.85 o                         
   4  -7   0       1713.97       1773.32        88.64 o                         
   5  -7   0       3408.15       3489.76       279.55 o                         
   6  -7   0       1089.41       1062.73       102.98 o                         
   7  -7   0        206.57        183.51       113.15 o                         
   8  -7   0       1489.32       1515.01       140.51 o                         
   9  -7   0        156.35        274.41       106.30 o                         
  10  -7   0        378.40        536.44       124.82 o                         
  11  -7   0         86.90        251.42       178.55 o                         
  12  -7   0         16.98        217.16       192.77 o                         
   0  -6   0      14336.50      14647.82       498.42 o                         
   1  -6   0        476.87        524.70        27.22 o                         
   2  -6   0       8061.04       8232.37       199.29 o                         
   3  -6   0       3233.40       3072.95       126.76 o                         
   4  -6   0       5177.81       5041.99       216.30 o                         
   5  -6   0       4102.57       3643.90       192.06 o                         
   6  -6   0       2691.43       2445.55       153.10 o                         
   7  -6   0       1114.00       1073.42       142.73 o                         
   8  -6   0        122.33         95.91        92.18 o                         
   9  -6   0        723.00        815.03       122.85 o                         
  10  -6   0        102.60        124.27       114.66 o                         
  11  -6   0         16.75          1.76       174.29 o                         
  12  -6   0        104.84       -178.13       178.13 o                         
   1  -5   0       1709.03       1761.15        50.55 o                         
   2  -5   0       2584.18       2748.11        81.73 o                         
   3  -5   0       2727.76       2630.82       108.82 o                         
   4  -5   0       8062.31       8013.04       295.22 o                         
   5  -5   0        302.24        254.00        62.97 o                         
   6  -5   0       1398.19       1306.73       117.61 o                         
   7  -5   0         87.85         76.31        78.75 o                         
   8  -5   0         37.50        -70.07        88.58 o                         
   9  -5   0        125.93        169.78       103.97 o                         
  10  -5   0         46.39        -92.92       108.54 o                         
  11  -5   0        102.08        102.81       254.95 o                         
  12  -5   0         23.41        156.33       192.66 o                         
   0  -4   0       6327.42       6255.81       188.47 o                         
   1  -4   0       9173.65       9161.59       202.66 o                         
   2  -4   0       1505.21       1485.08        52.88 o                         
   3  -4   0       1142.41       1187.44        68.47 o                         
   4  -4   0        247.24        306.01        53.37 o                         
   5  -4   0         36.15        -20.75       131.57 o                         
   6  -4   0       1249.29       1192.30       102.99 o                         
   7  -4   0       2947.07       3079.96       202.68 o                         
   8  -4   0        499.94        484.52       104.70 o                         
   9  -4   0       1083.23        974.29       130.82 o                         
  10  -4   0        155.31        308.35       118.26 o                         
  11  -4   0        584.13        603.83       140.16 o                         
  12  -4   0        103.79        253.28       193.91 o                         
   1  -3   0      54702.26      57576.55      1243.80 o                         
   2  -3   0       2278.95       2329.38        72.59 o                         
   3  -3   0       1652.64       1688.04        80.94 o                         
   4  -3   0       5806.48       5495.07       262.22 o                         
   5  -3   0       4436.46       4508.69       219.36 o                         
   6  -3   0        280.48        286.06        75.65 o                         
   7  -3   0        122.92         95.67       142.06 o                         
   8  -3   0         91.98         43.26        90.23 o                         
   9  -3   0        311.57        229.64       106.59 o                         
  10  -3   0          4.39        -88.17       109.93 o                         
  11  -3   0        147.55        207.72       132.01 o                         
  12  -3   0         54.48       -100.03       131.43 o                         
   0  -2   0      65624.09      72045.45      2049.97 o                         
   1  -2   0       8407.53       8900.04       226.67 o                         
   2  -2   0      20861.51      21770.86       628.52 o                         
   3  -2   0      14068.92      14811.13       503.83 o                         
   4  -2   0       4416.44       4180.78       204.41 o                         
   5  -2   0       7704.42       7666.75       343.28 o                         
   6  -2   0       2045.07       2197.53       178.03 o                         
   7  -2   0       1037.42       1149.23       118.24 o                         
   8  -2   0       1131.68       1033.84       180.52 o                         
   9  -2   0        898.70        772.97       129.55 o                         
  10  -2   0        880.20       1064.10       301.19 o                         
  11  -2   0        366.13        168.31       129.96 o                         
  12  -2   0          2.52        167.51       138.10 o                         
   1  -1   0      14424.49      15258.15       395.00 o                         
   2  -1   0      11123.44      10938.31       325.60 o                         
   3  -1   0      94230.73      94297.14      2770.33 o                         
   4  -1   0      26499.00      26916.25       923.33 o                         
   5  -1   0      10769.37      10734.16       615.62 o                         
   6  -1   0       9960.00       9736.60       447.43 o                         
   7  -1   0        502.32        483.93        96.44 o                         
   8  -1   0       2027.94       2040.08       316.76 o                         
   9  -1   0        349.61        263.57       110.71 o                         
  10  -1   0        248.34        165.23       117.88 o                         
  11  -1   0        235.89        150.26       132.00 o                         
  12  -1   0        331.37        614.95       156.91 o                         
   1   0   0       5436.68       5197.55       155.28 o                         
   2   0   0        546.53        693.81        35.16 o                         
   3   0   0      30655.34      31331.40       921.32 o                         
   4   0   0         31.16         76.28        55.69 o                         
   5   0   0       1024.60       1045.21        94.44 o                         
   6   0   0       2377.18       2152.61       146.97 o                         
   7   0   0       4270.53       4042.31       284.27 o                         
   8   0   0       2201.82       2219.43       168.52 o                         
   9   0   0       1163.71       1122.87       163.13 o                         
  10   0   0        656.50        807.42       146.56 o                         
  11   0   0        145.77        129.62       135.90 o                         
  12   0   0         60.86          6.13       140.92 o                         
   1   1   0      14416.42      14983.96       442.02 o                         
   2   1   0      11162.52      10912.17       377.48 o                         
   3   1   0      94072.27      96998.91      3352.01 o                         
   4   1   0      26605.89      26862.57       923.51 o                         
   5   1   0      10766.70      11016.23       482.04 o                         
   6   1   0       9795.92      10046.09       451.55 o                         
   7   1   0        486.74        418.08        98.89 o                         
   8   1   0       2073.39       2303.77       173.79 o                         
   9   1   0        362.50        379.60       178.80 o                         
  10   1   0        251.86        489.69       113.30 o                         
  11   1   0        235.71        295.17       146.58 o                         
  12   1   0        331.79        381.04       267.30 o                         
   0   2   0      65438.02      70354.84      2050.33 o                         
   1   2   0       8402.64       8317.48       254.49 o                         
   2   2   0      20937.10      21500.96       565.00 o                         
   3   2   0      13860.29      14321.62       433.92 o                         
   4   2   0       4408.32       4347.08       194.67 o                         
   5   2   0       7670.76       7350.70       348.94 o                         
   6   2   0       2035.78       2070.01       291.49 o                         
   7   2   0       1027.77       1149.91       131.38 o                         
   8   2   0       1148.84       1337.51       124.93 o                         
   9   2   0        878.98       1231.44       125.43 o                         
  10   2   0        865.99        620.44       121.15 o                         
  11   2   0        371.83        248.46       144.89 o                         
  12   2   0          2.36        -50.81       151.40 o                         
   1   3   0      54960.42      55864.21      1645.75 o                         
   2   3   0       2295.31       2356.13        72.17 o                         
   3   3   0       1647.13       1689.07        62.40 o                         
   4   3   0       5731.20       5955.10       255.54 o                         
   5   3   0       4335.37       4366.95       188.21 o                         
   6   3   0        271.99        250.65        73.84 o                         
   7   3   0        126.92        203.91        82.48 o                         
   8   3   0         89.84         26.19        90.11 o                         
   9   3   0        323.56        413.05       109.17 o                         
  10   3   0          3.47        -22.22       108.64 o                         
  11   3   0        144.71         33.36       225.93 o                         
  12   3   0         55.95         -3.47       154.91 o                         
   0   4   0       6403.18       6332.24       217.33 o                         
   1   4   0       9120.77       8755.25       309.74 o                         
   2   4   0       1602.72       1623.68        82.77 o                         
   3   4   0       1096.35       1197.85        50.23 o                         
   4   4   0        275.17        230.12        36.14 o                         
   5   4   0         41.40        -30.52        56.02 o                         
   6   4   0       1260.25       1007.84        97.87 o                         
   7   4   0       2968.50       3318.63       176.78 o                         
   8   4   0        512.34        560.42       200.55 o                         
   9   4   0       1086.63       1072.06       129.09 o                         
  10   4   0        151.39        255.59       120.73 o                         
  11   4   0        586.64        595.99       165.59 o                         
  12   4   0        105.19       -106.84       263.41 o                         
   1   5   0       1750.23       1705.11        61.44 o                         
   2   5   0       2505.96       2572.81        81.69 o                         
   3   5   0       2756.16       2655.73        94.28 o                         
   4   5   0       8020.32       8473.28       262.43 o                         
   5   5   0        306.99        260.96        53.50 o                         
   6   5   0       1379.40       1258.54       105.68 o                         
   7   5   0         89.72        -24.97        80.36 o                         
   8   5   0         36.30        131.46        96.51 o                         
   9   5   0        124.87         46.94       110.72 o                         
  10   5   0         53.38         14.08       113.71 o                         
  11   5   0         97.51          9.75       150.43 o                         
  12   5   0         25.02       -134.40       190.95 o                         
   0   6   0      14303.96      14529.52       601.58 o                         
   1   6   0        477.13        540.82        46.86 o                         
   2   6   0       8002.02       7591.80       284.30 o                         
   3   6   0       3222.94       3320.68       101.44 o                         
   4   6   0       5143.79       5266.84       176.32 o                         
   5   6   0       4057.27       3840.22       170.83 o                         
   6   6   0       2669.29       2763.78       180.02 o                         
   7   6   0       1115.30        974.36        94.02 o                         
   8   6   0        122.82         72.72        85.61 o                         
   9   6   0        719.11        645.44       124.43 o                         
  10   6   0        105.92         71.87       123.50 o                         
  11   6   0         15.56       -182.59       205.47 o                         
  12   6   0        102.42        196.71       298.34 o                         
   1   7   0        476.97        449.78        32.05 o                         
   2   7   0       6563.11       6323.20       234.23 o                         
   3   7   0        145.72        120.12        29.37 o                         
   4   7   0       1720.62       1683.42       100.39 o                         
   5   7   0       3495.29       3799.07       171.59 o                         
   6   7   0       1116.38       1081.60       133.33 o                         
   7   7   0        208.76         53.81        67.48 o                         
   8   7   0       1496.24       1796.01       124.81 o                         
   9   7   0        151.11         57.03        94.84 o                         
  10   7   0        389.75        427.93       115.38 o                         
  11   7   0         90.72         67.18       130.87 o                         
  12   7   0         17.45        -78.32       202.11 o                         
   0   8   0       5432.79       5214.14       347.54 o                         
   1   8   0       3492.18       3540.50       109.30 o                         
   2   8   0       1546.67       1596.30       110.62 o                         
   3   8   0        815.82        809.81        98.62 o                         
   4   8   0       1026.26        900.21        98.11 o                         
   5   8   0       3739.92       3579.35       300.89 o                         
   6   8   0       1193.68       1233.70       160.52 o                         
   7   8   0        235.95        103.62        41.73 o                         
   8   8   0        608.32        418.48       133.75 o                         
   9   8   0        599.50        526.65       129.96 o                         
  10   8   0        168.15         68.35       111.71 o                         
  11   8   0          1.98       -173.39       269.63 o                         
  12   8   0         79.37        -71.26       186.13 o                         
   1   9   0        864.19        951.45        49.08 o                         
   2   9   0        810.52        679.70       101.48 o                         
   3   9   0       4387.71       4257.27       175.17 o                         
   4   9   0       6675.69       6550.08       219.64 o                         
   5   9   0       2762.91       2687.89       153.77 o                         
   6   9   0       2658.20       2849.18       130.64 o                         
   7   9   0        443.76        393.47        81.03 o                         
   8   9   0        882.41        649.98       100.13 o                         
   9   9   0         29.90          2.47       100.31 o                         
  10   9   0        195.46        123.02        74.55 o                         
  11   9   0        196.59        482.78       189.62 o                         
   0  10   0      12930.73      13146.42       772.31 o                         
   1  10   0        978.89       1062.76        61.95 o                         
   2  10   0        417.89        322.98        45.93 o                         
   3  10   0       1877.14       1963.30       109.49 o                         
   4  10   0        205.66        235.03        54.21 o                         
   5  10   0       2401.79       2365.64       121.41 o                         
   6  10   0       1881.60       1998.16       123.82 o                         
   7  10   0        849.74       1054.31       100.31 o                         
   8  10   0        511.33        494.83        98.62 o                         
   9  10   0        735.65        699.54       117.66 o                         
  10  10   0        421.25        550.22       155.79 o                         
  11  10   0         90.01        222.75       194.78 o                         
   1  11   0       4599.46       4713.15       161.91 o                         
   2  11   0       2114.08       2073.75        93.70 o                         
   3  11   0       1426.49       1466.08       132.60 o                         
   4  11   0       3909.03       3996.53       151.88 o                         
   5  11   0       2800.19       3108.55       134.54 o                         
   6  11   0       1450.51       1437.44       102.00 o                         
   7  11   0        435.58        529.84        91.15 o                         
   8  11   0        150.00        141.93        93.90 o                         
   9  11   0         86.48        -29.32       103.73 o                         
  10  11   0         34.89       -110.03       173.30 o                         
  11  11   0         30.52        -25.54       194.80 o                         
   0  12   0       9834.60       9470.47       600.10 o                         
   1  12   0       2553.51       2866.29       130.46 o                         
   2  12   0       3951.32       4001.79       146.41 o                         
   3  12   0       2042.00       2070.88       135.68 o                         
   4  12   0        323.62        334.60        65.07 o                         
   5  12   0       1088.88        994.49        88.48 o                         
   6  12   0        886.96        944.49        92.54 o                         
   7  12   0        778.10       1014.97       103.71 o                         
   8  12   0        497.54        452.08       101.81 o                         
   9  12   0        201.06        124.91       144.25 o                         
  10  12   0        450.91        383.32       207.18 o                         
   1  13   0       2684.55       2400.96       152.43 o                         
   2  13   0        556.31        658.65       119.52 o                         
   3  13   0       1324.94       1281.11       102.58 o                         
   4  13   0       3917.70       3845.59       157.02 o                         
   5  13   0       3387.27       3669.75       160.02 o                         
   6  13   0        120.03         45.46        77.00 o                         
   7  13   0        379.66        486.99        95.41 o                         
   8  13   0        147.42        -28.54       123.05 o                         
   9  13   0          7.00       -124.74       133.43 o                         
  10  13   0        134.24       -131.07       360.20 o                         
   0  14   0       9520.92       9807.73       625.01 o                         
   1  14   0       1274.62       1253.26       117.11 o                         
   2  14   0        194.14        230.57        77.35 o                         
   3  14   0        596.27        730.26       103.52 o                         
   4  14   0         78.32        145.46        68.67 o                         
   5  14   0        432.92        561.29       127.73 o                         
   6  14   0        329.58        489.02        88.88 o                         
   7  14   0         50.02         44.94        90.82 o                         
   8  14   0        335.36        202.14       219.90 o                         
   9  14   0         95.13        189.00       194.61 o                         
  10  14   0         39.51        -17.26       204.92 o                         
   1  15   0        437.76        646.50       144.60 o                         
   2  15   0         69.22         59.36        91.10 o                         
   3  15   0        521.55        726.49        98.09 o                         
   4  15   0        532.24        493.24        79.59 o                         
   5  15   0         40.43         53.30        77.54 o                         
   6  15   0        106.87        171.95        88.70 o                         
   7  15   0        259.84        385.54       126.09 o                         
   8  15   0         18.94        -10.70       328.39 o                         
   9  15   0          9.41         72.49       193.52 o                         
   0  16   0       1092.05       1275.97       187.58 o                         
   1  16   0         86.57        181.04       142.42 o                         
   2  16   0         72.28        369.96       150.31 o                         
   3  16   0        477.97        589.66       101.14 o                         
   4  16   0          9.14          7.31        75.88 o                         
   5  16   0        445.27        515.82        91.83 o                         
   6  16   0         68.64        187.33       113.60 o                         
   7  16   0         82.66         43.40       169.19 o                         
   8  16   0         30.18       -166.43       224.69 o                         
   9  16   0         17.86        270.72       315.67 o                         
   1  17   0        938.47       1035.87       189.03 o                         
   2  17   0        132.77        231.90       163.18 o                         
   3  17   0        277.85        209.70       110.85 o                         
   4  17   0         22.85        240.30       104.25 o                         
   5  17   0        109.52        130.55       106.75 o                         
   6  17   0         77.30        198.80       169.04 o                         
   7  17   0        101.39        -52.26       206.21 o                         
   8  17   0         39.46        -65.66       193.01 o                         
   0  18   0        233.46        289.82       166.61 o                         
   1  18   0        150.77        144.60       157.58 o                         
   2  18   0         17.35        279.13       167.85 o                         
   3  18   0        236.98        209.30       120.42 o                         
   4  18   0        186.99        211.03       114.53 o                         
   5  18   0         71.64        259.65       163.88 o                         
   6  18   0        291.84        592.07       214.62 o                         
   7  18   0         89.04         39.58       349.62 o                         
   1  19   0        344.92        475.95       181.87 o                         
   2  19   0        234.90        335.39       182.80 o                         
   3  19   0        171.43        687.61       212.18 o                         
   4  19   0        240.61        280.48       215.60 o                         
   5  19   0        153.81         52.47       184.57 o                         
   6  19   0        293.44        664.67       205.59 o                         
   1  20   0        128.63        608.20       198.89 o                         
   2  20   0        297.16        497.64       198.58 o                         
   3  20   0          9.27        107.13       196.50 o                         
   4  20   0        130.45         -9.34       204.60 o                         
   5  20   0         24.95         36.23       229.31 o                         
   1  21   0        117.13         62.59       197.33 o                         
   2  21   0         61.46        234.29       212.49 o                         
   3  21   0          6.68        165.88       212.18 o                         
   4  21   0         22.65        132.97       224.12 o                         
   1  22   0        148.17        275.19       222.77 o                         
  -2 -22   1        188.72        -55.12       168.06 o                         
  -1 -22   1        150.14        234.78       107.51 o                         
   0 -22   1         99.03        171.95       108.10 o                         
   1 -22   1        174.25        187.49       149.12 o                         
  -3 -21   1         20.51        232.84       172.94 o                         
  -2 -21   1          9.51        -55.27       118.10 o                         
  -1 -21   1         81.04         92.20       128.33 o                         
   0 -21   1         73.67        -35.18       106.16 o                         
   1 -21   1          9.05        -44.30       134.81 o                         
   2 -21   1         28.88        -20.45       194.53 o                         
   3 -21   1         72.87       -107.54       185.60 o                         
  -4 -20   1         31.55       -149.89       149.89 o                         
  -3 -20   1         30.03        184.34       114.94 o                         
  -2 -20   1         86.93         36.43       114.91 o                         
  -1 -20   1        129.29         69.03       155.54 o                         
   0 -20   1         24.57          8.83        99.63 o                         
   1 -20   1        178.14         79.97       116.02 o                         
   2 -20   1        121.81        278.61       185.50 o                         
   3 -20   1        492.48        330.83       187.06 o                         
   4 -20   1        167.51         30.52       175.95 o                         
  -4 -19   1         57.21          5.61       148.65 o                         
  -3 -19   1        272.58        305.07       111.02 o                         
  -2 -19   1        264.48        175.95       137.80 o                         
  -1 -19   1        876.03       1115.90       147.22 o                         
   0 -19   1        208.95        268.63        96.35 o                         
   1 -19   1         31.61         31.21       128.72 o                         
   2 -19   1         75.48         14.79       102.61 o                         
   3 -19   1         44.65        106.50       164.01 o                         
   4 -19   1         39.82         80.03       166.40 o                         
   5 -19   1        472.48        235.95       185.71 o                         
  -5 -18   1        344.12        341.52       154.88 o                         
  -4 -18   1        409.67        455.66       147.40 o                         
  -3 -18   1         44.47        119.86        96.56 o                         
  -2 -18   1        115.01       -118.74       229.82 o                         
  -1 -18   1         71.24          9.77       107.16 o                         
   0 -18   1         42.51         98.49       222.71 o                         
   1 -18   1        295.96        250.22       103.51 o                         
   2 -18   1        194.63        249.86       101.53 o                         
   3 -18   1        323.85        309.75       164.43 o                         
   4 -18   1        166.58        158.51       163.60 o                         
   5 -18   1          4.16        -97.06       159.65 o                         
  -5 -17   1        283.65        194.21       213.37 o                         
  -4 -17   1         40.74         -7.39        88.77 o                         
  -3 -17   1         93.79         31.79        90.00 o                         
  -2 -17   1        127.49        252.40        99.97 o                         
  -1 -17   1        399.32        341.21       144.08 o                         
   0 -17   1       1306.00       1331.82       218.09 o                         
   1 -17   1        398.38        351.91       100.95 o                         
   2 -17   1        458.24        364.21       100.82 o                         
   3 -17   1        282.60        318.07        96.47 o                         
   4 -17   1        921.98       1233.62       197.65 o                         
   5 -17   1        460.51        330.83       169.41 o                         
   6 -17   1         51.04        -89.90       168.58 o                         
  -6 -16   1        150.38        -45.39        98.09 o                         
  -5 -16   1         71.66        169.00        93.27 o                         
  -4 -16   1        375.73        266.99        95.14 o                         
  -3 -16   1        921.68       1032.38       110.74 o                         
  -2 -16   1       1749.11       1522.34       131.00 o                         
  -1 -16   1        693.73        736.50       148.03 o                         
   0 -16   1         40.68        103.65       142.73 o                         
   1 -16   1        311.24        182.70        72.51 o                         
   2 -16   1         66.96        101.11        58.68 o                         
   3 -16   1        241.97        397.84        78.38 o                         
   4 -16   1       1083.12        822.76       108.84 o                         
   5 -16   1        524.51        308.72       151.14 o                         
   6 -16   1        666.89        393.32       178.65 o                         
   7 -16   1         40.39       -104.12       170.45 o                         
  -7 -15   1        503.05        158.72       147.61 o                         
  -6 -15   1        306.98        354.23        99.09 o                         
  -5 -15   1        735.18        653.26       102.07 o                         
  -4 -15   1        280.15        101.90       106.66 o                         
  -3 -15   1        694.33        704.99        96.25 o                         
  -2 -15   1        171.68        146.37        67.44 o                         
  -1 -15   1          8.67          6.15        89.32 o                         
   0 -15   1        289.84        153.84        79.38 o                         
   1 -15   1        945.85       1117.28        77.28 o                         
   2 -15   1       1668.30       1598.68        87.52 o                         
   3 -15   1        824.99        902.26       111.47 o                         
   4 -15   1        182.25        136.51        98.06 o                         
   5 -15   1        297.73        -32.91       143.67 o                         
   6 -15   1        247.73       -146.47       146.47 o                         
   7 -15   1          9.70        -58.86       167.13 o                         
  -7 -14   1        700.41        500.02       107.10 o                         
  -6 -14   1        137.90        142.10        99.70 o                         
  -5 -14   1        663.41        692.83        99.45 o                         
  -4 -14   1       1017.82       1053.24        88.85 o                         
  -3 -14   1       1437.41       1455.92        88.09 o                         
  -2 -14   1        177.85        173.74        50.19 o                         
  -1 -14   1       2588.48       2558.11       110.10 o                         
   0 -14   1       2102.29       1994.54       112.04 o                         
   1 -14   1       1822.15       1788.84        89.39 o                         
   2 -14   1        194.15        187.04        52.60 o                         
   3 -14   1        406.37        644.08       147.45 o                         
   4 -14   1       1826.53       1885.98       113.33 o                         
   5 -14   1       1334.01       1203.85       100.67 o                         
   6 -14   1        241.62        -69.96       146.88 o                         
   7 -14   1        154.25         42.98       167.44 o                         
   8 -14   1        148.21        -17.44       179.58 o                         
  -8 -13   1        312.44        178.87       107.57 o                         
  -7 -13   1        833.68        836.62       155.50 o                         
  -6 -13   1         35.78        -10.88        82.82 o                         
  -5 -13   1        300.98        339.72        62.75 o                         
  -4 -13   1       1012.84        965.11        65.69 o                         
  -3 -13   1       1660.99       1584.47        76.52 o                         
  -2 -13   1       1427.06       1370.71        78.83 o                         
  -1 -13   1       1276.35       1299.83        69.09 o                         
   0 -13   1       5163.42       5125.88       176.05 o                         
   1 -13   1        574.78        544.60        50.35 o                         
   2 -13   1        323.89        311.13        47.51 o                         
   3 -13   1       1818.78       1838.02        94.90 o                         
   4 -13   1        921.64       1047.92        95.15 o                         
   5 -13   1       1024.75        895.76        88.55 o                         
   6 -13   1         18.77       -126.43       137.85 o                         
   7 -13   1       1034.90       1646.46       219.96 o                         
   8 -13   1         33.49       -155.09       166.30 o                         
   9 -13   1        302.55        278.30       193.18 o                         
  -8 -12   1        243.05        161.21       100.22 o                         
  -7 -12   1        302.18        310.94        94.43 o                         
  -6 -12   1        324.32        348.16        88.07 o                         
  -5 -12   1        101.50         97.80        64.11 o                         
  -4 -12   1        369.98        378.35        54.58 o                         
  -3 -12   1       1323.60       1230.44        65.17 o                         
  -2 -12   1        641.74        551.57        44.92 o                         
  -1 -12   1        676.61        658.91        51.26 o                         
   0 -12   1       3762.39       3794.39       139.05 o                         
   1 -12   1       1576.40       1599.52        71.49 o                         
   2 -12   1         56.26         -5.69        37.89 o                         
   3 -12   1       1782.71       1795.84        78.17 o                         
   4 -12   1       1600.70       1586.53        99.29 o                         
   5 -12   1        284.02        278.65        70.04 o                         
   6 -12   1        161.41        194.31        89.86 o                         
   7 -12   1        857.45        966.01       192.25 o                         
   8 -12   1         55.94        -67.58       165.36 o                         
   9 -12   1        100.26        101.31       180.62 o                         
  -9 -11   1          5.48        -16.02       233.82 o                         
  -8 -11   1        130.08        155.63        94.98 o                         
  -7 -11   1        705.88        536.05       156.54 o                         
  -6 -11   1        648.57        734.33        99.95 o                         
  -5 -11   1       1017.31       1141.15        84.86 o                         
  -4 -11   1       1176.41       1185.66        69.64 o                         
  -3 -11   1        576.65        587.51        48.62 o                         
  -2 -11   1        289.85        280.54        37.38 o                         
  -1 -11   1       5144.42       4935.67       169.11 o                         
   0 -11   1       6235.92       6185.63       200.12 o                         
   1 -11   1        452.30        383.34        42.06 o                         
   2 -11   1        590.94        550.15        42.08 o                         
   3 -11   1       3511.15       3391.30       115.27 o                         
   4 -11   1       2135.65       2020.63       110.27 o                         
   5 -11   1        713.37        697.90        77.95 o                         
   6 -11   1         62.58         -4.86        80.74 o                         
   7 -11   1         10.54         18.27       143.46 o                         
   8 -11   1        185.77        -16.71       148.44 o                         
   9 -11   1          7.06        -73.29       166.50 o                         
  10 -11   1        246.97        411.90       205.43 o                         
  -9 -10   1         39.36         18.44       149.32 o                         
  -8 -10   1        847.93        747.54       110.76 o                         
  -7 -10   1       1187.52       1093.27       117.97 o                         
  -6 -10   1        216.95        322.80        79.21 o                         
  -5 -10   1       2402.24       2229.15       116.89 o                         
  -4 -10   1       1058.90        933.85        62.14 o                         
  -3 -10   1       1191.50       1224.89        64.63 o                         
  -2 -10   1        331.41        312.30        37.53 o                         
  -1 -10   1       4368.15       4277.81       142.97 o                         
   0 -10   1       1268.09       1312.40        64.07 o                         
   1 -10   1        759.84        735.27        48.74 o                         
   2 -10   1       3002.49       2942.43        92.35 o                         
   3 -10   1       1914.91       1843.86        81.17 o                         
   4 -10   1        371.51        337.54        58.46 o                         
   5 -10   1        334.76        265.19        66.08 o                         
   6 -10   1        267.76        190.86        84.41 o                         
   7 -10   1         12.36         18.71        89.57 o                         
   8 -10   1        566.83        994.66       187.26 o                         
   9 -10   1        269.52        573.01       189.55 o                         
  10 -10   1        557.44        767.85       216.43 o                         
 -10  -9   1         98.25         46.00       112.01 o                         
  -9  -9   1        649.29        656.72       116.41 o                         
  -8  -9   1        582.20        395.16       100.25 o                         
  -7  -9   1         88.79        109.95        80.41 o                         
  -6  -9   1       1815.85       1897.80       109.76 o                         
  -5  -9   1        378.58        366.01        62.96 o                         
  -4  -9   1        633.80        579.91        51.51 o                         
  -3  -9   1        494.87        581.15        46.11 o                         
  -2  -9   1         46.88          7.01        38.43 o                         
  -1  -9   1      16079.88      15810.23       419.77 o                         
   0  -9   1       3457.05       3358.74       117.40 o                         
   1  -9   1        622.14        556.20        39.03 o                         
   2  -9   1       1630.89       1618.53        62.70 o                         
   3  -9   1        161.58        187.49        55.86 o                         
   4  -9   1       1010.44       1073.28        74.57 o                         
   5  -9   1       1118.74        954.74       201.59 o                         
   6  -9   1       2278.76       2185.76       143.60 o                         
   7  -9   1        465.95        549.91       100.69 o                         
   8  -9   1        347.82        149.69       145.95 o                         
   9  -9   1        260.16        261.17       167.65 o                         
  10  -9   1        513.33        384.70       198.79 o                         
  11  -9   1        188.05        322.83       210.00 o                         
 -11  -8   1        112.49        147.30       164.95 o                         
 -10  -8   1        697.19        684.65       129.36 o                         
  -9  -8   1        432.31        522.89       167.54 o                         
  -8  -8   1        207.40        353.87        95.98 o                         
  -7  -8   1        571.57        566.59       102.14 o                         
  -6  -8   1       3475.46       3326.46       158.97 o                         
  -5  -8   1       3039.22       3024.45       134.63 o                         
  -4  -8   1        501.94        521.55        47.15 o                         
  -3  -8   1        427.06        381.27        38.08 o                         
  -2  -8   1      16353.13      16061.02       423.75 o                         
  -1  -8   1       2644.62       2729.03        88.25 o                         
   0  -8   1       2541.65       2515.03        88.38 o                         
   1  -8   1       1415.63       1318.41        64.97 o                         
   2  -8   1       4827.23       4822.41       134.88 o                         
   3  -8   1       1978.22       2074.27       114.02 o                         
   4  -8   1         46.95         64.06        47.98 o                         
   5  -8   1        651.32        575.49       183.84 o                         
   6  -8   1        318.96        275.48        80.82 o                         
   7  -8   1          3.55        157.20        85.35 o                         
   8  -8   1         73.30          7.60        91.93 o                         
   9  -8   1        452.97        415.84       175.53 o                         
  10  -8   1        142.50        308.41       188.61 o                         
  11  -8   1         64.88         96.95       191.31 o                         
 -11  -7   1         64.11        112.59       119.15 o                         
 -10  -7   1         45.55        284.45       114.91 o                         
  -9  -7   1       2255.42       2315.93       178.54 o                         
  -8  -7   1        168.77        182.92        89.70 o                         
  -7  -7   1        222.56        205.80        81.17 o                         
  -6  -7   1      11278.30      10778.17      1088.19 o                         
  -5  -7   1       2628.96       2569.67       123.20 o                         
  -4  -7   1       3337.52       3235.09       136.25 o                         
  -3  -7   1       2236.87       2255.63        85.80 o                         
  -2  -7   1       2664.16       2622.66        83.66 o                         
  -1  -7   1       3703.71       3643.42       119.21 o                         
   0  -7   1        286.78        256.05        25.23 o                         
   1  -7   1       9718.28       9714.67       217.95 o                         
   2  -7   1       4205.22       4342.66       124.75 o                         
   3  -7   1        723.38        758.18        44.08 o                         
   4  -7   1       2560.64       2319.24       261.17 o                         
   5  -7   1       1415.15       1441.38       116.42 o                         
   6  -7   1        107.52         89.22        74.01 o                         
   7  -7   1        104.22        138.18        90.26 o                         
   8  -7   1        201.25        139.55        96.36 o                         
   9  -7   1       1938.13       2123.23       256.19 o                         
  10  -7   1        431.65        546.74       191.83 o                         
  11  -7   1         58.92       -164.74       164.74 o                         
 -12  -6   1        137.89        130.17       174.91 o                         
 -11  -6   1        399.69        464.66       134.03 o                         
 -10  -6   1       1900.52       1928.36       171.27 o                         
  -9  -6   1        253.94        308.05       241.40 o                         
  -8  -6   1        110.07         45.03       121.09 o                         
  -7  -6   1        547.62        627.26        97.42 o                         
  -6  -6   1       1170.55       1168.90       100.81 o                         
  -5  -6   1       4540.12       4360.54       180.11 o                         
  -4  -6   1       9660.57       8996.56       324.49 o                         
  -3  -6   1        750.92        750.56        43.18 o                         
  -2  -6   1       3234.11       3141.52        93.94 o                         
  -1  -6   1       9153.06       8871.70       219.50 o                         
   0  -6   1       5143.12       5343.36       123.69 o                         
   1  -6   1       3257.05       3211.87        80.32 o                         
   2  -6   1       1587.11       1652.05        55.52 o                         
   3  -6   1       5060.57       4861.48       181.12 o                         
   4  -6   1       2400.72       2477.85       260.86 o                         
   5  -6   1       5173.00       4940.64       241.80 o                         
   6  -6   1       1472.50       1410.26       113.46 o                         
   7  -6   1        348.45        502.30        95.96 o                         
   8  -6   1         72.39         19.92       111.75 o                         
   9  -6   1        552.85        519.94       123.94 o                         
  10  -6   1        510.59        778.75       203.15 o                         
  11  -6   1        114.38        -14.43       175.33 o                         
  12  -6   1          4.22        -41.63       205.22 o                         
 -12  -5   1         15.06          9.69       130.71 o                         
 -11  -5   1        122.98         52.55       118.78 o                         
 -10  -5   1        143.22        230.99       119.01 o                         
  -9  -5   1       2113.58       2286.70       174.45 o                         
  -8  -5   1        948.85        786.81       161.99 o                         
  -7  -5   1       4632.03       4578.33       311.62 o                         
  -6  -5   1       7569.94       7062.24       336.49 o                         
  -5  -5   1        416.10        388.75        53.69 o                         
  -4  -5   1        816.53        942.90        71.94 o                         
  -3  -5   1       1211.26       1275.70        56.97 o                         
  -2  -5   1      14274.04      15065.32       392.47 o                         
  -1  -5   1      76085.78      78056.69      1680.18 o                         
   0  -5   1        187.77        172.58        18.29 o                         
   1  -5   1       3618.29       3742.85        89.29 o                         
   2  -5   1        452.49        436.77        27.15 o                         
   3  -5   1       1205.47       1214.73        78.49 o                         
   4  -5   1        896.36       1052.07       113.72 o                         
   5  -5   1        741.56        663.25       148.44 o                         
   6  -5   1        769.69        733.55        92.65 o                         
   7  -5   1        817.12       1042.49       113.21 o                         
   8  -5   1        514.92        445.98       135.36 o                         
   9  -5   1        566.58        648.90       120.41 o                         
  10  -5   1        241.90        278.53       122.31 o                         
  11  -5   1         93.06        -73.60       181.66 o                         
  12  -5   1         94.07         -9.65       195.26 o                         
 -13  -4   1        356.87        499.61       213.63 o                         
 -12  -4   1        278.01        589.58       292.63 o                         
 -11  -4   1        327.44        330.25       127.71 o                         
 -10  -4   1       1613.53       1456.14       152.88 o                         
  -9  -4   1        454.02        635.98       115.30 o                         
  -8  -4   1         10.52         -5.37       101.68 o                         
  -7  -4   1        478.73        495.51        90.89 o                         
  -6  -4   1       2376.63       2128.68       138.82 o                         
  -5  -4   1      13622.91      12302.02       558.14 o                         
  -4  -4   1      12411.05      12504.56       438.89 o                         
  -3  -4   1       6049.38       5800.28       185.28 o                         
  -2  -4   1         51.46         55.75        16.26 o                         
  -1  -4   1      15964.38      15903.02       345.02 o                         
   0  -4   1       4350.71       4478.06       103.02 o                         
   1  -4   1      12980.69      13607.99       321.14 o                         
   2  -4   1      17665.89      17894.74       607.88 o                         
   3  -4   1       1075.50       1118.20        73.41 o                         
   4  -4   1       1036.84       1214.84        87.07 o                         
   5  -4   1       4119.03       3944.68       201.49 o                         
   6  -4   1        436.68        291.60        77.94 o                         
   7  -4   1       1134.63       1024.68       112.46 o                         
   8  -4   1        603.38        577.98       111.18 o                         
   9  -4   1        169.54        501.41       115.79 o                         
  10  -4   1        844.67        950.22       144.38 o                         
  11  -4   1        176.85        306.02       195.88 o                         
  12  -4   1         62.77        318.16       205.22 o                         
 -13  -3   1        127.34        131.37       310.95 o                         
 -12  -3   1         15.20         40.07       131.25 o                         
 -11  -3   1          1.71       -115.31       115.61 o                         
 -10  -3   1        319.71        667.46       128.25 o                         
  -9  -3   1       2262.21       2756.36       191.10 o                         
  -8  -3   1        896.42        993.89       118.54 o                         
  -7  -3   1       1934.17       1741.94       133.94 o                         
  -6  -3   1       7092.03       6700.09       451.40 o                         
  -5  -3   1       1704.81       1489.97       137.75 o                         
  -4  -3   1        893.05        926.01        59.97 o                         
  -3  -3   1       5955.52       6130.37       219.98 o                         
  -2  -3   1        248.50        258.45        18.60 o                         
  -1  -3   1      18172.79      19188.20       457.74 o                         
   0  -3   1       7187.48       7542.70       156.05 o                         
   1  -3   1        307.70        297.34        15.72 o                         
   2  -3   1      23123.06      22573.46      1044.02 o                         
   3  -3   1       2523.80       2371.28       103.91 o                         
   4  -3   1      21617.82      20994.84       898.86 o                         
   5  -3   1       8090.08       8050.47       430.90 o                         
   6  -3   1         95.09        190.62        74.91 o                         
   7  -3   1       1596.41       1596.65       132.34 o                         
   8  -3   1        119.86        229.49        98.21 o                         
   9  -3   1        921.99        870.47       131.98 o                         
  10  -3   1        787.15        819.35       140.80 o                         
  11  -3   1         12.19        -42.03       123.25 o                         
  12  -3   1         38.50        247.58       207.71 o                         
 -13  -2   1        103.24        178.25       151.36 o                         
 -12  -2   1         38.63        104.48       133.68 o                         
 -11  -2   1         40.50         89.82       198.58 o                         
 -10  -2   1       1217.61       1203.52       150.30 o                         
  -9  -2   1        844.61        692.54       123.30 o                         
  -8  -2   1         78.70        -70.91        84.82 o                         
  -7  -2   1        132.57        193.24        81.88 o                         
  -6  -2   1       7152.25       6716.96       325.30 o                         
  -5  -2   1        663.29        530.80        71.84 o                         
  -4  -2   1        528.10        554.59        50.27 o                         
  -3  -2   1      27848.45      27295.37       815.85 o                         
  -2  -2   1      35111.19      36960.02      1067.30 o                         
  -1  -2   1       6443.54       6496.55       157.73 o                         
   0  -2   1       3072.39       3000.91        68.48 o                         
   1  -2   1       2704.13       2770.41        87.64 o                         
   2  -2   1       5687.02       5912.74       183.71 o                         
   3  -2   1       4701.53       4996.26       187.25 o                         
   4  -2   1      11340.21      11355.16       503.46 o                         
   5  -2   1       4582.44       4771.67       229.88 o                         
   6  -2   1        846.08        861.92        97.17 o                         
   7  -2   1       2462.48       2044.37       241.55 o                         
   8  -2   1        534.07        524.04       109.16 o                         
   9  -2   1        100.37        -11.67       105.17 o                         
  10  -2   1        169.79        227.01       124.57 o                         
  11  -2   1        102.17        -10.30       129.34 o                         
  12  -2   1        116.81        151.66       208.13 o                         
 -13  -1   1        132.63        352.87       158.62 o                         
 -12  -1   1          1.91        111.63       138.88 o                         
 -11  -1   1        465.16        355.68       133.21 o                         
 -10  -1   1        256.06        244.76       116.87 o                         
  -9  -1   1        718.54        965.13       364.62 o                         
  -8  -1   1       1718.18       1635.13       141.65 o                         
  -7  -1   1        692.61        747.67       189.86 o                         
  -6  -1   1       7904.44       8148.89       371.97 o                         
  -5  -1   1       1875.92       1838.92       198.42 o                         
  -4  -1   1       1374.23       1505.04       177.99 o                         
  -3  -1   1      11524.14      11716.94       353.24 o                         
  -2  -1   1       4890.39       5087.12       136.43 o                         
  -1  -1   1        765.47        727.14        26.17 o                         
   0  -1   1       5912.90       6195.55       163.52 o                         
   1  -1   1       4601.25       5074.73       151.58 o                         
   2  -1   1       3966.69       4266.58       135.41 o                         
   3  -1   1       9223.84       9329.52       289.01 o                         
   4  -1   1       2119.11       2167.18       142.27 o                         
   5  -1   1       4438.41       4512.63       223.64 o                         
   6  -1   1       6473.65       6490.18       307.36 o                         
   7  -1   1        769.17        798.57       106.94 o                         
   8  -1   1         61.60         -5.75        96.05 o                         
   9  -1   1        425.11        525.04       119.29 o                         
  10  -1   1        619.28        455.03       181.24 o                         
  11  -1   1         33.34        225.90       138.60 o                         
  12  -1   1         39.51       -115.85       191.11 o                         
 -13   0   1         21.37        155.59       158.44 o                         
 -12   0   1        361.66        515.16       154.11 o                         
 -11   0   1        226.17        321.51       135.96 o                         
 -10   0   1         40.10        -34.84       194.12 o                         
  -9   0   1        899.13        748.77       127.00 o                         
  -8   0   1       2929.29       3038.33       450.72 o                         
  -7   0   1       1023.80        858.89       204.96 o                         
  -6   0   1        179.15        122.66        89.38 o                         
  -5   0   1       4625.26       4378.48       204.93 o                         
  -4   0   1        722.53        735.92        58.59 o                         
  -3   0   1        383.78        366.14        34.33 o                         
  -2   0   1        446.70        462.04        25.92 o                         
  -1   0   1      16866.08      18486.63       478.91 o                         
   0   0   1       2582.75       2719.46        83.29 o                         
   1   0   1       4928.04       5125.58       180.28 o                         
   2   0   1       1702.57       1929.26        84.87 o                         
   3   0   1      24204.86      25792.18       883.37 o                         
   4   0   1      38094.88      37240.43      1550.38 o                         
   5   0   1        648.57        421.64       117.04 o                         
   6   0   1        383.63        363.27        84.22 o                         
   7   0   1       1269.52       1114.64       121.29 o                         
   8   0   1         39.82         77.47       178.80 o                         
   9   0   1        258.55        201.09       116.34 o                         
  10   0   1         64.44        118.70       123.16 o                         
  11   0   1         71.98        103.95       139.07 o                         
  12   0   1        147.88        146.91       152.38 o                         
 -13   1   1        131.49        206.58       433.44 o                         
 -12   1   1          2.35         56.43       143.91 o                         
 -11   1   1        463.08        393.37       143.22 o                         
 -10   1   1        255.59        298.93       106.19 o                         
  -9   1   1        708.38        758.18       111.06 o                         
  -8   1   1       1725.58       1669.61       125.31 o                         
  -7   1   1        678.61        816.18       107.83 o                         
  -6   1   1       7912.91       7963.66       552.71 o                         
  -5   1   1       1885.09       2208.08       224.93 o                         
  -4   1   1       1454.36       1448.22        70.85 o                         
  -3   1   1      11572.91      11737.11       353.19 o                         
  -2   1   1       4695.20       4815.40       136.29 o                         
  -1   1   1        796.85        838.40        26.69 o                         
   0   1   1       6210.56       6569.85       153.48 o                         
   1   1   1       4773.01       4905.22       151.53 o                         
   2   1   1       3944.38       4198.05       135.57 o                         
   3   1   1       9193.76       9531.37       289.75 o                         
   4   1   1       2123.38       1978.65       124.80 o                         
   5   1   1       4514.13       4413.53       226.80 o                         
   6   1   1       6504.48       6205.19       309.74 o                         
   7   1   1        752.74        877.92       118.22 o                         
   8   1   1         62.04        151.78       105.30 o                         
   9   1   1        430.67        571.37       129.02 o                         
  10   1   1        626.92        493.70       138.53 o                         
  11   1   1         34.32        104.23       142.92 o                         
  12   1   1         38.57         87.75       159.47 o                         
 -13   2   1        102.61         97.70       162.47 o                         
 -12   2   1         39.06         88.59       153.83 o                         
 -11   2   1         41.46        175.24       189.44 o                         
 -10   2   1       1223.84       1263.41       136.17 o                         
  -9   2   1        834.75        987.98       120.19 o                         
  -8   2   1         87.81        164.96        85.09 o                         
  -7   2   1        122.56         82.52        75.37 o                         
  -6   2   1       7144.38       7258.31       276.40 o                         
  -5   2   1        665.72        689.07        87.07 o                         
  -4   2   1        532.61        457.82        45.98 o                         
  -3   2   1      27888.35      28535.93       798.34 o                         
  -2   2   1      35070.14      36697.97       872.38 o                         
  -1   2   1       6374.45       6394.82       172.61 o                         
   0   2   1       2895.34       2949.69        74.70 o                         
   1   2   1       2497.42       2679.94        85.02 o                         
   2   2   1       5729.03       5955.16       250.17 o                         
   3   2   1       4715.98       4886.29       161.53 o                         
   4   2   1      11473.82      11934.64       492.29 o                         
   5   2   1       4661.02       4429.62       249.44 o                         
   6   2   1        851.87        695.92       129.86 o                         
   7   2   1       2444.96       2569.34       477.61 o                         
   8   2   1        557.13        316.50       150.36 o                         
   9   2   1         99.61         54.39        96.96 o                         
  10   2   1        164.95        475.04       119.36 o                         
  11   2   1        106.27        209.73       149.33 o                         
  12   2   1        112.49        125.81       154.72 o                         
 -13   3   1        124.75        348.35       177.98 o                         
 -12   3   1         15.95        258.14       170.19 o                         
 -11   3   1          1.37         38.21       139.81 o                         
 -10   3   1        330.44        273.24       114.62 o                         
  -9   3   1       2262.01       2539.47       170.06 o                         
  -8   3   1        875.48        944.57       148.63 o                         
  -7   3   1       1918.22       2009.07       169.50 o                         
  -6   3   1       7159.32       7008.24       273.14 o                         
  -5   3   1       1667.27       1727.55        86.26 o                         
  -4   3   1        872.26        831.00        54.00 o                         
  -3   3   1       5847.23       6216.53       174.80 o                         
  -2   3   1        211.96        204.74        23.99 o                         
  -1   3   1      18269.26      19302.02       500.50 o                         
   0   3   1       7155.64       7371.31       179.48 o                         
   1   3   1        327.62        337.00        20.55 o                         
   2   3   1      23205.82      24122.06       617.86 o                         
   3   3   1       2480.20       2368.83       189.63 o                         
   4   3   1      21648.59      21584.60       635.62 o                         
   5   3   1       8163.17       8366.83       311.42 o                         
   6   3   1         98.43         58.22        68.77 o                         
   7   3   1       1584.18       1583.47       122.95 o                         
   8   3   1        121.75        119.93       102.28 o                         
   9   3   1        922.95       1046.98       126.88 o                         
  10   3   1        785.92       1004.20       136.49 o                         
  11   3   1         11.99        147.12       254.01 o                         
  12   3   1         36.37        138.21       158.89 o                         
 -13   4   1        352.35        484.26       185.77 o                         
 -12   4   1        282.04        285.87       164.59 o                         
 -11   4   1        332.10        343.16       197.96 o                         
 -10   4   1       1607.58       1686.20       154.91 o                         
  -9   4   1        456.09        461.01       110.52 o                         
  -8   4   1         10.44        -20.70        85.53 o                         
  -7   4   1        469.98        541.11        92.90 o                         
  -6   4   1       2336.24       2310.92       130.23 o                         
  -5   4   1      13684.93      13416.48       401.74 o                         
  -4   4   1      12536.26      12780.40       344.48 o                         
  -3   4   1       6077.98       6004.13       169.04 o                         
  -2   4   1         52.79         81.91        19.94 o                         
  -1   4   1      15729.65      14734.25       523.04 o                         
   0   4   1       4349.49       4413.23       111.20 o                         
   1   4   1      13031.81      13133.15       353.42 o                         
   2   4   1      17602.76      18095.38       433.22 o                         
   3   4   1       1087.15       1060.37        72.71 o                         
   4   4   1       1085.92       1170.54        77.57 o                         
   5   4   1       4172.47       3961.38       215.29 o                         
   6   4   1        435.45        224.47        78.31 o                         
   7   4   1       1141.04       1054.06       111.54 o                         
   8   4   1        604.91        669.62       120.85 o                         
   9   4   1        168.07        324.33       113.36 o                         
  10   4   1        838.68       1232.16       146.31 o                         
  11   4   1        180.50         -1.11       148.82 o                         
  12   4   1         61.87         99.99       339.91 o                         
 -13   5   1         88.45         85.62       339.34 o                         
 -12   5   1         15.30       -111.38       162.44 o                         
 -11   5   1        128.89         82.88       152.87 o                         
 -10   5   1        143.41        312.87       155.51 o                         
  -9   5   1       2109.77       2411.91       168.41 o                         
  -8   5   1        937.65        701.38       111.12 o                         
  -7   5   1       4667.21       5141.45       286.46 o                         
  -6   5   1       7562.11       7667.10       429.34 o                         
  -5   5   1        421.65        411.27        45.79 o                         
  -4   5   1        781.43        853.68        66.39 o                         
  -3   5   1       1265.99       1397.13        53.47 o                         
  -2   5   1      14096.80      14626.41       392.09 o                         
  -1   5   1      76233.98      74982.02      2219.79 o                         
   0   5   1        166.78        176.49        19.94 o                         
   1   5   1       3588.22       3769.80       107.76 o                         
   2   5   1        483.28        488.72        32.98 o                         
   3   5   1       1187.83       1248.64        51.81 o                         
   4   5   1        923.44        933.55        56.71 o                         
   5   5   1        746.36        780.15        88.00 o                         
   6   5   1        789.34        800.37        96.27 o                         
   7   5   1        785.60        886.55       111.18 o                         
   8   5   1        516.10        490.16       110.52 o                         
   9   5   1        567.52        725.72       126.35 o                         
  10   5   1        237.30        218.27       148.24 o                         
  11   5   1         94.15         22.62       205.43 o                         
  12   5   1         93.40        302.51       308.92 o                         
 -12   6   1        137.09        124.80       141.37 o                         
 -11   6   1        403.90        645.06       140.21 o                         
 -10   6   1       1883.90       2228.97       195.95 o                         
  -9   6   1        246.88        393.54        96.95 o                         
  -8   6   1        103.81        -44.58        80.44 o                         
  -7   6   1        537.06        539.55        80.29 o                         
  -6   6   1       1139.91       1258.88        86.10 o                         
  -5   6   1       4567.99       4536.13       144.12 o                         
  -4   6   1       9651.03       9294.50       256.88 o                         
  -3   6   1        743.73        724.21        61.27 o                         
  -2   6   1       3224.72       3085.78       107.83 o                         
  -1   6   1       9283.63       9101.96       268.42 o                         
   0   6   1       5113.21       5181.54       145.23 o                         
   1   6   1       3323.71       3176.33        94.38 o                         
   2   6   1       1611.55       1608.61        60.36 o                         
   3   6   1       5074.47       4848.87       141.78 o                         
   4   6   1       2339.56       2319.17        96.17 o                         
   5   6   1       5204.30       5020.82       180.65 o                         
   6   6   1       1458.14       1473.86       100.75 o                         
   7   6   1        349.27        444.18       101.20 o                         
   8   6   1         70.96        -58.38        98.54 o                         
   9   6   1        547.32        537.66       142.19 o                         
  10   6   1        507.24        780.26       209.33 o                         
  11   6   1        111.36         91.42       174.65 o                         
  12   6   1          3.66       -201.69       203.72 o                         
 -12   7   1         64.87        176.67       146.23 o                         
 -11   7   1         65.84        192.15       136.58 o                         
 -10   7   1         43.70        217.32       108.91 o                         
  -9   7   1       2248.39       2684.25       152.51 o                         
  -8   7   1        171.27        -39.17        78.77 o                         
  -7   7   1        229.09        -47.10        70.85 o                         
  -6   7   1      11244.95      11222.96       355.46 o                         
  -5   7   1       2682.72       2761.09       169.35 o                         
  -4   7   1       3367.03       3352.88       109.62 o                         
  -3   7   1       2317.18       2316.98        92.12 o                         
  -2   7   1       2749.60       2755.15        98.04 o                         
  -1   7   1       3671.72       3603.27       119.92 o                         
   0   7   1        266.03        295.94        31.69 o                         
   1   7   1       9594.87       9336.93       256.85 o                         
   2   7   1       4346.25       4464.92       186.13 o                         
   3   7   1        705.52        721.82        51.45 o                         
   4   7   1       2578.76       2501.04       178.97 o                         
   5   7   1       1420.89       1506.79        85.47 o                         
   6   7   1        108.39         83.68        71.82 o                         
   7   7   1        110.58         -3.75        75.21 o                         
   8   7   1        206.90         32.44        88.64 o                         
   9   7   1       1962.01       2229.02       170.01 o                         
  10   7   1        428.97        618.11       178.30 o                         
  11   7   1         59.69          3.15       167.70 o                         
 -12   8   1         97.59        157.01       292.16 o                         
 -11   8   1        110.41       -131.00       131.00 o                         
 -10   8   1        695.80        809.39       154.20 o                         
  -9   8   1        431.81        338.66       100.92 o                         
  -8   8   1        207.76        246.51        86.81 o                         
  -7   8   1        560.48        430.67        79.93 o                         
  -6   8   1       3425.69       3678.90       149.75 o                         
  -5   8   1       2971.83       2970.68       126.80 o                         
  -4   8   1        515.82        511.07        54.28 o                         
  -3   8   1        429.74        408.59        46.63 o                         
  -2   8   1      16385.54      15767.51       476.18 o                         
  -1   8   1       2624.75       2805.34       100.11 o                         
   0   8   1       2578.98       2616.38       109.05 o                         
   1   8   1       1429.50       1323.23        84.41 o                         
   2   8   1       4806.78       4596.45       156.44 o                         
   3   8   1       2067.58       2051.47       108.16 o                         
   4   8   1         44.03         44.45        42.95 o                         
   5   8   1        667.20        685.33        78.74 o                         
   6   8   1        310.95        311.29        69.45 o                         
   7   8   1          4.49        -71.72        71.72 o                         
   8   8   1         73.64        -76.58        86.09 o                         
   9   8   1        452.97        489.34       125.98 o                         
  10   8   1        142.92        212.50       134.98 o                         
  11   8   1         64.27        456.13       187.97 o                         
 -12   9   1         32.49        -97.61       190.73 o                         
 -11   9   1        110.11         42.44       157.15 o                         
 -10   9   1         98.41         86.06       111.63 o                         
  -9   9   1        627.13        618.94       110.93 o                         
  -8   9   1        573.57        634.08        97.90 o                         
  -7   9   1         87.75        104.64        76.78 o                         
  -6   9   1       1826.26       1793.71       106.07 o                         
  -5   9   1        365.90        418.86        63.00 o                         
  -4   9   1        621.34        644.19        60.78 o                         
  -3   9   1        492.71        536.69        54.23 o                         
  -2   9   1         48.22         71.53        38.11 o                         
  -1   9   1      16134.42      15815.96       469.49 o                         
   0   9   1       3492.18       3403.39       139.27 o                         
   1   9   1        606.15        609.10        45.35 o                         
   2   9   1       1605.26       1517.82        87.77 o                         
   3   9   1        169.74        223.35        44.58 o                         
   4   9   1       1033.66       1083.49       103.38 o                         
   5   9   1       1137.05       1156.15       107.15 o                         
   6   9   1       2286.50       2203.42       247.07 o                         
   7   9   1        478.46        428.86        84.80 o                         
   8   9   1        350.98        219.83        94.11 o                         
   9   9   1        257.50        230.58       106.61 o                         
  10   9   1        510.14        724.92       181.12 o                         
  11   9   1        182.08        207.50       187.58 o                         
 -11  10   1          5.15         58.45       183.97 o                         
 -10  10   1        509.76        551.51       126.33 o                         
  -9  10   1         39.72        -86.47        98.11 o                         
  -8  10   1        855.47        788.48       130.76 o                         
  -7  10   1       1193.56       1341.36       103.25 o                         
  -6  10   1        213.65        192.19        70.50 o                         
  -5  10   1       2381.94       2436.08       148.74 o                         
  -4  10   1       1045.72       1053.84        78.44 o                         
  -3  10   1       1207.36       1275.63        73.67 o                         
  -2  10   1        313.61        264.54        46.73 o                         
  -1  10   1       4292.53       4114.43       144.18 o                         
   0  10   1       1269.15       1254.23       123.01 o                         
   1  10   1        762.46        622.69        55.54 o                         
   2  10   1       3017.10       3094.98       115.46 o                         
   3  10   1       1925.06       1874.24        88.09 o                         
   4  10   1        367.02        297.16        55.39 o                         
   5  10   1        330.55        283.26        81.63 o                         
   6  10   1        268.95        177.11        78.33 o                         
   7  10   1         12.30         40.12        89.90 o                         
   8  10   1        573.36        729.56       124.25 o                         
   9  10   1        270.23        266.96       198.67 o                         
  10  10   1        557.50        875.42       276.58 o                         
  11  10   1          6.79         51.87       298.39 o                         
 -11  11   1         58.18        -33.07       192.35 o                         
 -10  11   1         26.45         95.39       132.54 o                         
  -9  11   1          5.33       -100.10       100.10 o                         
  -8  11   1        130.23        104.33        90.32 o                         
  -7  11   1        695.54        819.40        95.91 o                         
  -6  11   1        624.63        670.07        83.28 o                         
  -5  11   1       1044.07       1106.92        87.21 o                         
  -4  11   1       1141.46       1229.32       103.95 o                         
  -3  11   1        593.75        557.89        60.46 o                         
  -2  11   1        298.36        362.50        51.76 o                         
  -1  11   1       5113.57       5196.66       198.59 o                         
   0  11   1       6394.78       6277.21       286.62 o                         
   1  11   1        464.80        391.33        90.02 o                         
   2  11   1        588.24        602.44        57.14 o                         
   3  11   1       3526.56       3481.13       135.16 o                         
   4  11   1       2113.93       2450.09       126.62 o                         
   5  11   1        715.92        716.76        75.45 o                         
   6  11   1         57.46         23.75        56.96 o                         
   7  11   1          9.78        -12.73        62.62 o                         
   8  11   1        191.92        327.33       122.80 o                         
   9  11   1          5.99         16.96       133.72 o                         
  10  11   1        246.19        282.39       358.23 o                         
 -11  12   1         38.05       -193.60       193.60 o                         
 -10  12   1        172.61         44.97       199.88 o                         
  -9  12   1        178.02         11.43        89.03 o                         
  -8  12   1        231.96         66.23        84.61 o                         
  -7  12   1        313.10        285.21        84.89 o                         
  -6  12   1        321.35        227.77       110.03 o                         
  -5  12   1         99.55         93.35        67.25 o                         
  -4  12   1        379.84        354.51        66.89 o                         
  -3  12   1       1335.82       1315.04        88.28 o                         
  -2  12   1        633.37        626.81        69.50 o                         
  -1  12   1        683.57        819.71        74.57 o                         
   0  12   1       3761.95       3969.85       201.33 o                         
   1  12   1       1573.07       1547.32        97.08 o                         
   2  12   1         55.84        -37.54        59.00 o                         
   3  12   1       1812.98       1812.17        93.60 o                         
   4  12   1       1636.64       1857.34        97.59 o                         
   5  12   1        261.65        297.34        71.21 o                         
   6  12   1        162.49        164.21        75.66 o                         
   7  12   1        853.16       1105.30       154.48 o                         
   8  12   1         58.51         78.80        90.36 o                         
   9  12   1        103.31       -101.56       170.76 o                         
  10  12   1         77.81        -15.55       189.33 o                         
 -10  13   1        269.20        220.76       201.72 o                         
  -9  13   1         19.64        -73.09       133.53 o                         
  -8  13   1        307.82        168.77       130.49 o                         
  -7  13   1        825.30        725.80       156.50 o                         
  -6  13   1         35.47        -49.27        74.63 o                         
  -5  13   1        295.68        319.17        75.91 o                         
  -4  13   1        998.04       1045.65       102.65 o                         
  -3  13   1       1638.88       1751.76        96.88 o                         
  -2  13   1       1414.29       1416.12        95.63 o                         
  -1  13   1       1298.34       1257.14        92.30 o                         
   0  13   1       5185.89       5085.39       255.52 o                         
   1  13   1        565.56        595.51        74.51 o                         
   2  13   1        336.10        499.48        81.44 o                         
   3  13   1       1822.29       1669.67        95.56 o                         
   4  13   1        919.16       1103.50        97.75 o                         
   5  13   1       1019.47       1159.99        92.48 o                         
   6  13   1         18.82          1.33        73.27 o                         
   7  13   1       1045.64       1139.20       138.30 o                         
   8  13   1         36.67        251.07       216.28 o                         
   9  13   1        301.62        321.66       486.69 o                         
  10  13   1          9.45        102.90       208.27 o                         
 -10  14   1        315.64        -61.04       200.60 o                         
  -9  14   1         34.28        154.14       183.62 o                         
  -8  14   1         14.84        103.47        92.35 o                         
  -7  14   1        700.88        359.67       173.63 o                         
  -6  14   1        135.62         81.75        74.54 o                         
  -5  14   1        661.08        746.72        89.83 o                         
  -4  14   1       1012.98       1074.46        91.37 o                         
  -3  14   1       1412.96       1558.50        96.67 o                         
  -2  14   1        173.56        264.48        88.33 o                         
  -1  14   1       2611.45       2316.94       173.93 o                         
   0  14   1       2113.95       2420.81       150.18 o                         
   1  14   1       1866.68       1927.70       140.33 o                         
   2  14   1        203.27        226.17        90.46 o                         
   3  14   1        423.35        601.13       111.08 o                         
   4  14   1       1846.78       1966.83       110.39 o                         
   5  14   1       1356.94       1400.61       100.83 o                         
   6  14   1        246.75        320.59       108.88 o                         
   7  14   1        149.65         74.09       117.72 o                         
   8  14   1        145.49        408.18       220.38 o                         
   9  14   1         19.40       -192.45       192.45 o                         
  -9  15   1         61.86        -89.34       185.14 o                         
  -8  15   1        259.32        280.46       136.51 o                         
  -7  15   1        491.26        282.15       122.07 o                         
  -6  15   1        297.21        232.20       137.04 o                         
  -5  15   1        734.76        838.57       123.05 o                         
  -4  15   1        268.80        234.74        75.94 o                         
  -3  15   1        701.35        726.46        93.02 o                         
  -2  15   1        175.48        161.31       113.10 o                         
  -1  15   1          8.81        264.70       124.67 o                         
   0  15   1        305.14        277.04        90.30 o                         
   1  15   1        956.02       1205.39       183.11 o                         
   2  15   1       1650.64       1642.15       148.14 o                         
   3  15   1        821.05        835.19       102.10 o                         
   4  15   1        182.01        265.73       116.77 o                         
   5  15   1        302.65        297.44        82.52 o                         
   6  15   1        243.95        366.23       115.95 o                         
   7  15   1          8.89       -167.28       196.87 o                         
   8  15   1        330.93        262.45       319.56 o                         
   9  15   1        183.44        174.72       211.39 o                         
  -9  16   1        161.59        190.00       269.74 o                         
  -8  16   1        120.90         45.17       181.11 o                         
  -7  16   1         59.87        102.66       126.04 o                         
  -6  16   1        146.04         72.08        60.64 o                         
  -5  16   1         68.22        167.77        83.81 o                         
  -4  16   1        365.66        562.32        86.25 o                         
  -3  16   1        910.07        853.00       138.32 o                         
  -2  16   1       1743.70       1803.93       201.49 o                         
  -1  16   1        673.41        761.31       162.14 o                         
   0  16   1         42.03        171.10        93.47 o                         
   1  16   1        314.98        147.92       151.45 o                         
   2  16   1         69.05         35.26       110.96 o                         
   3  16   1        252.55        367.83        95.77 o                         
   4  16   1       1090.33       1037.65       118.05 o                         
   5  16   1        531.78        450.72       113.50 o                         
   6  16   1        665.86        848.67       187.08 o                         
   7  16   1         38.53        125.14       216.90 o                         
   8  16   1          0.47       -167.79       412.26 o                         
  -8  17   1        165.03        237.19       201.54 o                         
  -7  17   1         29.39        -15.95       128.44 o                         
  -6  17   1        658.67        499.55       205.76 o                         
  -5  17   1        278.56        373.79        91.30 o                         
  -4  17   1         44.90        113.79       117.89 o                         
  -3  17   1         97.77        244.12       114.09 o                         
  -2  17   1        126.06        198.37       155.40 o                         
  -1  17   1        391.97        399.55       150.21 o                         
   0  17   1       1328.38       1267.43       137.93 o                         
   1  17   1        403.18        486.64       175.85 o                         
   2  17   1        461.46        658.64       181.97 o                         
   3  17   1        287.38        273.50        99.31 o                         
   4  17   1        911.15       1211.52       131.25 o                         
   5  17   1        464.97        733.15       173.33 o                         
   6  17   1         52.91        517.78       179.46 o                         
   7  17   1          6.27         -0.11       186.06 o                         
  -7  18   1          0.51          9.51       180.29 o                         
  -6  18   1         42.73        159.66       127.20 o                         
  -5  18   1        344.61        442.87        92.47 o                         
  -4  18   1        405.57        436.34       133.49 o                         
  -3  18   1         44.46         45.67       116.53 o                         
  -2  18   1        115.66        200.24       159.55 o                         
  -1  18   1         73.01        177.92       158.20 o                         
   0  18   1         44.81        -45.38       105.77 o                         
   1  18   1        289.68        376.71       179.17 o                         
   2  18   1        187.19        204.70       175.02 o                         
   3  18   1        314.12        515.49       203.93 o                         
   4  18   1        169.72        414.88       157.11 o                         
   5  18   1          5.14        -37.69       158.61 o                         
   6  18   1         31.69        113.47       246.59 o                         
   7  18   1         41.38       -113.14       251.52 o                         
  -7  19   1         63.53         58.66       193.17 o                         
  -6  19   1        248.57        237.79       181.11 o                         
  -5  19   1        128.77        472.00       230.03 o                         
  -4  19   1         56.74        123.70       128.64 o                         
  -3  19   1        279.21        562.11       203.87 o                         
  -2  19   1        258.01        347.54       176.05 o                         
  -1  19   1        865.99        777.29       202.01 o                         
   0  19   1        209.67        271.65       123.66 o                         
   1  19   1         32.35        183.84       182.90 o                         
   2  19   1         75.54        161.31       184.25 o                         
   3  19   1         45.62        -82.94       184.05 o                         
   4  19   1         40.08         18.25       155.51 o                         
   5  19   1        471.39        452.65       183.07 o                         
   6  19   1         23.18         13.80       191.35 o                         
  -5  20   1        295.88        358.65       232.11 o                         
  -4  20   1         29.55        197.65       199.62 o                         
  -3  20   1         29.93        345.36       198.06 o                         
  -2  20   1         85.53         22.11       183.53 o                         
  -1  20   1        132.61        111.18       175.74 o                         
   1  20   1        183.55        132.77       189.55 o                         
   2  20   1        119.37        347.44       205.02 o                         
   3  20   1        489.59        521.52       228.79 o                         
   4  20   1        170.30        225.47       223.91 o                         
   5  20   1        105.04        239.16       188.24 o                         
  -4  21   1         29.54        469.82       233.04 o                         
  -3  21   1         20.80        -25.85       203.46 o                         
  -2  21   1          9.79        163.60       194.53 o                         
  -1  21   1         80.73         32.08       183.94 o                         
   1  21   1          7.96        225.05       200.24 o                         
   2  21   1         27.50        168.37       208.65 o                         
   3  21   1         71.51        463.80       230.66 o                         
  -1  22   1        150.43        221.31       212.18 o                         
  -1 -22   2        258.82        198.53       160.98 o                         
   0 -22   2         35.02         52.42       189.76 o                         
  -4 -21   2        163.06        174.60       177.71 o                         
  -3 -21   2        122.13        176.16       181.66 o                         
  -2 -21   2        276.82        416.45       197.44 o                         
  -1 -21   2        134.83        -63.58       125.27 o                         
   0 -21   2         40.19         99.30       141.62 o                         
   1 -21   2         15.06        -87.40       138.89 o                         
   2 -21   2         31.95        100.48       207.82 o                         
   3 -21   2        103.15       -167.65       193.80 o                         
  -5 -20   2        253.81        231.38       174.08 o                         
  -4 -20   2         14.07         47.02       169.62 o                         
  -3 -20   2         15.65         94.46       161.83 o                         
  -2 -20   2         56.01         17.35       116.95 o                         
  -1 -20   2        272.12        593.74       159.62 o                         
   0 -20   2         69.16         44.19        95.59 o                         
   1 -20   2        169.82        106.71       195.05 o                         
   2 -20   2        244.76         33.22       181.45 o                         
   3 -20   2          3.22        -72.56       181.24 o                         
   4 -20   2          4.46       -112.21       182.49 o                         
  -5 -19   2         62.10        197.96       162.35 o                         
  -4 -19   2        345.83        410.55       164.84 o                         
  -3 -19   2        260.73        119.12       106.67 o                         
  -2 -19   2        595.27        648.00       127.34 o                         
  -1 -19   2         49.29       -105.08       127.02 o                         
   0 -19   2        238.93        209.38        96.39 o                         
   1 -19   2        765.42        543.43       158.61 o                         
   2 -19   2          1.53       -160.48       160.48 o                         
   3 -19   2        637.11        431.31       183.11 o                         
   4 -19   2        147.41       -155.92       176.57 o                         
   5 -19   2         15.81       -103.18       176.78 o                         
  -6 -18   2        215.49        121.56       165.26 o                         
  -5 -18   2        120.66         51.07       151.45 o                         
  -4 -18   2        123.26        351.69       158.72 o                         
  -3 -18   2        273.12        314.15       104.71 o                         
  -2 -18   2        323.60        212.64       107.33 o                         
  -1 -18   2        257.20        201.41       137.65 o                         
   0 -18   2        195.26         13.72       114.75 o                         
   1 -18   2        118.89          1.29       114.08 o                         
   2 -18   2        138.24          1.97       157.89 o                         
   3 -18   2        128.80        137.02       159.44 o                         
   4 -18   2         40.58        149.69       174.19 o                         
   5 -18   2        242.41         23.46       176.68 o                         
   6 -18   2         65.79         -4.26       194.84 o                         
  -7 -17   2        153.21        128.72       161.94 o                         
  -6 -17   2        276.14        165.98       155.19 o                         
  -5 -17   2        263.91         61.97       143.56 o                         
  -4 -17   2        333.35        365.18        99.68 o                         
  -3 -17   2         42.13        -13.65        88.00 o                         
  -2 -17   2        207.13        157.00        97.61 o                         
  -1 -17   2        568.73        548.10       102.35 o                         
   0 -17   2        235.88        360.96        86.14 o                         
   1 -17   2        181.33        275.68       207.82 o                         
   2 -17   2        505.70        204.70       133.70 o                         
   3 -17   2         72.57        -29.38       143.77 o                         
   4 -17   2        561.15        594.39       183.42 o                         
   5 -17   2         90.83        128.93       175.53 o                         
   6 -17   2        208.15         43.81       179.27 o                         
   7 -17   2         26.14       -186.85       186.85 o                         
  -7 -16   2        144.69         92.80       153.22 o                         
  -6 -16   2         84.77        167.33       150.00 o                         
  -5 -16   2        126.39        216.44        91.69 o                         
  -4 -16   2        475.25        442.57       107.75 o                         
  -3 -16   2         26.48        -84.06        84.06 o                         
  -2 -16   2        179.02        136.65        73.45 o                         
  -1 -16   2        543.50        382.44        98.88 o                         
   0 -16   2        818.76        931.15       115.37 o                         
   1 -16   2        167.01        188.80        66.70 o                         
   2 -16   2       1615.30       1426.92       125.46 o                         
   3 -16   2        392.16        266.26       146.26 o                         
   4 -16   2        328.65        205.53       147.71 o                         
   5 -16   2        113.83         27.82       160.38 o                         
   6 -16   2         94.03        -24.81       174.91 o                         
   7 -16   2         23.41       -183.32       183.32 o                         
  -8 -15   2        429.54        331.87       169.72 o                         
  -7 -15   2         96.44        -73.49       139.41 o                         
  -6 -15   2        587.70        570.33       104.90 o                         
  -5 -15   2         22.76          7.75       100.33 o                         
  -4 -15   2        126.07        183.92        95.71 o                         
  -3 -15   2        440.61        305.96        71.59 o                         
  -2 -15   2        123.82        189.10        87.45 o                         
  -1 -15   2        818.34        871.20        84.04 o                         
   0 -15   2        135.03        215.62        67.92 o                         
   1 -15   2         87.45         11.98        52.19 o                         
   2 -15   2        338.72        260.14        57.02 o                         
   3 -15   2         56.84         33.80       140.33 o                         
   4 -15   2        334.41         99.55       137.85 o                         
   5 -15   2          8.03       -140.03       140.03 o                         
   6 -15   2        125.48        157.37       164.74 o                         
   7 -15   2         93.26         84.08       188.30 o                         
   8 -15   2         33.17         39.34       203.15 o                         
  -8 -14   2         20.39        178.75       157.47 o                         
  -7 -14   2         44.72         47.65       143.25 o                         
  -6 -14   2        370.63        455.03       155.14 o                         
  -5 -14   2        166.51        172.57        81.68 o                         
  -4 -14   2        142.41         81.10        69.83 o                         
  -3 -14   2        988.24        974.54        85.42 o                         
  -2 -14   2        582.26        554.67        75.23 o                         
  -1 -14   2       1555.18       1514.45        98.93 o                         
   0 -14   2        513.44        617.42        71.41 o                         
   1 -14   2         76.48         94.72        49.82 o                         
   2 -14   2         59.09         42.51        48.73 o                         
   3 -14   2       1652.93       1718.13        90.20 o                         
   4 -14   2       1673.39       1818.50       228.06 o                         
   5 -14   2        415.22        378.99       159.96 o                         
   6 -14   2         35.49        -82.53       158.72 o                         
   7 -14   2         93.54        337.16       184.98 o                         
   8 -14   2        175.72         12.98       204.08 o                         
  -9 -13   2        168.76        289.41       168.79 o                         
  -8 -13   2         80.66        111.38       153.53 o                         
  -7 -13   2        347.93        392.99        99.17 o                         
  -6 -13   2        331.88        285.52        87.85 o                         
  -5 -13   2       1220.99       1090.21       114.03 o                         
  -4 -13   2        779.80        711.32        66.91 o                         
  -3 -13   2       1998.58       1994.76       128.18 o                         
  -2 -13   2        278.49         89.05        55.84 o                         
  -1 -13   2       2274.71       2070.54        98.85 o                         
   0 -13   2       1119.13       1087.63        87.25 o                         
   1 -13   2       2633.48       2814.20       111.37 o                         
   2 -13   2        594.55        648.21        56.36 o                         
   3 -13   2        172.53        271.41        52.92 o                         
   4 -13   2       1517.62       1580.43       102.41 o                         
   5 -13   2        243.71        245.50       150.52 o                         
   6 -13   2         71.87       -112.52       152.07 o                         
   7 -13   2        594.59        563.04       184.25 o                         
   8 -13   2        275.50        121.87       195.98 o                         
   9 -13   2          2.17        248.82       206.05 o                         
  -9 -12   2         43.37        124.88       162.35 o                         
  -8 -12   2         85.36         53.57        93.96 o                         
  -7 -12   2       2434.09       2621.88       241.76 o                         
  -6 -12   2         58.42         51.57        78.38 o                         
  -5 -12   2        288.01        333.30        59.25 o                         
  -4 -12   2        860.61        919.85        67.26 o                         
  -3 -12   2        354.97        340.04        47.20 o                         
  -2 -12   2        655.62        573.49        53.28 o                         
  -1 -12   2       2310.47       2523.19       126.52 o                         
   0 -12   2       3144.69       3190.50       110.13 o                         
   1 -12   2        318.97        354.55        58.93 o                         
   2 -12   2        455.97        479.16        53.53 o                         
   3 -12   2       2521.26       2176.82       114.10 o                         
   4 -12   2        485.46        500.72        68.91 o                         
   5 -12   2        694.28        654.28       161.21 o                         
   6 -12   2        489.46        368.92       165.47 o                         
   7 -12   2        238.42        333.94       172.73 o                         
   8 -12   2        531.47        404.53       204.08 o                         
   9 -12   2        186.64        -40.38       189.44 o                         
 -10 -11   2        298.14        681.38       198.06 o                         
  -9 -11   2         50.30        -17.02       159.65 o                         
  -8 -11   2         77.64         65.31        88.39 o                         
  -7 -11   2        430.17        359.81       225.26 o                         
  -6 -11   2        256.93        247.27        67.93 o                         
  -5 -11   2       1026.27       1137.11        72.79 o                         
  -4 -11   2       2829.35       2737.22       113.32 o                         
  -3 -11   2       4445.17       4524.64       154.35 o                         
  -2 -11   2       3619.28       3478.24       127.73 o                         
  -1 -11   2       2455.96       2376.06        88.64 o                         
   0 -11   2       3336.61       3270.29       108.25 o                         
   1 -11   2        520.88        526.31        53.58 o                         
   2 -11   2       1357.32       1362.12        70.53 o                         
   3 -11   2       4783.56       4708.01       167.10 o                         
   4 -11   2       5677.34       5216.15       217.40 o                         
   5 -11   2       2040.41       2153.87       192.77 o                         
   6 -11   2          4.81       -134.95       134.95 o                         
   7 -11   2        317.32        400.07       167.85 o                         
   8 -11   2        456.95        234.91       174.50 o                         
   9 -11   2        104.74         53.15       187.99 o                         
  10 -11   2         34.81       -100.90       196.81 o                         
 -10 -10   2        302.57        311.31       179.17 o                         
  -9 -10   2        590.85        744.92       117.60 o                         
  -8 -10   2        735.20        741.53       107.16 o                         
  -7 -10   2       1430.98       1467.64       225.05 o                         
  -6 -10   2       1994.68       1795.26       108.99 o                         
  -5 -10   2       3642.70       3535.92       144.08 o                         
  -4 -10   2       3653.51       3498.83       117.70 o                         
  -3 -10   2       3540.89       3523.58       114.52 o                         
  -2 -10   2       3642.45       3508.61       114.75 o                         
  -1 -10   2        421.85        411.93        40.61 o                         
   0 -10   2       5071.72       4869.11       147.38 o                         
   1 -10   2       2988.19       2883.75        98.80 o                         
   2 -10   2       1452.18       1379.19        89.98 o                         
   3 -10   2       1588.82       1566.33        69.84 o                         
   4 -10   2        327.78        351.94        51.13 o                         
   5 -10   2       1848.25       1909.22       129.37 o                         
   6 -10   2        329.56        500.55       152.59 o                         
   7 -10   2          3.72        -97.47       152.28 o                         
   8 -10   2        298.99        254.84       177.61 o                         
   9 -10   2        551.17        380.76       201.49 o                         
  10 -10   2         63.16         12.87       199.51 o                         
 -11  -9   2        476.82        760.17       208.03 o                         
 -10  -9   2        238.07        164.97       108.93 o                         
  -9  -9   2         55.12        162.87       112.52 o                         
  -8  -9   2        974.40       1309.87       158.20 o                         
  -7  -9   2       2041.89       1914.08       245.97 o                         
  -6  -9   2       5130.69       5049.67       209.58 o                         
  -5  -9   2       2405.62       2508.87       117.92 o                         
  -4  -9   2        554.94        544.22        49.48 o                         
  -3  -9   2        754.27        739.88        43.23 o                         
  -2  -9   2      10340.21       9848.75       264.72 o                         
  -1  -9   2       3467.48       3326.22        96.46 o                         
   0  -9   2        610.56        586.29        39.61 o                         
   1  -9   2        398.51        407.89        45.47 o                         
   2  -9   2       1761.85       1771.77        57.24 o                         
   3  -9   2       1595.34       1632.43        70.45 o                         
   4  -9   2        281.35        249.84        44.80 o                         
   5  -9   2        249.18        219.59        72.15 o                         
   6  -9   2        867.30       1015.61       176.99 o                         
   7  -9   2       1730.93       1680.92       230.03 o                         
   8  -9   2        108.04        219.34       167.44 o                         
   9  -9   2        500.45        495.15       202.73 o                         
  10  -9   2         14.07        -90.00       186.12 o                         
 -11  -8   2        206.51        270.72       185.71 o                         
 -10  -8   2        182.88        155.54       106.76 o                         
  -9  -8   2        780.79        694.11       114.52 o                         
  -8  -8   2        157.83        137.07        87.35 o                         
  -7  -8   2       1348.62       1290.66        98.06 o                         
  -6  -8   2       5010.37       4928.13       228.59 o                         
  -5  -8   2       2579.50       2603.47       214.42 o                         
  -4  -8   2         18.36         46.66        35.68 o                         
  -3  -8   2      11462.19      10708.19       291.49 o                         
  -2  -8   2       9306.41       9496.42       289.77 o                         
  -1  -8   2       2896.87       2952.09        92.35 o                         
   0  -8   2       7978.04       8046.70       200.19 o                         
   1  -8   2       8648.17       8944.33       223.81 o                         
   2  -8   2       1168.77       1206.38        42.71 o                         
   3  -8   2       3573.97       3521.81       119.45 o                         
   4  -8   2       4226.03       4198.08       162.83 o                         
   5  -8   2       1550.41       1412.49       109.29 o                         
   6  -8   2       1040.04        952.88       151.19 o                         
   7  -8   2        804.82        809.18       100.08 o                         
   8  -8   2        474.03        371.83       170.97 o                         
   9  -8   2         39.30        182.49       182.18 o                         
  10  -8   2         43.64         98.62       186.12 o                         
  11  -8   2         57.45        -44.43       199.20 o                         
 -12  -7   2         48.17        234.39       203.87 o                         
 -11  -7   2        173.09        309.79       128.25 o                         
 -10  -7   2        470.92        649.92       122.02 o                         
  -9  -7   2       1180.40       1002.11       125.21 o                         
  -8  -7   2        914.55        986.44       256.04 o                         
  -7  -7   2        815.45        936.65        99.69 o                         
  -6  -7   2       3328.80       3433.23       151.77 o                         
  -5  -7   2       1690.60       1733.91        91.68 o                         
  -4  -7   2       5524.02       5528.49       177.09 o                         
  -3  -7   2       8052.51       8262.64       228.93 o                         
  -2  -7   2       8921.87       9001.89       270.85 o                         
  -1  -7   2       2680.36       2714.64        86.86 o                         
   0  -7   2       3568.04       3614.81        90.49 o                         
   1  -7   2       1626.06       1633.20        67.89 o                         
   2  -7   2       4233.12       4151.57       156.04 o                         
   3  -7   2       3561.79       3603.21       138.22 o                         
   4  -7   2       5266.19       5323.02       344.32 o                         
   5  -7   2        913.46        954.06        88.53 o                         
   6  -7   2         16.12        -70.05        70.05 o                         
   7  -7   2        561.97        566.89        95.46 o                         
   8  -7   2        745.49        872.90       196.81 o                         
   9  -7   2        435.99         22.53       171.28 o                         
  10  -7   2         77.68        111.80       184.15 o                         
  11  -7   2        212.33        340.38       216.12 o                         
 -12  -6   2         30.63         38.82       193.70 o                         
 -11  -6   2        373.26        573.80       128.19 o                         
 -10  -6   2         68.21        130.67       301.92 o                         
  -9  -6   2        220.03        147.23        95.96 o                         
  -8  -6   2        234.27        270.68        90.79 o                         
  -7  -6   2       1552.10       1276.97       124.41 o                         
  -6  -6   2       5858.37       5517.63       224.78 o                         
  -5  -6   2       3958.92       3848.70       174.64 o                         
  -4  -6   2        421.67        424.64        39.72 o                         
  -3  -6   2       6232.03       6212.35       194.25 o                         
  -2  -6   2        715.12        744.73        40.73 o                         
  -1  -6   2       1686.35       1677.00        62.84 o                         
   0  -6   2       1489.21       1452.16        43.77 o                         
   1  -6   2       2557.83       2715.61        70.66 o                         
   2  -6   2       3641.26       3843.00       119.60 o                         
   3  -6   2       3239.46       2872.06       150.25 o                         
   4  -6   2       1410.97       1434.69       102.30 o                         
   5  -6   2       1705.98       1980.12       136.19 o                         
   6  -6   2        605.39        529.64        83.61 o                         
   7  -6   2       2438.88       2445.80       159.72 o                         
   8  -6   2       2200.10       2288.26       164.70 o                         
   9  -6   2        461.18        309.75       190.17 o                         
  10  -6   2          0.71         -8.82       182.07 o                         
  11  -6   2         61.76        414.39       212.59 o                         
 -13  -5   2         41.66        525.46       237.40 o                         
 -12  -5   2          7.63         14.81       124.83 o                         
 -11  -5   2        480.11        516.08       128.44 o                         
 -10  -5   2        267.91        485.45       130.90 o                         
  -9  -5   2        271.92        206.93        97.97 o                         
  -8  -5   2        354.37        178.52        84.86 o                         
  -7  -5   2       1997.53       1970.79       146.73 o                         
  -6  -5   2       4263.58       4210.78       220.01 o                         
  -5  -5   2       1103.53       1158.31        73.58 o                         
  -4  -5   2       2679.65       2737.38       113.16 o                         
  -3  -5   2       1589.31       1622.99        64.44 o                         
  -2  -5   2      20887.69      21140.02       625.43 o                         
  -1  -5   2       2573.97       2670.74        95.53 o                         
   0  -5   2       4289.09       4424.82       104.64 o                         
   1  -5   2      12198.31      12277.96       258.26 o                         
   2  -5   2      10746.11      10286.60       354.26 o                         
   3  -5   2       4331.77       4131.01       200.23 o                         
   4  -5   2       2281.28       2032.55       120.39 o                         
   5  -5   2       3209.02       3057.28       171.99 o                         
   6  -5   2        574.89        599.74        86.95 o                         
   7  -5   2        219.35        181.29        86.62 o                         
   8  -5   2        756.18        936.03       118.76 o                         
   9  -5   2        629.71        630.31       193.80 o                         
  10  -5   2        188.81        198.37       190.90 o                         
  11  -5   2        253.06        353.77       220.07 o                         
 -13  -4   2          3.71       -152.18       212.90 o                         
 -12  -4   2        227.12        378.34       136.57 o                         
 -11  -4   2        277.02        267.78       123.30 o                         
 -10  -4   2        912.62        924.69       242.85 o                         
  -9  -4   2        118.15        144.24       150.73 o                         
  -8  -4   2         64.18         88.29        83.72 o                         
  -7  -4   2       6132.65       5561.39       440.81 o                         
  -6  -4   2       2115.65       2137.59       245.45 o                         
  -5  -4   2       3266.26       3044.44       135.01 o                         
  -4  -4   2       1793.60       1603.87        83.89 o                         
  -3  -4   2       5145.55       5037.34       144.12 o                         
  -2  -4   2      40484.80      42040.24       988.30 o                         
  -1  -4   2      12470.50      12704.99       375.72 o                         
   0  -4   2       5945.92       5926.18       136.22 o                         
   1  -4   2       1462.85       1468.17       101.04 o                         
   2  -4   2       3003.95       3251.14       126.17 o                         
   3  -4   2       4568.78       4559.49       206.16 o                         
   4  -4   2        840.96        970.16        76.76 o                         
   5  -4   2       3522.60       3516.73       181.73 o                         
   6  -4   2        287.71        210.25        76.97 o                         
   7  -4   2       1086.99       1190.61       118.97 o                         
   8  -4   2       1207.36       1317.79       130.98 o                         
   9  -4   2        253.50        287.04       114.65 o                         
  10  -4   2         97.74        151.35       182.39 o                         
  11  -4   2        144.13        290.24       205.02 o                         
 -13  -3   2          2.92        269.52       148.32 o                         
 -12  -3   2        182.32        508.69       144.99 o                         
 -11  -3   2       1136.61       1275.04       239.79 o                         
 -10  -3   2        224.43        157.91       111.69 o                         
  -9  -3   2        106.56         91.93        95.29 o                         
  -8  -3   2        125.14        275.81       140.92 o                         
  -7  -3   2       3587.12       3320.11       200.52 o                         
  -6  -3   2       2512.03       2638.04       236.11 o                         
  -5  -3   2       1052.53       1077.33       130.59 o                         
  -4  -3   2       8609.38       8225.56       259.19 o                         
  -3  -3   2       5665.32       5969.78       185.06 o                         
  -2  -3   2      12784.63      12103.27       333.15 o                         
  -1  -3   2       6282.60       6570.31       160.85 o                         
   0  -3   2       5307.92       5339.92       123.61 o                         
   1  -3   2       7303.04       7326.17       316.93 o                         
   2  -3   2       5742.82       5871.20       215.08 o                         
   3  -3   2       1839.73       1938.53       112.89 o                         
   4  -3   2       8834.86       8762.66       386.71 o                         
   5  -3   2       4361.20       3886.98       257.39 o                         
   6  -3   2         84.16         93.33        73.14 o                         
   7  -3   2        543.22        597.06       105.57 o                         
   8  -3   2        716.38        885.88       117.79 o                         
   9  -3   2        477.25        629.46       122.25 o                         
  10  -3   2        195.69        258.16       191.00 o                         
  11  -3   2        142.03        442.73       212.07 o                         
 -13  -2   2          5.06        275.22       151.76 o                         
 -12  -2   2        358.15        340.47       139.64 o                         
 -11  -2   2         12.97        -27.20       118.67 o                         
 -10  -2   2       1207.96       1513.70       398.66 o                         
  -9  -2   2        203.52         88.20       196.97 o                         
  -8  -2   2        737.29        785.80       105.47 o                         
  -7  -2   2       3817.43       3539.18       239.37 o                         
  -6  -2   2        879.74        724.24        86.85 o                         
  -5  -2   2         15.32         -7.14        39.17 o                         
  -4  -2   2       1360.56       1269.17        61.29 o                         
  -3  -2   2      20663.73      20894.25       628.58 o                         
  -2  -2   2      11215.53      11149.11       331.91 o                         
  -1  -2   2       3786.84       3811.38        99.01 o                         
   0  -2   2       4544.82       4752.29       118.88 o                         
   1  -2   2       8565.53       8704.23       387.79 o                         
   2  -2   2       4959.29       5073.26       185.12 o                         
   3  -2   2      13251.88      12820.32       539.28 o                         
   4  -2   2       2001.67       1817.18       116.75 o                         
   5  -2   2        880.23        724.14       129.03 o                         
   6  -2   2        133.60         21.84        71.33 o                         
   7  -2   2         18.05         12.33        83.26 o                         
   8  -2   2       3425.65       3576.37       216.95 o                         
   9  -2   2        456.05        273.73       116.74 o                         
  10  -2   2         70.48        -98.16       161.26 o                         
  11  -2   2        118.81        107.54       193.18 o                         
 -13  -1   2         15.44         86.22       150.82 o                         
 -12  -1   2        147.40        144.65       135.75 o                         
 -11  -1   2       1815.66       1967.65       188.20 o                         
 -10  -1   2        134.22        304.66       119.43 o                         
  -9  -1   2        261.66        261.68       105.67 o                         
  -8  -1   2       1560.24       1520.31       136.27 o                         
  -7  -1   2        969.88       1001.42       108.55 o                         
  -6  -1   2       1670.05       1681.70       275.65 o                         
  -5  -1   2       1554.53       1493.46        84.79 o                         
  -4  -1   2        364.83        370.50        77.51 o                         
  -3  -1   2       5433.69       5600.10       175.25 o                         
  -2  -1   2       7387.38       7210.71       203.11 o                         
  -1  -1   2       5903.00       6069.80       138.20 o                         
   0  -1   2      24726.01      25773.92       533.03 o                         
   1  -1   2      12423.60      12624.07       434.13 o                         
   2  -1   2        853.15        836.05        50.73 o                         
   3  -1   2       1065.84       1115.10        77.36 o                         
   4  -1   2       8754.34       8658.68       381.92 o                         
   5  -1   2       1502.66       1496.59       152.13 o                         
   6  -1   2        690.70        618.38        92.56 o                         
   7  -1   2       3341.21       2976.86       368.09 o                         
   8  -1   2        560.15        697.36       256.24 o                         
   9  -1   2       1052.09       1031.55       165.88 o                         
  10  -1   2        169.97         15.09       122.18 o                         
  11  -1   2         72.76        173.98       196.40 o                         
  12  -1   2        113.80         69.45       209.89 o                         
 -13   0   2          0.25       -143.86       143.86 o                         
 -12   0   2        111.88        135.33       141.92 o                         
 -11   0   2         54.39        127.43       187.04 o                         
 -10   0   2        365.65        559.37       124.06 o                         
  -9   0   2        111.01        260.79        97.71 o                         
  -8   0   2       2085.96       2279.19       252.87 o                         
  -7   0   2        191.70        145.07        82.39 o                         
  -6   0   2         70.84         -8.14        65.37 o                         
  -5   0   2       7814.93       7591.13       550.62 o                         
  -4   0   2       2454.63       2754.58       222.45 o                         
  -3   0   2       4780.82       4634.94       167.85 o                         
  -2   0   2        133.84        147.88        24.99 o                         
  -1   0   2        315.43        286.78        12.95 o                         
   0   0   2      26797.22      27620.67       655.54 o                         
   1   0   2        461.53        489.47        27.34 o                         
   2   0   2         84.05         72.87        22.05 o                         
   3   0   2      23136.56      22507.45       765.79 o                         
   4   0   2       6891.72       6723.49       308.87 o                         
   5   0   2       1456.69       1471.54       113.76 o                         
   6   0   2       2990.11       2856.95       400.07 o                         
   7   0   2        183.96        144.72        91.69 o                         
   8   0   2        297.04        243.82       107.73 o                         
   9   0   2       1866.42       1926.50       261.17 o                         
  10   0   2        155.96        220.48       131.22 o                         
  11   0   2         55.09         -5.19       312.04 o                         
  12   0   2         19.21        233.04       220.90 o                         
 -13   1   2         14.82         86.87       156.16 o                         
 -12   1   2        150.83        392.37       152.21 o                         
 -11   1   2       1800.93       2102.85       164.41 o                         
 -10   1   2        129.47        -23.51        92.92 o                         
  -9   1   2        252.33        181.73        92.07 o                         
  -8   1   2       1584.77       1310.47       115.46 o                         
  -7   1   2        971.68        976.39        95.48 o                         
  -6   1   2       1662.60       1667.46       169.59 o                         
  -5   1   2       1565.06       1581.64       152.95 o                         
  -4   1   2        361.09        318.96        52.89 o                         
  -3   1   2       5328.19       5561.08       156.81 o                         
  -2   1   2       7711.71       7938.22       186.47 o                         
  -1   1   2       6081.07       6253.91       138.50 o                         
   0   1   2      24866.12      26162.07       531.94 o                         
   1   1   2      12373.32      12614.99       373.95 o                         
   2   1   2        863.71        868.75        70.73 o                         
   3   1   2       1146.85       1285.31       115.71 o                         
   4   1   2       8583.81       8504.65       514.82 o                         
   5   1   2       1525.34       1576.76       120.93 o                         
   6   1   2        667.17        696.94        96.71 o                         
   7   1   2       3314.52       3639.53       209.93 o                         
   8   1   2        572.36        600.49       123.39 o                         
   9   1   2       1049.07       1149.88       350.03 o                         
  10   1   2        167.21        144.03       131.81 o                         
  11   1   2         72.09        276.78       282.14 o                         
  12   1   2        113.57        505.32       238.34 o                         
 -13   2   2          4.83       -145.34       145.34 o                         
 -12   2   2        362.20        417.50       155.19 o                         
 -11   2   2         11.92        110.99       113.43 o                         
 -10   2   2       1213.68       1345.78       172.46 o                         
  -9   2   2        197.13        246.35        95.00 o                         
  -8   2   2        754.15        631.17        97.92 o                         
  -7   2   2       3804.34       3870.55       180.67 o                         
  -6   2   2        859.76        852.71        70.28 o                         
  -5   2   2         16.36        -14.01        39.61 o                         
  -4   2   2       1318.42       1364.71        64.87 o                         
  -3   2   2      20767.14      21892.07       515.32 o                         
  -2   2   2      11069.75      11143.91       295.28 o                         
  -1   2   2       3745.84       3808.56       105.60 o                         
   0   2   2       4635.96       4764.66       119.38 o                         
   1   2   2       8648.82       8989.39       266.70 o                         
   2   2   2       5007.15       4930.13       159.09 o                         
   3   2   2      13390.37      12565.90       461.02 o                         
   4   2   2       1900.18       2205.46       108.92 o                         
   5   2   2        858.60        727.66        91.53 o                         
   6   2   2        134.43        182.65       114.29 o                         
   7   2   2         21.39        -31.21        93.12 o                         
   8   2   2       3428.78       3318.68       223.10 o                         
   9   2   2        444.16        638.60       137.30 o                         
  10   2   2         71.72        118.26       135.68 o                         
  11   2   2        121.67        356.11       157.29 o                         
 -13   3   2          2.75        -89.95       161.49 o                         
 -12   3   2        180.30        462.64       162.71 o                         
 -11   3   2       1126.51       1415.42       190.24 o                         
 -10   3   2        213.79        145.29       105.14 o                         
  -9   3   2        107.18         74.79        97.37 o                         
  -8   3   2        129.23        129.85        85.91 o                         
  -7   3   2       3644.03       3982.49       210.12 o                         
  -6   3   2       2554.82       2844.34       121.37 o                         
  -5   3   2       1038.95       1016.48        65.13 o                         
  -4   3   2       8616.28       8526.16       234.17 o                         
  -3   3   2       5659.36       5954.98       166.57 o                         
  -2   3   2      12868.38      13121.99       334.00 o                         
  -1   3   2       6152.08       6424.36       175.94 o                         
   0   3   2       5380.15       5414.31       134.31 o                         
   1   3   2       7134.98       7085.88       192.96 o                         
   2   3   2       5745.14       5869.64       165.22 o                         
   3   3   2       1876.66       1776.57       127.88 o                         
   4   3   2       8860.02       8825.55       448.49 o                         
   5   3   2       4345.33       3940.19       257.80 o                         
   6   3   2         85.52        175.02        94.88 o                         
   7   3   2        534.53        510.73        93.58 o                         
   8   3   2        717.58        634.57       128.68 o                         
   9   3   2        472.16        556.59       115.31 o                         
  10   3   2        200.23        284.34       122.22 o                         
  11   3   2        143.09         74.51       155.79 o                         
 -13   4   2          3.60        159.04       283.75 o                         
 -12   4   2        223.11        404.70       166.04 o                         
 -11   4   2        281.32        380.50       127.84 o                         
 -10   4   2        896.68        905.97       130.72 o                         
  -9   4   2        112.87         23.21       100.24 o                         
  -8   4   2         62.06        170.87        90.81 o                         
  -7   4   2       6063.29       6196.93       252.02 o                         
  -6   4   2       2089.10       2034.09       104.63 o                         
  -5   4   2       3256.95       3226.03       108.88 o                         
  -4   4   2       1852.98       2022.20        70.06 o                         
  -3   4   2       5191.10       5147.95       164.78 o                         
  -2   4   2      40346.67      41058.70      1208.83 o                         
  -1   4   2      12559.18      12609.64       373.40 o                         
   0   4   2       6034.36       6002.67       149.01 o                         
   1   4   2       1485.27       1437.58        56.23 o                         
   2   4   2       3024.93       3132.26        97.69 o                         
   3   4   2       4513.01       4373.14       172.38 o                         
   4   4   2        895.18        909.19        60.91 o                         
   5   4   2       3468.19       3473.15       294.94 o                         
   6   4   2        284.95        252.65       101.42 o                         
   7   4   2       1112.13       1250.57       179.22 o                         
   8   4   2       1201.94       1054.87       124.63 o                         
   9   4   2        251.85        382.31       114.44 o                         
  10   4   2         98.26        132.90       119.22 o                         
  11   4   2        144.90        139.14       212.80 o                         
 -13   5   2         42.58         82.15       180.05 o                         
 -12   5   2          7.09         11.04       159.75 o                         
 -11   5   2        480.31        788.87       172.21 o                         
 -10   5   2        274.43        287.85       117.38 o                         
  -9   5   2        280.71        192.11       106.03 o                         
  -8   5   2        352.80        352.74        81.88 o                         
  -7   5   2       1997.55       2051.39       114.10 o                         
  -6   5   2       4283.80       4609.65       149.29 o                         
  -5   5   2       1086.36       1060.60        57.89 o                         
  -4   5   2       2637.35       2623.16        89.98 o                         
  -3   5   2       1580.24       1630.95        71.18 o                         
  -2   5   2      20765.01      21185.71       621.99 o                         
  -1   5   2       2475.47       2479.00        87.08 o                         
   0   5   2       4274.60       4424.44       125.57 o                         
   1   5   2      12315.13      12428.80       329.11 o                         
   2   5   2      10755.36      10388.21       312.49 o                         
   3   5   2       4367.19       4431.13       129.30 o                         
   4   5   2       2271.43       2162.43        93.03 o                         
   5   5   2       3190.72       3402.41       176.65 o                         
   6   5   2        587.86        620.88       123.81 o                         
   7   5   2        227.31        404.85       100.47 o                         
   8   5   2        767.13        854.11       122.19 o                         
   9   5   2        627.12        877.73       172.12 o                         
  10   5   2        182.76        225.55       202.36 o                         
  11   5   2        255.64        373.94       172.97 o                         
 -13   6   2         49.30        111.35       180.67 o                         
 -12   6   2         29.84         14.37       201.91 o                         
 -11   6   2        369.95        539.91       134.54 o                         
 -10   6   2         66.22         28.18        97.42 o                         
  -9   6   2        223.25        258.95        93.68 o                         
  -8   6   2        232.14         94.55        80.13 o                         
  -7   6   2       1597.17       1851.54       111.50 o                         
  -6   6   2       5923.10       5859.35       180.45 o                         
  -5   6   2       3946.09       3950.82       127.94 o                         
  -4   6   2        417.15        474.15        37.41 o                         
  -3   6   2       6136.13       6233.41       199.34 o                         
  -2   6   2        752.94        737.24        51.37 o                         
  -1   6   2       1782.01       1822.67        60.59 o                         
   0   6   2       1455.62       1457.34        59.79 o                         
   1   6   2       2594.69       2622.92       128.22 o                         
   2   6   2       3567.56       3624.75       125.29 o                         
   3   6   2       3235.51       3143.18       113.46 o                         
   4   6   2       1375.11       1460.58        64.54 o                         
   5   6   2       1712.18       1873.09       125.64 o                         
   6   6   2        605.91        237.65       114.28 o                         
   7   6   2       2416.27       2474.82       160.17 o                         
   8   6   2       2196.11       2215.50       193.95 o                         
   9   6   2        462.53        816.09       145.55 o                         
  10   6   2          0.63        137.37       193.43 o                         
  11   6   2         61.19         44.70       165.29 o                         
 -13   7   2         51.17        111.74       187.83 o                         
 -12   7   2         49.88        167.63       145.19 o                         
 -11   7   2        174.43        225.83       133.18 o                         
 -10   7   2        484.80        729.07       160.50 o                         
  -9   7   2       1176.21       1210.74       116.34 o                         
  -8   7   2        926.05        849.72       100.03 o                         
  -7   7   2        805.15        796.47        87.16 o                         
  -6   7   2       3305.27       3277.89       183.45 o                         
  -5   7   2       1679.87       1745.87        75.82 o                         
  -4   7   2       5522.02       5264.69       183.02 o                         
  -3   7   2       8141.84       8560.45       262.93 o                         
  -2   7   2       8906.56       8714.20       312.75 o                         
  -1   7   2       2748.24       2784.51        87.24 o                         
   0   7   2       3545.40       3537.23       120.81 o                         
   1   7   2       1685.73       1714.26       153.40 o                         
   2   7   2       4247.85       4211.57       140.10 o                         
   3   7   2       3584.80       3662.90       129.48 o                         
   4   7   2       5249.65       5378.75       160.02 o                         
   5   7   2        910.45        978.00        62.40 o                         
   6   7   2         12.65        -59.68        59.68 o                         
   7   7   2        568.19        581.65        85.55 o                         
   8   7   2        747.94        946.80       141.32 o                         
   9   7   2        429.60        634.45       132.84 o                         
  10   7   2         76.63        164.74       134.96 o                         
  11   7   2        211.47        272.84       179.30 o                         
 -12   8   2         11.57       -134.12       177.77 o                         
 -11   8   2        205.81        183.27       135.56 o                         
 -10   8   2        181.39        169.56       106.98 o                         
  -9   8   2        790.30        634.29       106.51 o                         
  -8   8   2        148.90        173.13        86.65 o                         
  -7   8   2       1359.09       1254.24       139.60 o                         
  -6   8   2       5018.49       5140.22       165.42 o                         
  -5   8   2       2653.45       2765.42       119.40 o                         
  -4   8   2         14.48         63.87        43.91 o                         
  -3   8   2      11404.65      10838.41       332.24 o                         
  -2   8   2       9189.33       9450.94       334.93 o                         
  -1   8   2       2912.30       2757.56        92.03 o                         
   0   8   2       7980.41       7731.30       283.76 o                         
   1   8   2       8708.58       9152.99       275.43 o                         
   2   8   2       1170.94       1155.42        60.22 o                         
   3   8   2       3527.55       3467.59       128.26 o                         
   4   8   2       4248.01       4362.49       155.20 o                         
   5   8   2       1570.33       1642.49        75.08 o                         
   6   8   2       1021.30       1149.48        90.76 o                         
   7   8   2        802.00        875.31       227.73 o                         
   8   8   2        478.24        464.41        96.77 o                         
   9   8   2         36.23       -120.45       120.45 o                         
  10   8   2         45.54         78.74       172.11 o                         
  11   8   2         55.05        -60.13       334.88 o                         
 -12   9   2        227.85        322.05       228.11 o                         
 -11   9   2        481.30        295.75       145.86 o                         
 -10   9   2        239.48        -16.79       128.12 o                         
  -9   9   2         55.94         13.31        94.06 o                         
  -8   9   2        989.56       1204.11       112.52 o                         
  -7   9   2       2048.62       1942.92       191.29 o                         
  -6   9   2       5156.58       5296.60       196.10 o                         
  -5   9   2       2419.78       2217.79       110.59 o                         
  -4   9   2        554.80        565.19        69.64 o                         
  -3   9   2        746.19        754.74        63.48 o                         
  -2   9   2      10383.79       9411.23       343.03 o                         
  -1   9   2       3526.17       3412.54       107.14 o                         
   0   9   2        598.43        634.72        97.61 o                         
   1   9   2        398.63        429.24        41.35 o                         
   2   9   2       1764.31       1823.54        80.26 o                         
   3   9   2       1594.95       1567.34        79.29 o                         
   4   9   2        277.48        277.63        52.56 o                         
   5   9   2        249.84        135.24        59.08 o                         
   6   9   2        843.12        904.59       100.07 o                         
   7   9   2       1718.64       1842.26       118.73 o                         
   8   9   2        109.23         -7.15       127.28 o                         
   9   9   2        489.25        433.74       131.31 o                         
  10   9   2         13.60         40.76       170.07 o                         
 -12  10   2         14.43         93.29       204.12 o                         
 -11  10   2         34.82        -26.37       154.34 o                         
 -10  10   2        304.92        363.89       145.51 o                         
  -9  10   2        587.41        482.55       109.68 o                         
  -8  10   2        733.17        735.16       102.37 o                         
  -7  10   2       1448.51       1418.53       107.73 o                         
  -6  10   2       2000.48       1963.28       111.12 o                         
  -5  10   2       3638.62       3682.82       149.36 o                         
  -4  10   2       3664.55       3804.37       144.05 o                         
  -3  10   2       3514.36       3703.58       136.97 o                         
  -2  10   2       3612.04       3670.03       162.97 o                         
  -1  10   2        425.74        495.91        49.84 o                         
   0  10   2       5087.39       5099.71       193.68 o                         
   1  10   2       2931.81       2944.40       110.32 o                         
   2  10   2       1472.72       1418.29        89.11 o                         
   3  10   2       1593.74       1703.66        82.65 o                         
   4  10   2        317.90        338.38        62.87 o                         
   5  10   2       1840.95       1959.11       104.12 o                         
   6  10   2        342.48        341.54        79.45 o                         
   7  10   2          3.33        -82.50        82.50 o                         
   8  10   2        298.37        322.01       122.62 o                         
   9  10   2        551.01        595.06       185.05 o                         
  10  10   2         64.70        160.88       217.26 o                         
 -11  11   2        417.86        302.64       152.00 o                         
 -10  11   2        295.02        111.84       132.45 o                         
  -9  11   2         49.01         -1.99       100.64 o                         
  -8  11   2         78.07         38.58        93.52 o                         
  -7  11   2        422.09        439.04        86.69 o                         
  -6  11   2        258.93        192.54        74.67 o                         
  -5  11   2       1050.40        817.83        80.79 o                         
  -4  11   2       2888.08       2918.58       123.59 o                         
  -3  11   2       4425.83       4184.30       181.61 o                         
  -2  11   2       3642.50       3384.37       206.14 o                         
  -1  11   2       2519.60       2484.61       117.45 o                         
   0  11   2       3338.40       3110.73       140.41 o                         
   1  11   2        507.96        519.34        52.74 o                         
   2  11   2       1332.92       1407.38        92.71 o                         
   3  11   2       4832.92       4879.10       171.07 o                         
   4  11   2       5637.17       5815.45       197.84 o                         
   5  11   2       2061.68       2167.99       144.17 o                         
   6  11   2          3.78        -65.61        65.61 o                         
   7  11   2        314.52        228.36       113.22 o                         
   8  11   2        459.50        442.12       166.63 o                         
   9  11   2        103.30        -24.16       319.46 o                         
  10  11   2         35.46        192.23       321.48 o                         
 -11  12   2         68.42        -56.87       192.59 o                         
 -10  12   2        509.26        558.16       224.61 o                         
  -9  12   2         46.36         96.14       106.62 o                         
  -8  12   2         82.24        154.50        94.73 o                         
  -7  12   2       2424.89       2666.68       145.98 o                         
  -6  12   2         58.13        170.36        76.45 o                         
  -5  12   2        286.58        183.75        75.14 o                         
  -4  12   2        858.61        933.38        81.69 o                         
  -3  12   2        352.54        399.86        68.07 o                         
  -2  12   2        700.72        745.04       100.45 o                         
  -1  12   2       2345.07       2397.34       197.34 o                         
   0  12   2       3154.95       3048.02       142.96 o                         
   1  12   2        307.23        233.62        61.38 o                         
   2  12   2        455.61        484.72        73.88 o                         
   3  12   2       2499.04       2499.90       200.79 o                         
   4  12   2        501.26        579.06        69.28 o                         
   5  12   2        698.12        687.97        78.08 o                         
   6  12   2        485.83        454.78       107.31 o                         
   7  12   2        233.76        408.87       155.19 o                         
   8  12   2        531.99        504.62       286.50 o                         
   9  12   2        183.45         10.24       187.05 o                         
 -11  13   2         88.50        156.96       217.99 o                         
 -10  13   2        106.87        101.93       136.88 o                         
  -9  13   2        175.36        237.70       121.36 o                         
  -8  13   2         82.30         98.41        98.37 o                         
  -7  13   2        348.12        606.89        98.52 o                         
  -6  13   2        329.66        383.69        83.95 o                         
  -5  13   2       1247.27       1388.48        99.09 o                         
  -4  13   2        779.32        769.06        79.53 o                         
  -3  13   2       1983.33       1938.00       115.85 o                         
  -2  13   2        280.54        261.86        67.23 o                         
  -1  13   2       2259.05       2568.86       123.92 o                         
   0  13   2       1066.62       1019.81        85.10 o                         
   1  13   2       2627.83       2775.26       138.35 o                         
   2  13   2        606.86        641.68        93.20 o                         
   3  13   2        170.98        295.30        76.79 o                         
   4  13   2       1517.67       1707.30        97.71 o                         
   5  13   2        244.81        307.45        74.50 o                         
   6  13   2         66.61         98.65       101.37 o                         
   7  13   2        593.43        645.80       178.89 o                         
   8  13   2        275.64        660.40       193.87 o                         
   9  13   2          1.90       -121.17       188.37 o                         
 -10  14   2        285.92        117.58       315.98 o                         
  -9  14   2         40.37        -82.97       127.01 o                         
  -8  14   2         22.17        -98.49        98.49 o                         
  -7  14   2         42.43        124.66        91.66 o                         
  -6  14   2        374.08        406.02        90.66 o                         
  -5  14   2        173.71        286.46        89.46 o                         
  -4  14   2        134.13        108.42        77.03 o                         
  -3  14   2        996.35       1186.58       117.07 o                         
  -2  14   2        581.67        699.86       101.35 o                         
  -1  14   2       1571.87       1777.87       174.70 o                         
   0  14   2        511.17        576.41       110.35 o                         
   1  14   2         74.77        162.52        95.82 o                         
   2  14   2         54.65         92.66        73.18 o                         
   3  14   2       1629.92       1880.32       124.67 o                         
   4  14   2       1696.82       1960.55       108.80 o                         
   5  14   2        420.05        490.89       183.38 o                         
   6  14   2         36.42        -19.45       150.17 o                         
   7  14   2         99.08        161.33       172.50 o                         
   8  14   2        171.87        268.47       189.54 o                         
   9  14   2        216.11          1.15       199.13 o                         
 -10  15   2         53.56       -196.08       196.08 o                         
  -9  15   2        223.47         74.39       186.59 o                         
  -8  15   2        431.04        454.34       116.70 o                         
  -7  15   2         95.27        -87.37        94.69 o                         
  -6  15   2        583.01        538.32        98.77 o                         
  -5  15   2         24.20        132.66        80.23 o                         
  -4  15   2        128.47        247.91        86.59 o                         
  -3  15   2        452.31        427.49        84.94 o                         
  -2  15   2        118.63        215.99        95.71 o                         
  -1  15   2        830.56        851.10       151.97 o                         
   0  15   2        130.27         96.52       159.44 o                         
   1  15   2         81.70         83.92        99.37 o                         
   2  15   2        338.00        607.83       124.28 o                         
   3  15   2         52.54         58.32        82.65 o                         
   4  15   2        330.04        188.90        94.89 o                         
   5  15   2          9.24        -28.50       136.98 o                         
   6  15   2        120.95        167.04       160.48 o                         
   7  15   2         89.75         87.36       220.95 o                         
   8  15   2         35.23        337.60       202.66 o                         
  -9  16   2         56.28        119.81       197.37 o                         
  -8  16   2          9.36        -38.83       124.45 o                         
  -7  16   2        144.41        169.66       103.04 o                         
  -6  16   2         86.15        296.42       114.92 o                         
  -5  16   2        122.91        131.90        94.55 o                         
  -4  16   2        472.65        566.21        99.36 o                         
  -3  16   2         26.45         60.33        98.45 o                         
  -2  16   2        181.31        230.52        99.46 o                         
  -1  16   2        543.88        643.28       142.42 o                         
   0  16   2        795.41        983.68       225.47 o                         
   1  16   2        171.01        252.23       113.95 o                         
   2  16   2       1608.80       1775.18       286.45 o                         
   3  16   2        390.28        348.64        99.35 o                         
   4  16   2        329.41        420.73       147.81 o                         
   5  16   2        110.73        190.15       149.81 o                         
   6  16   2         92.02         23.41       163.34 o                         
   7  16   2         22.89        173.86       192.22 o                         
   8  16   2         24.85       -232.11       295.74 o                         
  -9  17   2         73.41       -269.58       290.55 o                         
  -8  17   2         47.33        202.27       190.00 o                         
  -7  17   2        151.91        302.47       170.83 o                         
  -6  17   2        274.62        240.72       102.74 o                         
  -5  17   2        268.59        226.81       104.37 o                         
  -4  17   2        329.14        477.09       103.58 o                         
  -3  17   2         38.60        121.19       111.89 o                         
  -2  17   2        211.10        445.84       155.92 o                         
  -1  17   2        574.68        682.42       162.46 o                         
   0  17   2        236.28        269.32       106.52 o                         
   1  17   2        182.82        408.47       174.60 o                         
   2  17   2        507.64        738.96       141.78 o                         
   3  17   2         72.82         -0.37       128.57 o                         
   4  17   2        557.88        673.03       166.59 o                         
   5  17   2         93.67         69.88       185.08 o                         
   6  17   2        209.57        330.45       184.18 o                         
   7  17   2         25.63         62.90       192.13 o                         
  -8  18   2         59.29        -17.42       213.99 o                         
  -7  18   2        146.16        415.76       185.74 o                         
  -6  18   2        218.41        304.84       143.91 o                         
  -5  18   2        124.05        267.98       110.12 o                         
  -4  18   2        124.63         99.50       124.31 o                         
  -3  18   2        271.98        354.13       124.96 o                         
  -2  18   2        323.74        366.64       158.82 o                         
  -1  18   2        259.44        424.67       159.44 o                         
   0  18   2        197.89        250.32       114.37 o                         
   1  18   2        115.92        220.59       184.98 o                         
   2  18   2        136.44        107.24       133.18 o                         
   3  18   2        126.67        262.27       176.16 o                         
   4  18   2         43.15        269.72       158.59 o                         
   5  18   2        238.74        286.13       173.06 o                         
   6  18   2         66.59        188.05       186.75 o                         
  -7  19   2         86.78        446.88       263.25 o                         
  -6  19   2         10.74        130.69       221.94 o                         
  -5  19   2         63.21        130.48       200.03 o                         
  -4  19   2        347.51        367.26       195.26 o                         
  -3  19   2        260.89        342.35       188.20 o                         
  -2  19   2        594.92        747.61       194.84 o                         
  -1  19   2         46.72        -46.61       157.89 o                         
   0  19   2        238.79        304.67       167.44 o                         
   1  19   2        760.13       1134.49       230.45 o                         
   2  19   2          1.76        210.10       197.54 o                         
   3  19   2        629.71        983.85       179.91 o                         
   4  19   2        144.94        272.54       171.59 o                         
   5  19   2         15.02        153.72       179.80 o                         
  -6  20   2        261.35        394.77       238.65 o                         
  -5  20   2        252.33        396.43       226.30 o                         
  -4  20   2         14.92        142.84       186.95 o                         
  -3  20   2         15.62        270.62       190.48 o                         
  -2  20   2         58.55        227.44       179.89 o                         
  -1  20   2        276.33        306.23       187.16 o                         
   1  20   2        164.51        142.21       207.82 o                         
   2  20   2        243.94        312.97       213.42 o                         
   3  20   2          3.38        -98.20       215.91 o                         
   4  20   2          3.77        -51.14       166.94 o                         
  -4  21   2        162.35        145.74       215.50 o                         
  -3  21   2        121.85        224.22       207.20 o                         
  -2  21   2        274.48        196.40       201.80 o                         
  -1  21   2        136.47        161.52       188.61 o                         
   1  21   2         15.57        104.43       217.37 o                         
   2  21   2         30.82        173.87       222.14 o                         
  -4 -21   3         49.40          9.76       178.65 o                         
  -3 -21   3        251.50          1.75       348.53 o                         
  -2 -21   3         61.51       -103.70       291.02 o                         
  -1 -21   3        244.66        369.62       164.12 o                         
   0 -21   3         12.83         -4.94       148.29 o                         
   1 -21   3        123.64        -47.46       143.35 o                         
   2 -21   3         92.83        -89.79       205.33 o                         
  -6 -20   3        106.28        262.63       191.52 o                         
  -5 -20   3          7.44         -6.12       174.91 o                         
  -4 -20   3         14.11        161.11       179.27 o                         
  -3 -20   3          1.84       -114.19       167.33 o                         
  -2 -20   3        471.18        379.51       161.42 o                         
  -1 -20   3        329.66        466.40       154.64 o                         
   0 -20   3         29.69         -9.05       135.93 o                         
   1 -20   3         57.08        187.20       153.32 o                         
   2 -20   3         62.30        -56.89       196.92 o                         
   3 -20   3         33.19       -173.67       190.38 o                         
  -7 -19   3          4.78         36.95       175.43 o                         
  -6 -19   3        423.58        474.60       189.86 o                         
  -5 -19   3        145.78        516.12       187.78 o                         
  -4 -19   3         38.21        172.01       174.39 o                         
  -3 -19   3        289.34        204.18       173.98 o                         
  -2 -19   3        298.50        183.51       119.99 o                         
  -1 -19   3         11.66       -139.46       139.46 o                         
   0 -19   3         71.51         77.38       130.05 o                         
   1 -19   3         32.69        153.22       186.12 o                         
   2 -19   3        511.97        680.34       204.91 o                         
   3 -19   3        188.97         -0.31       175.95 o                         
   4 -19   3        107.24        -59.90       188.20 o                         
  -7 -18   3         32.81         89.90       175.02 o                         
  -6 -18   3        538.34        556.71       188.61 o                         
  -5 -18   3         12.86        135.78       168.27 o                         
  -4 -18   3         72.06         26.57       154.25 o                         
  -3 -18   3        100.77         41.64        95.64 o                         
  -2 -18   3        647.16        639.18       147.71 o                         
  -1 -18   3        203.92         87.83       278.41 o                         
   0 -18   3        279.41        373.24       126.08 o                         
   1 -18   3        242.60         83.87       176.57 o                         
   2 -18   3         55.35        -36.23       161.21 o                         
   3 -18   3         67.46         50.55       172.01 o                         
   4 -18   3        257.76        205.43       192.04 o                         
   5 -18   3          7.39       -186.95       186.95 o                         
  -8 -17   3        139.05        357.09       185.81 o                         
  -7 -17   3        184.81        147.92       169.51 o                         
  -6 -17   3        104.20        251.83       167.54 o                         
  -5 -17   3        380.65        351.90       168.06 o                         
  -4 -17   3        156.74         71.89        87.04 o                         
  -3 -17   3        143.22        186.36        93.10 o                         
  -2 -17   3        136.62        167.37       127.23 o                         
  -1 -17   3        313.22        323.80       122.38 o                         
   0 -17   3         80.82        -19.42       109.88 o                         
   1 -17   3        230.05        254.22        93.73 o                         
   2 -17   3         29.56          8.10       153.84 o                         
   3 -17   3        143.68         90.31       159.65 o                         
   4 -17   3        372.58        436.09       189.24 o                         
   5 -17   3        171.56         21.90       176.78 o                         
   6 -17   3          0.75       -192.97       192.97 o                         
  -8 -16   3         88.28        -19.00       166.40 o                         
  -7 -16   3         39.36        163.80       164.22 o                         
  -6 -16   3        120.13         86.26       153.84 o                         
  -5 -16   3        340.70        486.02       162.77 o                         
  -4 -16   3         21.19          9.36        82.02 o                         
  -3 -16   3        270.23        234.68        71.42 o                         
  -2 -16   3        849.22        817.92       109.08 o                         
  -1 -16   3         82.44         94.46        65.38 o                         
   0 -16   3        123.88        -38.40       102.71 o                         
   1 -16   3        491.39        413.63        92.38 o                         
   2 -16   3         59.79         53.98       142.01 o                         
   3 -16   3        613.21        766.29       177.82 o                         
   4 -16   3         14.90         -8.10       156.95 o                         
   5 -16   3        111.38         57.72       177.61 o                         
   6 -16   3        100.20        -87.40       189.34 o                         
   7 -16   3         50.49       -124.36       204.39 o                         
  -9 -15   3         82.40        322.21       190.38 o                         
  -8 -15   3        404.69        335.08       175.22 o                         
  -7 -15   3        898.29        589.20       178.65 o                         
  -6 -15   3        130.82        199.83       144.91 o                         
  -5 -15   3        675.73        630.56       160.64 o                         
  -4 -15   3        297.43        350.57        73.34 o                         
  -3 -15   3        774.71        703.16        80.28 o                         
  -2 -15   3        193.03        243.37        71.85 o                         
  -1 -15   3        218.61        177.03        60.82 o                         
   0 -15   3        114.05         97.60        63.64 o                         
   1 -15   3       1113.16       1202.41       142.63 o                         
   2 -15   3         23.69         69.65       136.40 o                         
   3 -15   3        362.74        644.01       170.66 o                         
   4 -15   3        367.44        209.48       159.03 o                         
   5 -15   3         68.94       -160.59       160.59 o                         
   6 -15   3        195.45        203.35       185.60 o                         
   7 -15   3         47.12       -182.39       193.49 o                         
  -9 -14   3         87.75        344.63       183.74 o                         
  -8 -14   3        195.19        182.28       160.79 o                         
  -7 -14   3        510.43        645.15       165.57 o                         
  -6 -14   3        248.67        195.23        87.54 o                         
  -5 -14   3         41.23         15.00       104.58 o                         
  -4 -14   3        478.99        525.96       103.75 o                         
  -3 -14   3        898.01        777.82        67.74 o                         
  -2 -14   3       1341.31       1323.05        94.76 o                         
  -1 -14   3        353.74        376.62        60.90 o                         
   0 -14   3       2314.83       2498.61       125.32 o                         
   1 -14   3        152.61        212.80        49.99 o                         
   2 -14   3        478.86        328.79        64.16 o                         
   3 -14   3       1014.10        805.84       167.54 o                         
   4 -14   3        224.41         84.81       147.20 o                         
   5 -14   3         96.73       -111.59       157.58 o                         
   6 -14   3        266.45        333.01       189.24 o                         
   7 -14   3        104.22         59.58       188.41 o                         
   8 -14   3        411.73         66.44       211.45 o                         
 -10 -13   3         33.42        258.48       194.53 o                         
  -9 -13   3          8.01        156.54       172.01 o                         
  -8 -13   3        108.72        -11.31       144.08 o                         
  -7 -13   3        269.23        282.66       151.76 o                         
  -6 -13   3        567.48        476.52       113.61 o                         
  -5 -13   3         85.16        107.53        73.15 o                         
  -4 -13   3       1678.53       1832.84       248.09 o                         
  -3 -13   3        214.57        180.58        56.99 o                         
  -2 -13   3       1201.96       1129.17        83.19 o                         
  -1 -13   3       1441.23       1646.49        97.54 o                         
   0 -13   3        401.87        406.04        60.06 o                         
   1 -13   3       1037.42       1121.81        64.99 o                         
   2 -13   3        912.65        858.66        60.56 o                         
   3 -13   3        537.51        476.46       127.21 o                         
   4 -13   3       1373.48       1544.21       207.30 o                         
   5 -13   3        194.60        135.47       152.91 o                         
   6 -13   3        381.80        334.46       186.43 o                         
   7 -13   3        195.36         33.94       190.59 o                         
   8 -13   3         19.70        179.17       210.62 o                         
 -10 -12   3         11.66        -48.48       170.55 o                         
  -9 -12   3         61.26         93.74       166.61 o                         
  -8 -12   3        128.47       -113.87       137.65 o                         
  -7 -12   3        297.81        325.02        87.28 o                         
  -6 -12   3        342.47        287.07        77.13 o                         
  -5 -12   3        904.28        930.70        72.04 o                         
  -4 -12   3       1459.33       1496.24        91.24 o                         
  -3 -12   3       2359.88       2202.06        98.21 o                         
  -2 -12   3        269.74        281.15        52.06 o                         
  -1 -12   3       1078.89       1112.34        63.25 o                         
   0 -12   3        838.33        875.79        67.45 o                         
   1 -12   3        745.15        739.06        53.13 o                         
   2 -12   3       3405.84       3288.39       208.22 o                         
   3 -12   3       2241.80       2139.95       150.52 o                         
   4 -12   3        587.95        806.26       163.08 o                         
   5 -12   3        187.99        291.59       153.11 o                         
   6 -12   3         18.19         -0.10       158.72 o                         
   7 -12   3       1135.15       1208.60       239.27 o                         
   8 -12   3        351.70        -75.16       205.02 o                         
   9 -12   3         50.58        -53.04       207.51 o                         
 -11 -11   3         31.62       -128.93       184.15 o                         
 -10 -11   3         68.17        -29.58       168.58 o                         
  -9 -11   3        138.90          8.51       160.48 o                         
  -8 -11   3        536.31        600.49        98.58 o                         
  -7 -11   3         31.19         66.08       100.64 o                         
  -6 -11   3        804.88        693.48        88.61 o                         
  -5 -11   3        496.06        421.90        52.15 o                         
  -4 -11   3        255.97        236.76        41.57 o                         
  -3 -11   3        493.51        537.42        62.36 o                         
  -2 -11   3       1711.03       1824.01        86.00 o                         
  -1 -11   3       6762.10       6782.44       177.94 o                         
   0 -11   3         79.46         86.58        37.45 o                         
   1 -11   3       3350.65       3248.38       113.54 o                         
   2 -11   3       2532.45       2639.05        88.32 o                         
   3 -11   3        715.56        701.02       122.09 o                         
   4 -11   3       2167.25       1653.51       218.51 o                         
   5 -11   3        210.36        216.23       146.99 o                         
   6 -11   3        608.78        840.72       191.00 o                         
   7 -11   3        787.21        756.01       212.90 o                         
   8 -11   3         95.82         49.62       185.29 o                         
   9 -11   3          4.60        -60.62       193.29 o                         
 -11 -10   3         35.40         68.41       192.66 o                         
 -10 -10   3         12.03       -114.50       164.53 o                         
  -9 -10   3         57.50         84.81       164.74 o                         
  -8 -10   3        350.11        306.63        88.82 o                         
  -7 -10   3        300.79        220.78        76.48 o                         
  -6 -10   3        298.18        313.35        62.78 o                         
  -5 -10   3       1614.12       1651.54        73.20 o                         
  -4 -10   3        270.67        282.59        38.20 o                         
  -3 -10   3        583.41        579.79        54.24 o                         
  -2 -10   3        602.03        583.61        45.83 o                         
  -1 -10   3       4946.78       4788.40       133.05 o                         
   0 -10   3       2044.76       2052.45        77.93 o                         
   1 -10   3        255.13        243.61        32.90 o                         
   2 -10   3        514.90        519.00        39.55 o                         
   3 -10   3       3567.74       3047.78       187.11 o                         
   4 -10   3        515.28        761.72       145.95 o                         
   5 -10   3        262.63        322.11       147.20 o                         
   6 -10   3         80.92        -85.33       147.71 o                         
   7 -10   3        173.32         85.33       168.06 o                         
   8 -10   3        241.06        360.72       196.61 o                         
   9 -10   3        464.70        677.54       219.55 o                         
  10 -10   3        231.16        844.46       255.57 o                         
 -12  -9   3        123.37        505.43       219.65 o                         
 -11  -9   3         59.65         66.44       189.86 o                         
 -10  -9   3        104.65        135.67       181.14 o                         
  -9  -9   3        337.32        274.04        93.32 o                         
  -8  -9   3         45.57         41.85        79.36 o                         
  -7  -9   3        811.61        748.12        88.78 o                         
  -6  -9   3       4567.21       4433.73       188.32 o                         
  -5  -9   3        666.72        612.14        45.57 o                         
  -4  -9   3        356.03        324.67        35.82 o                         
  -3  -9   3       6163.49       5779.41       193.68 o                         
  -2  -9   3       3167.92       2968.26       170.84 o                         
  -1  -9   3        871.05        896.38        41.00 o                         
   0  -9   3        424.49        445.04        36.42 o                         
   1  -9   3       1191.35       1170.07        47.05 o                         
   2  -9   3       7599.19       7422.33       189.04 o                         
   3  -9   3       1125.65       1062.23       109.01 o                         
   4  -9   3        902.52       1091.51       160.48 o                         
   5  -9   3        187.01        224.22       144.19 o                         
   6  -9   3       1418.84       1224.69       206.26 o                         
   7  -9   3         66.47        119.27       168.89 o                         
   8  -9   3        224.99        -69.03       168.06 o                         
   9  -9   3         37.53       -185.81       186.02 o                         
  10  -9   3         27.30        249.24       226.92 o                         
 -12  -8   3        293.04        320.34       209.69 o                         
 -11  -8   3        107.42        110.97       185.19 o                         
 -10  -8   3         74.80         53.20        95.13 o                         
  -9  -8   3        591.41        628.49       106.11 o                         
  -8  -8   3        134.09        104.89        80.63 o                         
  -7  -8   3       4315.67       4132.36       183.26 o                         
  -6  -8   3       1898.36       1865.50       106.18 o                         
  -5  -8   3       3441.36       3303.62       124.13 o                         
  -4  -8   3        728.60        739.16        41.28 o                         
  -3  -8   3       2855.55       3061.22       109.36 o                         
  -2  -8   3      10454.19      10093.25       309.82 o                         
  -1  -8   3       6693.25       6746.41       174.77 o                         
   0  -8   3       6264.59       6016.12       154.33 o                         
   1  -8   3       7884.71       7920.32       198.62 o                         
   2  -8   3       1099.10       1042.19        56.18 o                         
   3  -8   3       4440.02       3646.68       305.08 o                         
   4  -8   3        151.42        192.97       116.47 o                         
   5  -8   3        194.69         78.39       112.84 o                         
   6  -8   3        359.78        481.86       165.67 o                         
   7  -8   3        205.37         67.58       156.54 o                         
   8  -8   3        194.46         58.65       171.59 o                         
   9  -8   3        160.03        363.11       205.85 o                         
  10  -8   3         18.81        -22.42       209.48 o                         
 -13  -7   3        130.94        357.82       228.48 o                         
 -12  -7   3          0.90        -25.33       194.22 o                         
 -11  -7   3         12.67       -173.46       173.46 o                         
 -10  -7   3        148.89        290.87       102.22 o                         
  -9  -7   3       1176.26       1354.50       149.38 o                         
  -8  -7   3       2562.28       2694.52       168.11 o                         
  -7  -7   3        169.59        296.72        66.51 o                         
  -6  -7   3       4846.08       4569.97       191.81 o                         
  -5  -7   3        880.30        912.41        93.72 o                         
  -4  -7   3       6195.00       6200.03       175.89 o                         
  -3  -7   3       5715.82       5853.12       167.86 o                         
  -2  -7   3       5694.57       6101.35       192.18 o                         
  -1  -7   3       1533.69       1438.17        48.42 o                         
   0  -7   3       8323.55       8000.29       185.04 o                         
   1  -7   3       1705.29       1697.81        54.14 o                         
   2  -7   3       2669.97       2571.20       165.24 o                         
   3  -7   3       1276.16       1696.07       166.82 o                         
   4  -7   3       3412.73       2661.15       270.00 o                         
   5  -7   3        483.41        409.72        58.59 o                         
   6  -7   3        815.63        790.21        84.97 o                         
   7  -7   3        112.77        263.35       159.03 o                         
   8  -7   3        226.00       -166.19       166.19 o                         
   9  -7   3         55.99         13.08       187.58 o                         
  10  -7   3         53.65        304.15       216.75 o                         
 -13  -6   3         88.50         10.38       215.50 o                         
 -12  -6   3        676.88       1172.90       237.30 o                         
 -11  -6   3        132.43        326.86       116.57 o                         
 -10  -6   3        180.70        176.88       101.88 o                         
  -9  -6   3       2389.83       2233.37       297.04 o                         
  -8  -6   3       1016.42       1107.47       112.17 o                         
  -7  -6   3       4204.13       4007.30       183.98 o                         
  -6  -6   3       2606.64       2603.44       194.24 o                         
  -5  -6   3       4024.40       3801.68       154.55 o                         
  -4  -6   3      15015.98      14997.97       402.04 o                         
  -3  -6   3       4492.91       4462.47       129.38 o                         
  -2  -6   3      26006.59      25693.01       762.07 o                         
  -1  -6   3      10778.44      10366.14       236.14 o                         
   0  -6   3       3186.62       3254.60        82.20 o                         
   1  -6   3       8065.94       8032.31       247.01 o                         
   2  -6   3       2363.13       2277.45       143.59 o                         
   3  -6   3       5160.31       4581.34       340.07 o                         
   4  -6   3         30.58         30.29        84.60 o                         
   5  -6   3        550.73        474.55        65.62 o                         
   6  -6   3         94.09         66.49        67.74 o                         
   7  -6   3        149.23       -147.40       147.40 o                         
   8  -6   3        319.69        241.35       176.57 o                         
   9  -6   3        120.91        -61.97       177.61 o                         
  10  -6   3         81.04         86.16       202.52 o                         
 -13  -5   3         81.14        142.01       225.88 o                         
 -12  -5   3        205.74        342.97       217.37 o                         
 -11  -5   3         40.94        153.77       109.19 o                         
 -10  -5   3        487.26        598.65       114.66 o                         
  -9  -5   3        220.46        258.76        94.60 o                         
  -8  -5   3        414.19        432.79        88.86 o                         
  -7  -5   3       5065.46       4634.36       305.29 o                         
  -6  -5   3      16829.90      16243.22       579.28 o                         
  -5  -5   3       3985.91       3786.78       155.84 o                         
  -4  -5   3       2865.87       2881.52       126.62 o                         
  -3  -5   3       5292.95       5201.66       161.76 o                         
  -2  -5   3       3201.06       3283.34        98.58 o                         
  -1  -5   3       6628.56       6383.34       164.60 o                         
   0  -5   3       9457.12       9436.51       210.75 o                         
   1  -5   3       6262.48       6179.95       197.64 o                         
   2  -5   3      12695.14      12697.46       756.22 o                         
   3  -5   3       1916.58       1904.72       176.68 o                         
   4  -5   3       2077.69       2140.23       160.28 o                         
   5  -5   3        398.09        427.66        63.59 o                         
   6  -5   3        908.85        891.57       140.66 o                         
   7  -5   3         84.15         27.97        81.22 o                         
   8  -5   3        670.48        941.20       213.11 o                         
   9  -5   3         27.18       -127.58       179.48 o                         
  10  -5   3          3.89        -90.00       191.73 o                         
  11  -5   3         14.39         38.51       207.82 o                         
 -13  -4   3        205.88        350.86       238.34 o                         
 -12  -4   3        614.21        958.36       260.91 o                         
 -11  -4   3        162.43        140.33       114.36 o                         
 -10  -4   3        307.23        373.63       168.53 o                         
  -9  -4   3       3502.50       3527.57       286.92 o                         
  -8  -4   3        696.58        835.23       228.99 o                         
  -7  -4   3       2056.37       2103.98       306.59 o                         
  -6  -4   3       1521.15       1423.35        89.87 o                         
  -5  -4   3        102.22        100.96        38.15 o                         
  -4  -4   3       2838.11       2759.28       270.67 o                         
  -3  -4   3       6307.05       6244.57       196.66 o                         
  -2  -4   3       7170.11       7293.54       183.81 o                         
  -1  -4   3      15272.41      15309.05       371.43 o                         
   0  -4   3        817.37        847.24        54.69 o                         
   1  -4   3       2203.00       2149.37        84.62 o                         
   2  -4   3        714.17        722.07       105.57 o                         
   3  -4   3       1283.39       1172.01        72.68 o                         
   4  -4   3        267.81        304.08        52.26 o                         
   5  -4   3       4887.89       4940.24       243.56 o                         
   6  -4   3        915.14        872.02        96.18 o                         
   7  -4   3       1147.73        908.62       224.32 o                         
   8  -4   3        172.80        316.00       103.77 o                         
   9  -4   3        279.91        106.30       181.87 o                         
  10  -4   3         63.90        166.40       202.21 o                         
  11  -4   3         76.59         93.74       215.19 o                         
 -13  -3   3        108.05        -76.92       218.72 o                         
 -12  -3   3        535.84        644.51       141.39 o                         
 -11  -3   3        110.35        169.66       114.21 o                         
 -10  -3   3         16.84         14.96       100.99 o                         
  -9  -3   3        383.02        455.42       114.29 o                         
  -8  -3   3        404.46        386.24       150.98 o                         
  -7  -3   3        463.87        398.45        79.29 o                         
  -6  -3   3       6771.82       6562.82       623.66 o                         
  -5  -3   3        743.77        700.27        57.66 o                         
  -4  -3   3       5601.02       5504.23       174.77 o                         
  -3  -3   3      11079.40      10958.49       335.76 o                         
  -2  -3   3        458.55        468.49        60.52 o                         
  -1  -3   3      28138.52      28455.96       623.77 o                         
   0  -3   3        944.78        914.47        38.40 o                         
   1  -3   3        903.67        955.37        53.53 o                         
   2  -3   3      16493.72      16848.02       696.48 o                         
   3  -3   3         28.43         63.19        35.09 o                         
   4  -3   3       3323.63       3270.40       166.54 o                         
   5  -3   3         39.28        107.97       143.98 o                         
   6  -3   3        772.75        683.88       126.07 o                         
   7  -3   3       2312.41       2137.93       202.84 o                         
   8  -3   3         22.48        -40.80        94.44 o                         
   9  -3   3        202.79        104.43       178.75 o                         
  10  -3   3         13.69        176.88       198.37 o                         
  11  -3   3         53.89        328.75       222.87 o                         
 -13  -2   3         60.80         85.01       140.08 o                         
 -12  -2   3         85.82        337.41       195.05 o                         
 -11  -2   3        623.00        730.92       114.30 o                         
 -10  -2   3        110.16         19.08       102.57 o                         
  -9  -2   3        252.59        243.09       111.80 o                         
  -8  -2   3       2201.44       2171.47       168.11 o                         
  -7  -2   3       2869.89       2669.49       189.39 o                         
  -6  -2   3       2664.84       2326.70       148.13 o                         
  -5  -2   3       2676.95       2398.58       112.31 o                         
  -4  -2   3      14204.44      13618.06       407.72 o                         
  -3  -2   3       7042.54       7545.43       258.14 o                         
  -2  -2   3       1153.63       1072.32        48.96 o                         
  -1  -2   3       8253.74       8381.09       175.71 o                         
   0  -2   3       5017.63       5159.21       111.74 o                         
   1  -2   3       1510.92       1506.33        78.61 o                         
   2  -2   3       7864.11       7587.58       332.10 o                         
   3  -2   3      21994.03      21744.28       906.13 o                         
   4  -2   3       3031.31       2911.56       158.89 o                         
   5  -2   3       1152.40       1150.72       170.86 o                         
   6  -2   3        193.21        193.37       198.37 o                         
   7  -2   3       2456.78       2351.12       167.79 o                         
   8  -2   3        606.09        474.36       111.56 o                         
   9  -2   3         31.15        163.04       114.58 o                         
  10  -2   3        465.92        321.90       206.57 o                         
  11  -2   3        219.85        412.11       226.50 o                         
 -13  -1   3         35.56         90.32       274.62 o                         
 -12  -1   3        827.27        867.97       153.47 o                         
 -11  -1   3         95.79        118.42       102.43 o                         
 -10  -1   3        409.93        502.45       102.16 o                         
  -9  -1   3        575.18        525.85        93.19 o                         
  -8  -1   3       1531.14       1323.35       125.03 o                         
  -7  -1   3        501.63        554.33       108.37 o                         
  -6  -1   3         90.81         15.32        58.12 o                         
  -5  -1   3       5327.90       5335.20       193.74 o                         
  -4  -1   3       1535.95       1539.32        59.91 o                         
  -3  -1   3       4343.12       4319.25       138.47 o                         
  -2  -1   3       7769.39       8065.19       182.07 o                         
  -1  -1   3      10904.15      10963.23       230.68 o                         
   0  -1   3       6658.52       7063.22       148.84 o                         
   1  -1   3      12958.35      13372.79       401.31 o                         
   2  -1   3       2570.00       2526.12       127.76 o                         
   3  -1   3       2850.73       2833.52       143.37 o                         
   4  -1   3      11810.53      10752.81       467.85 o                         
   5  -1   3       1038.16        949.33        92.85 o                         
   6  -1   3       4333.01       4444.61       231.36 o                         
   7  -1   3       3876.26       3564.61       218.86 o                         
   8  -1   3        276.55        333.49       110.58 o                         
   9  -1   3         92.15         37.21       151.35 o                         
  10  -1   3        229.99        445.32       203.04 o                         
  11  -1   3         82.26        164.12       217.78 o                         
 -13   0   3         92.07        -62.63       149.80 o                         
 -12   0   3        143.02        277.61       212.75 o                         
 -11   0   3        487.43        673.45       120.79 o                         
 -10   0   3        158.30        125.67        94.46 o                         
  -9   0   3        164.60        106.31       104.70 o                         
  -8   0   3        312.70        378.80        83.33 o                         
  -7   0   3       1864.78       1817.97       173.52 o                         
  -6   0   3       1058.08       1000.87       131.29 o                         
  -5   0   3       4007.55       4018.47       142.55 o                         
  -4   0   3       2377.42       2379.90        89.65 o                         
  -3   0   3        121.79        174.41        27.76 o                         
  -2   0   3      42878.09      45856.29      1074.92 o                         
  -1   0   3       3550.40       4009.41        87.54 o                         
   0   0   3      19684.83      20063.85       442.11 o                         
   1   0   3       3855.60       3941.95       120.73 o                         
   2   0   3        350.00        297.60        33.32 o                         
   3   0   3       5884.33       5682.70       261.01 o                         
   4   0   3       1138.40       1238.14        96.02 o                         
   5   0   3        259.06         55.95       121.50 o                         
   6   0   3       1282.93       1280.64       158.20 o                         
   7   0   3        950.78        796.22       116.06 o                         
   8   0   3       4053.06       4570.13       361.14 o                         
   9   0   3        256.06        250.79       123.76 o                         
  10   0   3        217.38        338.56       140.74 o                         
  11   0   3        106.95         96.02       211.56 o                         
 -13   1   3         37.15         76.34       154.49 o                         
 -12   1   3        822.63       1039.81       170.01 o                         
 -11   1   3         96.32        101.97       105.82 o                         
 -10   1   3        404.49        407.86       107.24 o                         
  -9   1   3        578.62        575.04       101.69 o                         
  -8   1   3       1545.04       1230.22       110.74 o                         
  -7   1   3        498.10        437.47        78.30 o                         
  -6   1   3         82.59        -15.38        45.77 o                         
  -5   1   3       5234.70       5110.73       189.71 o                         
  -4   1   3       1548.46       1537.68        67.25 o                         
  -3   1   3       4244.48       4159.48       137.19 o                         
  -2   1   3       7780.12       8088.55       196.65 o                         
  -1   1   3      11013.42      11309.75       265.90 o                         
   0   1   3       6630.20       6957.61       171.80 o                         
   1   1   3      12938.05      13504.80       399.91 o                         
   2   1   3       2586.82       2657.82       105.89 o                         
   3   1   3       2805.05       2684.27       116.08 o                         
   4   1   3      11886.38      10498.91       472.54 o                         
   5   1   3       1027.37        755.39        94.54 o                         
   6   1   3       4349.98       3967.96       305.71 o                         
   7   1   3       3867.82       3876.19       301.35 o                         
   8   1   3        273.54        370.39       117.29 o                         
   9   1   3         96.84        267.00       165.15 o                         
  10   1   3        227.82        200.45       139.20 o                         
  11   1   3         82.20         59.48       219.34 o                         
 -13   2   3         59.65        139.07       160.27 o                         
 -12   2   3         87.87         97.60       140.39 o                         
 -11   2   3        638.67        636.02       126.43 o                         
 -10   2   3        114.60        157.17       100.92 o                         
  -9   2   3        256.51        325.40        98.14 o                         
  -8   2   3       2209.38       2321.91       142.30 o                         
  -7   2   3       2839.97       2833.98       135.18 o                         
  -6   2   3       2701.90       2847.57       211.26 o                         
  -5   2   3       2689.87       2772.07       117.45 o                         
  -4   2   3      14141.59      13544.82       407.36 o                         
  -3   2   3       7034.10       7045.47       222.84 o                         
  -2   2   3       1130.72       1058.17        56.97 o                         
  -1   2   3       8168.08       8306.11       188.50 o                         
   0   2   3       5048.69       5099.63       118.90 o                         
   1   2   3       1516.15       1551.85        51.37 o                         
   2   2   3       7825.94       7726.36       273.09 o                         
   3   2   3      21726.88      21444.46       740.35 o                         
   4   2   3       3082.37       3175.39       295.19 o                         
   5   2   3       1141.82        969.18       151.50 o                         
   6   2   3        197.09        184.86        86.24 o                         
   7   2   3       2446.49       2460.79       180.75 o                         
   8   2   3        608.66        477.22       123.77 o                         
   9   2   3         28.03        -16.06       123.07 o                         
  10   2   3        464.60        580.06       155.19 o                         
  11   2   3        220.38        276.46       243.37 o                         
 -13   3   3        107.42        192.44       186.38 o                         
 -12   3   3        535.66        697.63       165.98 o                         
 -11   3   3        106.25        209.50       168.52 o                         
 -10   3   3         18.27         73.17       104.18 o                         
  -9   3   3        397.32        445.13       105.08 o                         
  -8   3   3        391.34        415.33        94.42 o                         
  -7   3   3        477.99        363.32        66.96 o                         
  -6   3   3       6745.37       6806.85       227.46 o                         
  -5   3   3        746.17        733.29        48.61 o                         
  -4   3   3       5605.30       5443.13       158.44 o                         
  -3   3   3      11287.27      11453.27       389.37 o                         
  -2   3   3        452.72        428.81        30.21 o                         
  -1   3   3      28065.76      28355.57       742.20 o                         
   0   3   3        925.84       1007.29        40.57 o                         
   1   3   3        923.71        928.85        58.99 o                         
   2   3   3      16401.68      16390.76       571.06 o                         
   3   3   3         31.57         10.03        38.03 o                         
   4   3   3       3344.73       3192.10       330.77 o                         
   5   3   3         42.10        -13.47        69.79 o                         
   6   3   3        754.93        678.49       108.76 o                         
   7   3   3       2300.10       2810.86       189.62 o                         
   8   3   3         20.81         57.26        95.57 o                         
   9   3   3        206.49        210.43       107.49 o                         
  10   3   3         13.61         90.07       146.09 o                         
  11   3   3         53.65         80.47       156.25 o                         
 -13   4   3        207.34         46.24       164.57 o                         
 -12   4   3        621.36        654.08       175.02 o                         
 -11   4   3        165.31        287.32       122.77 o                         
 -10   4   3        324.10        413.89       116.67 o                         
  -9   4   3       3470.78       3507.27       197.00 o                         
  -8   4   3        684.13        757.33       105.18 o                         
  -7   4   3       1982.24       2079.48       103.41 o                         
  -6   4   3       1562.32       1549.41        74.51 o                         
  -5   4   3        111.34         80.92        51.91 o                         
  -4   4   3       2828.17       2672.82        89.06 o                         
  -3   4   3       6497.45       6253.55       263.12 o                         
  -2   4   3       7238.97       7453.30       224.11 o                         
  -1   4   3      15277.98      15462.99       453.47 o                         
   0   4   3        815.05        779.10        47.51 o                         
   1   4   3       2145.02       2150.49        91.42 o                         
   2   4   3        684.64        688.39        57.68 o                         
   3   4   3       1293.73       1261.18        63.59 o                         
   4   4   3        258.04        389.70        89.56 o                         
   5   4   3       4934.25       5147.98       239.38 o                         
   6   4   3        903.23        898.64       122.56 o                         
   7   4   3       1159.55       1130.25       116.95 o                         
   8   4   3        168.21        414.54       108.28 o                         
   9   4   3        281.65        418.78       119.29 o                         
  10   4   3         65.80        100.33       214.42 o                         
  11   4   3         73.49        -38.09       161.58 o                         
 -13   5   3         82.49         36.03       170.43 o                         
 -12   5   3        205.57        359.92       184.48 o                         
 -11   5   3         37.74         66.44       213.84 o                         
 -10   5   3        500.46        455.07       120.71 o                         
  -9   5   3        227.48        247.18        90.57 o                         
  -8   5   3        418.11        310.37        79.64 o                         
  -7   5   3       5122.09       5351.27       171.25 o                         
  -6   5   3      16846.79      16895.65       455.39 o                         
  -5   5   3       4005.84       3898.57       124.91 o                         
  -4   5   3       2811.31       2914.45       113.36 o                         
  -3   5   3       5186.42       4912.96       192.05 o                         
  -2   5   3       3159.89       3192.40       108.90 o                         
  -1   5   3       6627.44       6594.10       199.90 o                         
   0   5   3       9458.20       9062.29       281.50 o                         
   1   5   3       6244.30       6057.78       221.17 o                         
   2   5   3      12715.63      12083.87       366.54 o                         
   3   5   3       1931.94       1805.80       145.11 o                         
   4   5   3       2053.46       2202.18        95.13 o                         
   5   5   3        409.10        418.86        95.88 o                         
   6   5   3        915.17       1039.73       115.05 o                         
   7   5   3         88.15        105.91        79.39 o                         
   8   5   3        675.92        896.11       171.38 o                         
   9   5   3         24.47        110.42       115.84 o                         
  10   5   3          3.94         83.97       123.92 o                         
  11   5   3         15.68        -12.88       162.80 o                         
 -13   6   3         87.64         95.82       178.97 o                         
 -12   6   3        673.89        533.71       146.09 o                         
 -11   6   3        133.07        231.60       125.51 o                         
 -10   6   3        183.22         51.35        96.21 o                         
  -9   6   3       2375.04       2726.35       149.33 o                         
  -8   6   3        992.01       1214.93       101.75 o                         
  -7   6   3       4195.87       4520.51       150.98 o                         
  -6   6   3       2599.48       2762.56       136.71 o                         
  -5   6   3       4018.56       3910.08       146.05 o                         
  -4   6   3      14940.48      15314.06       457.58 o                         
  -3   6   3       4528.74       4789.91       177.09 o                         
  -2   6   3      26454.04      26373.81       761.92 o                         
  -1   6   3      10805.92      10421.58       312.61 o                         
   0   6   3       3091.47       3223.73       127.12 o                         
   1   6   3       8015.04       8058.74       286.58 o                         
   2   6   3       2439.36       2560.54        92.13 o                         
   3   6   3       5127.18       4755.91       160.95 o                         
   4   6   3         33.76          1.17        45.38 o                         
   5   6   3        541.40        661.44        95.89 o                         
   6   6   3         90.73         15.28        85.34 o                         
   7   6   3        142.27        202.54        94.01 o                         
   8   6   3        312.20        114.58        95.21 o                         
   9   6   3        120.96        160.06       122.79 o                         
  10   6   3         80.34        107.40       424.72 o                         
 -13   7   3        132.21         54.19       284.89 o                         
 -12   7   3          0.76        126.26       138.46 o                         
 -11   7   3         12.55       -121.47       121.47 o                         
 -10   7   3        145.06        105.98       116.73 o                         
  -9   7   3       1177.04       1174.30       116.82 o                         
  -8   7   3       2532.73       2550.76       139.65 o                         
  -7   7   3        155.53         95.05        69.40 o                         
  -6   7   3       4803.92       4910.73       223.46 o                         
  -5   7   3        890.02        798.97        73.25 o                         
  -4   7   3       6189.96       6282.90       206.88 o                         
  -3   7   3       5746.67       6178.86       224.60 o                         
  -2   7   3       5741.24       5947.41       190.39 o                         
  -1   7   3       1481.98       1437.70       110.44 o                         
   0   7   3       8232.96       7939.09       284.79 o                         
   1   7   3       1715.11       1615.03        82.72 o                         
   2   7   3       2670.57       2522.55        94.70 o                         
   3   7   3       1245.98       1398.47        97.48 o                         
   4   7   3       3407.32       3633.43       134.67 o                         
   5   7   3        486.79        505.45        44.25 o                         
   6   7   3        812.62        738.38        85.15 o                         
   7   7   3        110.05         -9.74        80.81 o                         
   8   7   3        227.15        230.53       127.70 o                         
   9   7   3         57.24         43.34       126.14 o                         
  10   7   3         52.94         10.29       162.47 o                         
 -13   8   3         24.89       -185.31       185.31 o                         
 -12   8   3        289.09        262.73       181.52 o                         
 -11   8   3        105.63         52.20       129.39 o                         
 -10   8   3         70.12         53.39       103.62 o                         
  -9   8   3        592.44        630.72       106.71 o                         
  -8   8   3        140.86        -76.28        76.28 o                         
  -7   8   3       4334.00       4235.34       177.21 o                         
  -6   8   3       1954.85       2134.35       108.75 o                         
  -5   8   3       3368.10       3265.34       159.36 o                         
  -4   8   3        722.50        727.04        78.51 o                         
  -3   8   3       2778.27       2804.25       130.68 o                         
  -2   8   3      10250.72      10088.63       308.32 o                         
  -1   8   3       6709.82       6766.95       213.33 o                         
   0   8   3       6321.20       5926.30       222.31 o                         
   1   8   3       7769.83       7933.76       285.94 o                         
   2   8   3       1112.84       1189.56        74.83 o                         
   3   8   3       4390.41       4136.25       144.74 o                         
   4   8   3        154.30         95.96        47.41 o                         
   5   8   3        205.08         37.73        73.61 o                         
   6   8   3        364.28        384.10        74.86 o                         
   7   8   3        201.72        170.21        84.50 o                         
   8   8   3        192.23         76.15       116.72 o                         
   9   8   3        170.72         20.59       157.65 o                         
  10   8   3         19.49       -163.17       163.17 o                         
 -12   9   3        124.62         13.06       189.99 o                         
 -11   9   3         60.70        185.23       138.54 o                         
 -10   9   3        107.34        -28.32       103.35 o                         
  -9   9   3        323.53        323.32       100.73 o                         
  -8   9   3         49.93        -78.28        78.28 o                         
  -7   9   3        816.60        822.91        89.06 o                         
  -6   9   3       4539.33       4612.33       179.16 o                         
  -5   9   3        649.28        597.27        68.57 o                         
  -4   9   3        343.96        300.87        55.30 o                         
  -3   9   3       6317.01       6206.90       247.33 o                         
  -2   9   3       3196.69       3032.23       129.85 o                         
  -1   9   3        902.04        850.83        56.30 o                         
   0   9   3        442.90        489.75        51.12 o                         
   1   9   3       1201.12       1045.02        72.22 o                         
   2   9   3       7514.77       7357.87       276.82 o                         
   3   9   3       1159.26       1199.97        66.07 o                         
   4   9   3        901.92        989.71        68.75 o                         
   5   9   3        193.23         42.50       110.35 o                         
   6   9   3       1414.64       1641.30       131.10 o                         
   7   9   3         68.10        -36.42       104.20 o                         
   8   9   3        227.69        183.70       150.82 o                         
   9   9   3         34.49        100.16       161.42 o                         
  10   9   3         29.41        109.31       181.10 o                         
 -12  10   3         19.98       -124.62       186.92 o                         
 -11  10   3         37.69       -131.57       131.57 o                         
 -10  10   3         11.54       -155.26       158.29 o                         
  -9  10   3         50.71        -78.15       117.27 o                         
  -8  10   3        363.11        468.63        96.77 o                         
  -7  10   3        310.16        330.95        81.91 o                         
  -6  10   3        311.31        249.41        72.74 o                         
  -5  10   3       1627.52       1692.33       116.15 o                         
  -4  10   3        278.53        260.69        57.91 o                         
  -3  10   3        565.89        599.37        66.56 o                         
  -2  10   3        587.69        526.63        60.69 o                         
  -1  10   3       4956.33       4853.41       147.07 o                         
   0  10   3       2041.27       2190.77       106.52 o                         
   1  10   3        241.87        283.85        80.57 o                         
   2  10   3        524.67        518.32        65.47 o                         
   3  10   3       3471.57       3487.78       130.76 o                         
   4  10   3        518.19        485.17       105.21 o                         
   5  10   3        252.58        311.54        64.16 o                         
   6  10   3         82.52        130.34        95.79 o                         
   7  10   3        181.13        126.89       113.38 o                         
   8  10   3        242.43        358.12       166.39 o                         
   9  10   3        471.35        136.25       170.90 o                         
  10  10   3        229.61        346.40       281.62 o                         
 -12  11   3         67.73         80.37       198.16 o                         
 -11  11   3         31.36        -71.73       139.29 o                         
 -10  11   3         67.00        -50.94       121.19 o                         
  -9  11   3        148.14        130.41       103.37 o                         
  -8  11   3        541.71        478.88        97.94 o                         
  -7  11   3         34.16         60.12        80.24 o                         
  -6  11   3        804.37        998.17        92.29 o                         
  -5  11   3        467.35        516.17        74.45 o                         
  -4  11   3        241.95        281.12        67.71 o                         
  -3  11   3        495.10        450.26        67.32 o                         
  -2  11   3       1735.24       1752.02       100.57 o                         
  -1  11   3       6652.84       6585.76       218.03 o                         
   0  11   3         74.16        108.17        52.91 o                         
   1  11   3       3315.79       3181.14       190.64 o                         
   2  11   3       2561.00       2490.10       140.90 o                         
   3  11   3        722.52        771.30        81.09 o                         
   4  11   3       2189.37       2378.33       109.37 o                         
   5  11   3        207.98        176.44        63.11 o                         
   6  11   3        586.25        484.76       125.34 o                         
   7  11   3        783.86       1098.24       185.58 o                         
   8  11   3        102.86       -157.40       157.40 o                         
   9  11   3          5.25        -66.77       179.14 o                         
 -11  12   3        179.12         38.65       197.48 o                         
 -10  12   3         12.47        -70.59       129.60 o                         
  -9  12   3         60.90       -183.75       183.75 o                         
  -8  12   3        122.29        103.31        94.51 o                         
  -7  12   3        296.94        465.87        91.19 o                         
  -6  12   3        350.20        393.24        86.39 o                         
  -5  12   3        908.41        856.45        85.15 o                         
  -4  12   3       1457.15       1436.55       146.75 o                         
  -3  12   3       2368.27       2209.40       120.80 o                         
  -2  12   3        238.85        213.81        62.54 o                         
  -1  12   3       1095.10       1218.89        82.89 o                         
   0  12   3        861.18        829.04        75.68 o                         
   1  12   3        763.63        813.47       109.01 o                         
   2  12   3       3421.84       3452.13       251.94 o                         
   3  12   3       2223.12       2359.27       130.21 o                         
   4  12   3        596.64        716.95        95.70 o                         
   5  12   3        185.06        136.47        90.51 o                         
   6  12   3         19.59       -134.01       134.01 o                         
   7  12   3       1131.87       1673.37       218.74 o                         
   8  12   3        352.61        303.75       311.26 o                         
   9  12   3         48.79        127.94       191.10 o                         
 -11  13   3          4.71        -23.70       195.21 o                         
 -10  13   3         34.28       -106.87       135.34 o                         
  -9  13   3          7.61       -119.17       119.17 o                         
  -8  13   3        108.10         55.82        98.55 o                         
  -7  13   3        280.88        334.26       110.04 o                         
  -6  13   3        583.02        570.96        90.04 o                         
  -5  13   3         78.87        132.47        73.90 o                         
  -4  13   3       1713.14       1812.72       118.03 o                         
  -3  13   3        214.67        171.35        70.80 o                         
  -2  13   3       1217.71       1254.41        93.50 o                         
  -1  13   3       1434.06       1491.18       152.54 o                         
   0  13   3        399.50        321.34        93.36 o                         
   1  13   3       1021.53        945.75       121.99 o                         
   2  13   3        904.89        751.88        86.99 o                         
   3  13   3        558.78        844.03        91.35 o                         
   4  13   3       1337.39       1516.78       119.40 o                         
   5  13   3        187.70        102.65       145.69 o                         
   6  13   3        381.53        408.30       237.61 o                         
   7  13   3        194.49        392.51       182.99 o                         
   8  13   3         20.60       -152.76       178.39 o                         
 -11  14   3        132.75        -48.58       211.46 o                         
 -10  14   3         37.44        -97.63       142.20 o                         
  -9  14   3         89.50         55.86       131.55 o                         
  -8  14   3        198.06        118.35       101.59 o                         
  -7  14   3        513.86        478.46        99.54 o                         
  -6  14   3        246.92        221.44        86.59 o                         
  -5  14   3         43.19        -59.62        81.92 o                         
  -4  14   3        466.56        489.21        88.70 o                         
  -3  14   3        900.29        954.29        96.94 o                         
  -2  14   3       1334.00       1545.27       184.77 o                         
  -1  14   3        363.58        345.78       114.70 o                         
   0  14   3       2296.10       2506.91       154.56 o                         
   1  14   3        154.85        124.15        99.87 o                         
   2  14   3        471.30        311.38       115.26 o                         
   3  14   3       1019.66        987.41       103.93 o                         
   4  14   3        224.81        130.26       217.37 o                         
   5  14   3         97.23        -12.93       138.55 o                         
   6  14   3        272.84        414.72       168.23 o                         
   7  14   3         99.15         24.92       180.47 o                         
   8  14   3        412.95        140.74       198.18 o                         
 -10  15   3        170.76        155.00       270.62 o                         
  -9  15   3         79.88        -25.31       140.07 o                         
  -8  15   3        406.99        565.27       139.40 o                         
  -7  15   3        915.34       1102.95       120.82 o                         
  -6  15   3        130.75        226.06       114.43 o                         
  -5  15   3        692.37        679.05       102.99 o                         
  -4  15   3        298.15        392.59        90.48 o                         
  -3  15   3        764.55        941.13        99.16 o                         
  -2  15   3        194.58        165.02        92.38 o                         
  -1  15   3        206.95        202.94       120.62 o                         
   0  15   3        120.77         89.64        74.84 o                         
   1  15   3       1108.91       1088.78       140.91 o                         
   2  15   3         22.71         65.55       110.93 o                         
   3  15   3        369.41        537.26       136.33 o                         
   4  15   3        366.28        477.36       238.08 o                         
   5  15   3         67.47        331.83       159.82 o                         
   6  15   3        192.08        317.22       248.93 o                         
   7  15   3         47.04         54.88       189.28 o                         
  -9  16   3         42.00       -121.47       142.16 o                         
  -8  16   3         90.53         78.01       135.33 o                         
  -7  16   3         41.76         54.26       117.05 o                         
  -6  16   3        122.30        131.68       103.90 o                         
  -5  16   3        344.08        429.90       102.03 o                         
  -4  16   3         21.97         35.63        86.91 o                         
  -3  16   3        277.73        433.28        92.23 o                         
  -2  16   3        856.93        841.31       117.38 o                         
  -1  16   3         77.60        189.24       124.67 o                         
   0  16   3        121.98        238.02        97.26 o                         
   1  16   3        498.95        429.52       127.31 o                         
   2  16   3         61.58        -37.13       116.28 o                         
   3  16   3        593.14        855.65       375.46 o                         
   4  16   3         16.42        -23.59       166.19 o                         
   5  16   3        114.44         69.60       215.50 o                         
   6  16   3         98.77        -42.51       179.46 o                         
   7  16   3         50.57       -144.98       250.02 o                         
  -9  17   3         65.36         64.81       201.39 o                         
  -8  17   3        140.21        132.91       139.54 o                         
  -7  17   3        185.65         53.56       144.95 o                         
  -6  17   3        102.15         83.12       138.50 o                         
  -5  17   3        372.49        327.79       137.38 o                         
  -4  17   3        150.93         93.24        92.52 o                         
  -3  17   3        152.48        145.28       113.43 o                         
  -2  17   3        139.98        159.44       136.09 o                         
  -1  17   3        308.46        329.79       142.84 o                         
   0  17   3         83.89        349.39       105.45 o                         
   1  17   3        217.61        285.99       178.34 o                         
   2  17   3         30.61         38.47       126.48 o                         
   3  17   3        144.91        156.28       143.31 o                         
   4  17   3        380.98        293.50       157.11 o                         
   5  17   3        169.76        412.19       175.36 o                         
   6  17   3          0.91       -262.94       268.54 o                         
  -8  18   3         51.75       -101.11       248.09 o                         
  -7  18   3         33.19        110.09       152.59 o                         
  -6  18   3        552.90        747.52       236.05 o                         
  -5  18   3         12.87         -7.59       129.36 o                         
  -4  18   3         73.70        297.09       180.62 o                         
  -3  18   3        100.59         28.03       155.81 o                         
  -2  18   3        639.97        670.48       175.22 o                         
  -1  18   3        201.73        275.91       148.13 o                         
   0  18   3        286.51        362.78       150.67 o                         
   1  18   3        245.16        378.57       134.95 o                         
   2  18   3         54.58        177.72       138.89 o                         
   3  18   3         69.28        128.54       152.09 o                         
   4  18   3        261.82        327.41       171.37 o                         
   5  18   3          7.68         -7.87       169.77 o                         
  -7  19   3          4.77        230.34       241.66 o                         
  -6  19   3        426.87        682.21       246.75 o                         
  -5  19   3        145.37        201.97       144.68 o                         
  -4  19   3         37.07       -150.41       170.34 o                         
  -3  19   3        291.71        406.71       180.00 o                         
  -2  19   3        302.59        186.43       167.75 o                         
  -1  19   3         10.72         26.26       153.74 o                         
   1  19   3         31.22        178.55       202.21 o                         
   2  19   3        504.12        785.99       169.48 o                         
   3  19   3        194.92        224.19       162.41 o                         
   4  19   3        106.54        157.23       172.76 o                         
  -6  20   3        105.90       -168.16       210.72 o                         
  -5  20   3          7.72       -190.17       190.17 o                         
  -4  20   3         15.04          3.74       186.54 o                         
  -3  20   3          2.02        -28.13       181.35 o                         
  -2  20   3        481.70        618.06       194.12 o                         
  -1  20   3        334.04        208.96       177.30 o                         
   1  20   3         56.01        635.39       241.97 o                         
   2  20   3         65.86        216.85       223.08 o                         
   3  20   3         32.03        -14.06       164.12 o                         
  -4  21   3         50.03        360.83       218.93 o                         
  -3  21   3        249.16        389.06       206.26 o                         
  -2  21   3         63.95        300.41       197.13 o                         
   1  21   3        123.11        -40.48       211.14 o                         
   2  21   3         92.81        222.04       234.29 o                         
  -4 -21   4          0.66          6.87       182.94 o                         
  -3 -21   4          2.65        -97.56       170.77 o                         
  -2 -21   4        191.97        -81.90       184.31 o                         
  -1 -21   4        181.50        111.89       159.28 o                         
   0 -21   4         99.95         23.55       268.86 o                         
  -6 -20   4         41.38        -94.15       182.07 o                         
  -5 -20   4        234.97        306.64       191.94 o                         
  -4 -20   4         76.50        -69.03       174.91 o                         
  -3 -20   4        106.54         78.15       166.71 o                         
  -2 -20   4        213.63        308.90       164.72 o                         
  -1 -20   4         58.35        120.46       150.70 o                         
   0 -20   4         36.88        117.45       176.73 o                         
   1 -20   4        112.30       -141.70       141.70 o                         
   2 -20   4        338.16        531.28       228.89 o                         
  -7 -19   4         90.52        -12.77       190.17 o                         
  -6 -19   4        144.36         41.83       179.89 o                         
  -5 -19   4         34.28       -163.60       163.60 o                         
  -4 -19   4         13.52        -57.20       170.86 o                         
  -3 -19   4        190.55         87.51       153.30 o                         
  -2 -19   4        276.00        230.28       148.85 o                         
  -1 -19   4        373.95        350.77       163.39 o                         
   0 -19   4        124.83        232.77       137.65 o                         
   1 -19   4        249.96        113.04       138.76 o                         
   2 -19   4        288.83         87.20       200.34 o                         
   3 -19   4        142.38        196.19       207.30 o                         
   4 -19   4         21.93       -138.27       191.00 o                         
  -8 -18   4        197.91        -77.23       181.14 o                         
  -7 -18   4         93.00        423.11       196.30 o                         
  -6 -18   4         55.87        182.07       176.16 o                         
  -5 -18   4        286.15        231.28       179.38 o                         
  -4 -18   4        285.69        253.80       180.00 o                         
  -3 -18   4        376.19        325.10       253.28 o                         
  -2 -18   4        517.13        437.25       150.88 o                         
  -1 -18   4         73.02         78.05       128.17 o                         
   0 -18   4         97.06        -71.57       122.07 o                         
   1 -18   4        279.42        457.62       140.31 o                         
   2 -18   4         93.22         71.00       173.98 o                         
   3 -18   4        371.77        167.65       189.96 o                         
   4 -18   4         48.94        -16.92       194.22 o                         
   5 -18   4        201.62        131.00       214.77 o                         
  -9 -17   4        163.23        184.77       199.41 o                         
  -8 -17   4        235.98        343.39       199.20 o                         
  -7 -17   4        149.49        215.50       187.99 o                         
  -6 -17   4        636.35        714.49       188.93 o                         
  -5 -17   4        442.07        624.08       184.88 o                         
  -4 -17   4          9.62        -97.89       158.82 o                         
  -3 -17   4         30.86        -11.90        92.65 o                         
  -2 -17   4         44.41       -116.45       120.54 o                         
  -1 -17   4        234.56         84.33       193.29 o                         
   0 -17   4        818.41        921.89       143.75 o                         
   1 -17   4        382.33        231.07       178.13 o                         
   2 -17   4        633.61        401.31       180.21 o                         
   3 -17   4        440.98        282.97       189.65 o                         
   4 -17   4        197.09         23.15       191.94 o                         
   5 -17   4         55.31        -58.44       199.83 o                         
  -9 -16   4        197.29        540.93       204.39 o                         
  -8 -16   4         27.94        133.60       184.46 o                         
  -7 -16   4        783.97        598.23       183.63 o                         
  -6 -16   4        135.37        -13.49       157.58 o                         
  -5 -16   4        140.95        217.26       159.03 o                         
  -4 -16   4        244.43        355.71       106.67 o                         
  -3 -16   4        490.82        297.61       157.37 o                         
  -2 -16   4       1855.84       2137.69       186.25 o                         
  -1 -16   4        250.62        199.38       117.18 o                         
   0 -16   4        212.29        108.01       111.28 o                         
   1 -16   4        190.81        239.79       162.04 o                         
   2 -16   4        662.68        835.84       189.65 o                         
   3 -16   4         19.83        245.81       176.47 o                         
   4 -16   4        193.61          5.50       171.49 o                         
   5 -16   4        405.65        177.92       195.98 o                         
   6 -16   4        285.37        -97.89       198.27 o                         
 -10 -15   4         64.20         28.13       200.45 o                         
  -9 -15   4        205.13        328.54       193.49 o                         
  -8 -15   4        826.60        848.09       200.86 o                         
  -7 -15   4        541.73        422.38       179.27 o                         
  -6 -15   4        360.54        386.78       173.04 o                         
  -5 -15   4        475.15        430.17       161.21 o                         
  -4 -15   4        318.34        306.21        73.77 o                         
  -3 -15   4        161.12         44.54       110.94 o                         
  -2 -15   4        846.05        935.08       191.44 o                         
  -1 -15   4        425.45        532.86        67.07 o                         
   0 -15   4        306.17        367.00       109.52 o                         
   1 -15   4       1283.44        958.95       191.42 o                         
   2 -15   4        615.84        678.99       180.31 o                         
   3 -15   4       1065.74        901.03       195.57 o                         
   4 -15   4        345.79        254.43       179.06 o                         
   5 -15   4        101.38        122.08       189.55 o                         
   6 -15   4        266.99         59.58       207.30 o                         
   7 -15   4         27.15         42.77       218.93 o                         
 -10 -14   4         91.88        610.17       203.15 o                         
  -9 -14   4        209.74        173.77       186.75 o                         
  -8 -14   4         61.19          7.99       163.80 o                         
  -7 -14   4       1260.66        950.13       197.23 o                         
  -6 -14   4        112.36         70.17       140.45 o                         
  -5 -14   4         27.28         -3.28        69.17 o                         
  -4 -14   4        479.56        510.33        71.36 o                         
  -3 -14   4         55.58        107.47        64.72 o                         
  -2 -14   4         86.26         57.25        56.31 o                         
  -1 -14   4       1347.42       1496.75        85.24 o                         
   0 -14   4        129.95        154.04        53.30 o                         
   1 -14   4       1068.45       1029.33       117.97 o                         
   2 -14   4        489.92        477.61       154.98 o                         
   3 -14   4         98.09         75.88       146.05 o                         
   4 -14   4        556.10        562.83       187.47 o                         
   5 -14   4        392.90        323.56       182.18 o                         
   6 -14   4        230.82        119.06       189.13 o                         
   7 -14   4        542.09        524.11       227.64 o                         
 -11 -13   4         76.10        248.93       214.05 o                         
 -10 -13   4        171.41        102.56       186.23 o                         
  -9 -13   4         21.39       -168.37       168.37 o                         
  -8 -13   4        521.38        425.08       179.89 o                         
  -7 -13   4        277.98        242.18       157.37 o                         
  -6 -13   4         37.62         68.93       137.02 o                         
  -5 -13   4        166.81        182.47        67.88 o                         
  -4 -13   4        806.30        795.92        73.20 o                         
  -3 -13   4       1105.04       1271.25       159.03 o                         
  -2 -13   4        299.83        183.28        55.28 o                         
  -1 -13   4       1224.15       1154.16        72.75 o                         
   0 -13   4        517.08        551.27        61.16 o                         
   1 -13   4       1089.95       1073.76        62.79 o                         
   2 -13   4         92.53        266.36       144.60 o                         
   3 -13   4        913.41        656.15       169.72 o                         
   4 -13   4        404.13        358.44       162.35 o                         
   5 -13   4        249.62         79.41       176.37 o                         
   6 -13   4          1.70       -178.65       178.65 o                         
   7 -13   4        110.77         20.24       212.80 o                         
   8 -13   4         80.75       -219.03       219.03 o                         
 -11 -12   4        129.77        243.42       203.15 o                         
 -10 -12   4         33.54         58.86       185.71 o                         
  -9 -12   4         86.19       -149.58       165.26 o                         
  -8 -12   4         50.89        166.30       161.31 o                         
  -7 -12   4       1069.99       1050.92       192.56 o                         
  -6 -12   4         88.99         95.69        65.87 o                         
  -5 -12   4        694.20        786.73        81.12 o                         
  -4 -12   4       1491.52       1581.54        88.64 o                         
  -3 -12   4       1432.86       1339.45       225.21 o                         
  -2 -12   4       2367.71       2375.17       104.06 o                         
  -1 -12   4       1874.94       1719.99        84.49 o                         
   0 -12   4        140.41        170.63        47.30 o                         
   1 -12   4        234.69        215.59        40.84 o                         
   2 -12   4        565.71        726.00        93.90 o                         
   3 -12   4       1530.45       1636.39       207.61 o                         
   4 -12   4        592.76        373.39       161.42 o                         
   5 -12   4        526.78        398.82       181.66 o                         
   6 -12   4        143.06        121.14       188.61 o                         
   7 -12   4        644.34        853.49       238.03 o                         
   8 -12   4         16.48         72.35       200.86 o                         
 -12 -11   4         45.33        142.42       210.21 o                         
 -11 -11   4         66.15        262.94       195.57 o                         
 -10 -11   4         82.19        256.71       183.94 o                         
  -9 -11   4        164.88         81.49       167.65 o                         
  -8 -11   4        507.35        646.60       177.51 o                         
  -7 -11   4        183.34        -23.36       142.84 o                         
  -6 -11   4        801.36        715.76       165.93 o                         
  -5 -11   4       1148.51       1099.05        68.01 o                         
  -4 -11   4       1135.41       1123.54        64.66 o                         
  -3 -11   4       2054.71       2187.56        96.63 o                         
  -2 -11   4       1969.62       1982.25       100.37 o                         
  -1 -11   4        389.00        368.43        43.36 o                         
   0 -11   4       3729.53       3611.14       129.58 o                         
   1 -11   4        821.00        884.02        45.32 o                         
   2 -11   4        924.58       1037.42        72.51 o                         
   3 -11   4       1008.21       1021.76       170.03 o                         
   4 -11   4        519.16        317.44       154.98 o                         
   5 -11   4        460.51        672.45       185.50 o                         
   6 -11   4         81.45         76.30       176.37 o                         
   7 -11   4        233.87        314.32       208.34 o                         
   8 -11   4         92.87         33.94       195.78 o                         
   9 -11   4         11.07        -82.21       224.22 o                         
 -12 -10   4         91.50          6.33       205.64 o                         
 -11 -10   4         62.47        131.63       197.96 o                         
 -10 -10   4         18.06        232.52       183.32 o                         
  -9 -10   4        288.83        310.90       176.88 o                         
  -8 -10   4        111.92         58.75       148.23 o                         
  -7 -10   4        702.43        693.14        76.99 o                         
  -6 -10   4        647.75        690.30        53.44 o                         
  -5 -10   4        979.70        953.38        61.77 o                         
  -4 -10   4       1603.75       1660.03        68.69 o                         
  -3 -10   4        709.62        775.48        64.11 o                         
  -2 -10   4       1345.36       1409.92        60.13 o                         
  -1 -10   4       1286.40       1326.49        55.62 o                         
   0 -10   4       1982.10       1970.14        95.31 o                         
   1 -10   4       1262.98       1213.69        54.11 o                         
   2 -10   4        445.08        509.16       132.35 o                         
   3 -10   4        830.95        634.77       148.44 o                         
   4 -10   4        386.42        463.28       154.77 o                         
   5 -10   4          7.68        -80.66       148.34 o                         
   6 -10   4         69.31        -79.51       166.30 o                         
   7 -10   4         84.86        230.34       200.76 o                         
   8 -10   4        251.27        125.60       194.95 o                         
   9 -10   4          5.84         10.17       219.96 o                         
 -13  -9   4         10.46        187.06       220.07 o                         
 -12  -9   4        122.07        355.33       214.77 o                         
 -11  -9   4        127.65        428.61       208.86 o                         
 -10  -9   4        668.80        849.33       204.81 o                         
  -9  -9   4         71.70       -117.40       151.66 o                         
  -8  -9   4        357.15        458.33       124.83 o                         
  -7  -9   4        475.79        547.90       202.99 o                         
  -6  -9   4        387.66        333.48        38.00 o                         
  -5  -9   4        321.63        354.48        33.55 o                         
  -4  -9   4        453.06        479.89        43.93 o                         
  -3  -9   4       6771.64       6297.15       206.79 o                         
  -2  -9   4       5057.66       4928.57       135.58 o                         
  -1  -9   4       1951.52       1965.14        81.01 o                         
   0  -9   4        890.25        907.55        41.14 o                         
   1  -9   4       1814.54       1659.35        65.09 o                         
   2  -9   4       3294.68       3059.74       188.89 o                         
   3  -9   4         22.53        160.90       120.31 o                         
   4  -9   4        787.93        957.50       168.79 o                         
   5  -9   4        629.85        540.10       166.50 o                         
   6  -9   4        391.09        596.67       183.94 o                         
   7  -9   4        191.11        -11.83       191.52 o                         
   8  -9   4        230.10        117.92       200.76 o                         
   9  -9   4        166.82       -134.32       208.65 o                         
 -13  -8   4        190.26        554.42       236.68 o                         
 -12  -8   4         67.78       -194.43       194.43 o                         
 -11  -8   4          5.84         54.39       194.53 o                         
 -10  -8   4          9.31        132.97       179.17 o                         
  -9  -8   4        214.68        307.39        84.39 o                         
  -8  -8   4        942.79       1183.51        98.46 o                         
  -7  -8   4       1481.67       1517.48       184.77 o                         
  -6  -8   4       1251.91       1096.65        71.60 o                         
  -5  -8   4        665.40        779.13        74.94 o                         
  -4  -8   4       1199.20       1154.52        54.26 o                         
  -3  -8   4      10648.50      10095.51       427.60 o                         
  -2  -8   4      14868.80      14552.27       390.19 o                         
  -1  -8   4       1174.63       1232.96        60.21 o                         
   0  -8   4       3796.02       3419.92        98.43 o                         
   1  -8   4       2174.08       2124.02       134.56 o                         
   2  -8   4       1936.85       1943.58       137.05 o                         
   3  -8   4       2267.25       2447.04       335.65 o                         
   4  -8   4        228.02        153.42       131.73 o                         
   5  -8   4        233.88          2.28       142.94 o                         
   6  -8   4       2135.40       1760.12       251.83 o                         
   7  -8   4         75.83         99.03       171.17 o                         
   8  -8   4          6.87        -70.17       179.38 o                         
   9  -8   4         18.54       -135.15       207.82 o                         
 -13  -7   4         26.19        -34.26       215.60 o                         
 -12  -7   4         67.63        179.27       212.39 o                         
 -11  -7   4         36.26       -151.14       180.93 o                         
 -10  -7   4        534.97        346.81       182.28 o                         
  -9  -7   4        770.66        940.40       176.52 o                         
  -8  -7   4         55.06         72.58        68.17 o                         
  -7  -7   4        300.65        326.94        56.74 o                         
  -6  -7   4       5908.98       5721.91       282.09 o                         
  -5  -7   4       5735.62       5607.73       229.20 o                         
  -4  -7   4       2074.18       2233.33       108.44 o                         
  -3  -7   4       4513.33       4354.40       149.07 o                         
  -2  -7   4       4881.49       5174.50       168.95 o                         
  -1  -7   4        247.24        251.69        25.76 o                         
   0  -7   4       4306.04       4429.48       130.65 o                         
   1  -7   4       4671.91       4277.45       173.88 o                         
   2  -7   4       6983.50       6861.71       269.55 o                         
   3  -7   4       4119.62       4205.70       281.99 o                         
   4  -7   4        617.17        763.70       152.49 o                         
   5  -7   4        611.49        852.35       175.22 o                         
   6  -7   4        217.23        195.57       163.29 o                         
   7  -7   4         65.47        -17.65       168.89 o                         
   8  -7   4         89.02        191.11       200.45 o                         
   9  -7   4        540.38        813.63       245.71 o                         
  10  -7   4         19.98        106.82       230.76 o                         
 -13  -6   4        235.80        255.88       221.42 o                         
 -12  -6   4         27.28         58.13       206.68 o                         
 -11  -6   4         12.49       -149.69       168.68 o                         
 -10  -6   4        388.94        561.47       105.47 o                         
  -9  -6   4        741.29        941.73       166.87 o                         
  -8  -6   4        243.86        322.34        73.74 o                         
  -7  -6   4         55.51         91.57        51.86 o                         
  -6  -6   4        680.05        669.51        97.95 o                         
  -5  -6   4       4297.95       4286.65       220.64 o                         
  -4  -6   4       2170.05       2143.66       103.11 o                         
  -3  -6   4      14832.29      14634.85       508.83 o                         
  -2  -6   4      25725.97      25236.87       669.58 o                         
  -1  -6   4       5134.51       5104.58       125.95 o                         
   0  -6   4       3390.08       3525.14       115.88 o                         
   1  -6   4       9320.22       9233.82       325.53 o                         
   2  -6   4       1597.72       1653.92       123.85 o                         
   3  -6   4       4432.18       4663.45       344.11 o                         
   4  -6   4        450.23        557.54       141.38 o                         
   5  -6   4       1061.46       1066.03        74.71 o                         
   6  -6   4        966.67        955.53       191.83 o                         
   7  -6   4        207.94        193.18       172.84 o                         
   8  -6   4        270.84        449.58       203.67 o                         
   9  -6   4        137.99        -35.61       200.34 o                         
  10  -6   4          6.06        107.23       217.47 o                         
 -13  -5   4         65.01         14.01       212.18 o                         
 -12  -5   4         25.77        -55.33       196.30 o                         
 -11  -5   4         53.11         41.48       103.47 o                         
 -10  -5   4        329.58        370.79       101.67 o                         
  -9  -5   4        477.23        501.56       132.82 o                         
  -8  -5   4       1187.98       1151.01       105.06 o                         
  -7  -5   4       4892.18       4545.60       198.20 o                         
  -6  -5   4       2509.41       2277.92       136.97 o                         
  -5  -5   4         73.67         87.79        66.45 o                         
  -4  -5   4       1627.71       1631.53       101.06 o                         
  -3  -5   4      20326.21      19619.49       577.45 o                         
  -2  -5   4      10188.41      10378.58       281.31 o                         
  -1  -5   4       6615.86       6590.32       168.06 o                         
   0  -5   4       1326.80       1408.99        74.35 o                         
   1  -5   4      10358.02      10085.44       349.83 o                         
   2  -5   4       3659.47       3465.63       145.75 o                         
   3  -5   4       1934.68       1335.87       179.06 o                         
   4  -5   4       1729.55       1519.70        87.42 o                         
   5  -5   4       2642.92       2649.46       166.35 o                         
   6  -5   4        125.53        104.96        67.86 o                         
   7  -5   4        975.52       1100.54       218.41 o                         
   8  -5   4        343.36        444.39       198.68 o                         
   9  -5   4         42.61        138.48       205.12 o                         
  10  -5   4         61.05        -31.87       208.23 o                         
 -13  -4   4        324.22        184.88       234.39 o                         
 -12  -4   4        273.28        526.81       232.21 o                         
 -11  -4   4        217.60         91.50       105.01 o                         
 -10  -4   4        696.18        761.29       115.89 o                         
  -9  -4   4        146.49         74.90        83.61 o                         
  -8  -4   4        354.90        403.57        83.47 o                         
  -7  -4   4       6478.50       6051.97       312.14 o                         
  -6  -4   4       2048.09       2005.62        99.64 o                         
  -5  -4   4      11810.30      11029.26       485.26 o                         
  -4  -4   4       4649.40       4473.74       181.44 o                         
  -3  -4   4       7565.09       8014.05       244.62 o                         
  -2  -4   4       7758.62       7668.50       178.05 o                         
  -1  -4   4       3143.73       3087.61        87.25 o                         
   0  -4   4      17062.00      17446.31       416.62 o                         
   1  -4   4       1224.44       1282.43        76.92 o                         
   2  -4   4        198.12        163.73        68.36 o                         
   3  -4   4       5975.76       6387.55       430.38 o                         
   4  -4   4       1040.10        950.30       111.69 o                         
   5  -4   4       2181.21       1882.70       127.16 o                         
   6  -4   4        776.35        879.37       175.79 o                         
   7  -4   4        260.58        145.54       173.35 o                         
   8  -4   4        696.03        638.92       208.13 o                         
   9  -4   4         44.49        377.02       216.33 o                         
  10  -4   4         21.80       -129.96       205.12 o                         
 -14  -3   4         15.34        197.44       250.69 o                         
 -13  -3   4         34.37        110.86       223.49 o                         
 -12  -3   4         71.21         22.01       148.91 o                         
 -11  -3   4         44.69        200.27        98.01 o                         
 -10  -3   4        918.09       1076.99       126.27 o                         
  -9  -3   4        400.66        248.43        91.12 o                         
  -8  -3   4       5180.16       4926.01       260.69 o                         
  -7  -3   4        954.84       1035.87        93.08 o                         
  -6  -3   4       4626.79       4164.96       176.46 o                         
  -5  -3   4       2082.16       2002.95       423.47 o                         
  -4  -3   4        549.29        553.50        53.95 o                         
  -3  -3   4      11236.87      11226.92       299.96 o                         
  -2  -3   4       4283.95       3962.44        97.57 o                         
  -1  -3   4       1089.51       1060.96        44.78 o                         
   0  -3   4       7787.60       7850.60       195.06 o                         
   1  -3   4       7838.11       7975.12       288.01 o                         
   2  -3   4      15882.75      14609.56       656.70 o                         
   3  -3   4       7148.58       7487.74       327.34 o                         
   4  -3   4       1210.81       1158.12        87.47 o                         
   5  -3   4       1342.79       1395.53       104.96 o                         
   6  -3   4         82.81        -25.41        73.76 o                         
   7  -3   4         64.39        -47.09        84.39 o                         
   8  -3   4        320.26        621.17       203.67 o                         
   9  -3   4        309.51        285.78       208.75 o                         
  10  -3   4        107.64         18.68       206.47 o                         
 -14  -2   4          6.54        489.34       275.60 o                         
 -13  -2   4        144.96        236.36       234.70 o                         
 -12  -2   4        762.36        806.10       146.48 o                         
 -11  -2   4        384.08        502.20       109.12 o                         
 -10  -2   4       1121.24       1271.96       122.23 o                         
  -9  -2   4        440.23        449.97        91.65 o                         
  -8  -2   4       1642.27       1482.88       129.63 o                         
  -7  -2   4       4668.06       4277.60       252.21 o                         
  -6  -2   4       1554.20       1357.37       137.28 o                         
  -5  -2   4       5120.13       5022.29       155.71 o                         
  -4  -2   4       5328.14       5410.96       175.45 o                         
  -3  -2   4      16029.65      15942.64       422.44 o                         
  -2  -2   4      10508.79      10394.93       217.75 o                         
  -1  -2   4       6808.97       7011.08       148.64 o                         
   0  -2   4       2389.92       2390.25        69.05 o                         
   1  -2   4        747.47        706.19        63.08 o                         
   2  -2   4        257.00        235.18        86.57 o                         
   3  -2   4       2061.05       2011.65       118.95 o                         
   4  -2   4         30.95         -1.65        55.43 o                         
   5  -2   4       2717.76       2861.00       167.28 o                         
   6  -2   4       2752.82       2540.41       167.59 o                         
   7  -2   4        516.07        530.58       157.32 o                         
   8  -2   4        153.24        -13.60       177.35 o                         
   9  -2   4         25.06        180.72       197.33 o                         
  10  -2   4        357.48        160.90       209.17 o                         
 -14  -1   4         57.16        342.25       261.49 o                         
 -13  -1   4         59.43         54.03       138.42 o                         
 -12  -1   4          5.08         38.77       127.63 o                         
 -11  -1   4        483.45        639.76       115.30 o                         
 -10  -1   4        774.04        874.50       113.85 o                         
  -9  -1   4        418.20        431.31        91.22 o                         
  -8  -1   4       3519.22       3378.00       307.91 o                         
  -7  -1   4        233.95        301.89        65.74 o                         
  -6  -1   4       5278.15       5147.55       183.73 o                         
  -5  -1   4       6404.41       6258.04       184.38 o                         
  -4  -1   4       7017.56       6829.61       214.81 o                         
  -3  -1   4       4133.19       4204.09       156.90 o                         
  -2  -1   4       6049.33       6357.79       136.75 o                         
  -1  -1   4       2686.27       2631.09        62.55 o                         
   0  -1   4       2367.31       2348.25        67.83 o                         
   1  -1   4       2546.23       2649.74       139.80 o                         
   2  -1   4       1255.43       1283.21       106.09 o                         
   3  -1   4       1343.73       1404.09        94.67 o                         
   4  -1   4       3281.95       3050.30       343.28 o                         
   5  -1   4        131.18        186.85       112.21 o                         
   6  -1   4       1238.49       1119.51       119.78 o                         
   7  -1   4        301.01        233.07        98.34 o                         
   8  -1   4        397.47        440.73       119.59 o                         
   9  -1   4        332.67        585.46       219.44 o                         
  10  -1   4         16.67       -198.58       200.45 o                         
 -14   0   4         71.50        230.03       261.49 o                         
 -13   0   4        130.46        206.72       150.67 o                         
 -12   0   4        251.07        234.89       136.35 o                         
 -11   0   4          0.98         -2.58       101.93 o                         
 -10   0   4         40.72         31.82        92.91 o                         
  -9   0   4         13.60         26.69        82.89 o                         
  -8   0   4        130.94         97.45        74.90 o                         
  -7   0   4      12227.48      11786.38       432.50 o                         
  -6   0   4        140.09        142.86        42.19 o                         
  -5   0   4         86.70         22.52        32.93 o                         
  -4   0   4       2426.42       2502.87       105.97 o                         
  -3   0   4       1903.43       1891.56        66.16 o                         
  -2   0   4       1404.16       1417.38        46.66 o                         
  -1   0   4       1362.06       1388.77        38.64 o                         
   0   0   4        124.27        128.55        17.24 o                         
   1   0   4      19156.71      19194.88       565.78 o                         
   2   0   4       4699.11       4496.81       211.55 o                         
   3   0   4       3099.56       3043.59       535.22 o                         
   4   0   4       1997.04       2218.56       155.14 o                         
   5   0   4         29.56         54.87        70.09 o                         
   6   0   4          2.99         56.83        85.75 o                         
   7   0   4        786.11        646.49       115.90 o                         
   8   0   4         47.09         29.20       109.40 o                         
   9   0   4         97.42        132.64       164.53 o                         
  10   0   4        114.16        107.85       217.16 o                         
 -14   1   4         56.03        -88.39       159.23 o                         
 -13   1   4         62.92         77.98       145.02 o                         
 -12   1   4          5.72         71.33       134.95 o                         
 -11   1   4        481.22        812.37       122.56 o                         
 -10   1   4        782.98        645.00       132.01 o                         
  -9   1   4        406.11        370.30        94.52 o                         
  -8   1   4       3501.97       3339.62       173.18 o                         
  -7   1   4        222.61        244.33        66.61 o                         
  -6   1   4       5287.55       5579.60       273.72 o                         
  -5   1   4       6367.35       6394.43       206.13 o                         
  -4   1   4       7010.07       6737.41       214.29 o                         
  -3   1   4       4136.72       4063.62       120.83 o                         
  -2   1   4       6145.74       6311.08       157.89 o                         
  -1   1   4       2714.85       2666.76        69.56 o                         
   0   1   4       2353.59       2390.42        61.49 o                         
   1   1   4       2542.22       2694.21       101.24 o                         
   2   1   4       1283.44       1385.55        70.63 o                         
   3   1   4       1405.01       1377.28       101.66 o                         
   4   1   4       3254.77       3019.44       173.22 o                         
   5   1   4        121.10        103.14       140.76 o                         
   6   1   4       1237.99       1286.24       183.37 o                         
   7   1   4        301.95        195.96       221.26 o                         
   8   1   4        399.04        234.00       121.79 o                         
   9   1   4        339.38        134.19       133.54 o                         
  10   1   4         17.22        433.39       227.64 o                         
 -14   2   4          7.04        150.48       276.17 o                         
 -13   2   4        143.74        128.60       153.19 o                         
 -12   2   4        768.72       1089.86       182.85 o                         
 -11   2   4        381.31        398.32       117.00 o                         
 -10   2   4       1116.04       1436.69       135.67 o                         
  -9   2   4        431.16        335.34        97.36 o                         
  -8   2   4       1674.88       1585.31       210.34 o                         
  -7   2   4       4687.08       4796.40       178.21 o                         
  -6   2   4       1573.93       1590.16        91.93 o                         
  -5   2   4       5210.59       5415.63       156.97 o                         
  -4   2   4       5233.42       5359.22       174.82 o                         
  -3   2   4      16037.70      15960.49       473.72 o                         
  -2   2   4      10547.00      10232.82       275.18 o                         
  -1   2   4       6713.78       6837.29       187.70 o                         
   0   2   4       2404.77       2398.02        67.18 o                         
   1   2   4        754.43        812.61        36.23 o                         
   2   2   4        259.67        269.01        36.18 o                         
   3   2   4       2046.36       2135.37        99.22 o                         
   4   2   4         26.29         53.73        87.72 o                         
   5   2   4       2735.32       2861.73       180.60 o                         
   6   2   4       2796.67       2753.67       317.38 o                         
   7   2   4        532.33        530.19       156.33 o                         
   8   2   4        155.97          8.38       116.22 o                         
   9   2   4         24.26       -134.27       144.55 o                         
  10   2   4        361.84        144.08       355.17 o                         
 -14   3   4         15.54         17.63       173.76 o                         
 -13   3   4         34.31       -165.72       271.35 o                         
 -12   3   4         68.63        204.98       151.53 o                         
 -11   3   4         47.70         70.63       171.97 o                         
 -10   3   4        922.91        883.88       198.45 o                         
  -9   3   4        399.43        400.94       100.31 o                         
  -8   3   4       5187.61       5228.89       199.41 o                         
  -7   3   4        998.47        934.71        70.22 o                         
  -6   3   4       4581.70       4397.99       141.11 o                         
  -5   3   4       2036.37       1874.45        83.36 o                         
  -4   3   4        594.06        570.66        59.16 o                         
  -3   3   4      11063.28      11016.66       335.84 o                         
  -2   3   4       4312.23       4071.67       131.92 o                         
  -1   3   4       1085.32       1021.56        45.14 o                         
   0   3   4       7741.17       7701.10       236.18 o                         
   1   3   4       7845.37       8071.75       217.38 o                         
   2   3   4      16043.93      15472.55       453.46 o                         
   3   3   4       7220.96       7155.23       292.81 o                         
   4   3   4       1223.68       1263.20       164.88 o                         
   5   3   4       1341.06       1197.95       123.39 o                         
   6   3   4         75.66         89.05        91.97 o                         
   7   3   4         62.93         86.49       108.77 o                         
   8   3   4        326.48        219.26       126.73 o                         
   9   3   4        308.63        263.03       115.46 o                         
  10   3   4        109.84         98.80       151.35 o                         
 -13   4   4        324.75        262.65       169.50 o                         
 -12   4   4        273.34        755.97       147.06 o                         
 -11   4   4        222.14        264.55       118.76 o                         
 -10   4   4        671.69        709.07       104.29 o                         
  -9   4   4        152.63         14.31        81.41 o                         
  -8   4   4        365.14        436.79        87.05 o                         
  -7   4   4       6441.27       6166.17       194.36 o                         
  -6   4   4       1999.15       1899.21        82.57 o                         
  -5   4   4      11705.69      11151.67       347.73 o                         
  -4   4   4       4799.08       4830.01       241.99 o                         
  -3   4   4       7504.11       8024.10       288.58 o                         
  -2   4   4       7778.38       7835.03       297.41 o                         
  -1   4   4       3183.70       3046.09       107.32 o                         
   0   4   4      16887.21      16820.16       512.07 o                         
   1   4   4       1248.85       1356.38        78.92 o                         
   2   4   4        217.58        291.46        67.25 o                         
   3   4   4       5971.83       6038.07       297.03 o                         
   4   4   4       1041.70       1064.80       150.19 o                         
   5   4   4       2157.20       2300.07       205.29 o                         
   6   4   4        782.99        858.84       103.58 o                         
   7   4   4        257.94        197.56        74.51 o                         
   8   4   4        694.89        837.99       197.86 o                         
   9   4   4         45.92         91.55       200.78 o                         
  10   4   4         20.12        -35.72       157.07 o                         
 -13   5   4         70.42        119.25       169.74 o                         
 -12   5   4         27.59         92.27       125.15 o                         
 -11   5   4         47.90         86.49        99.78 o                         
 -10   5   4        329.67        211.04        98.44 o                         
  -9   5   4        493.11        699.41        97.85 o                         
  -8   5   4       1190.08       1107.20        79.23 o                         
  -7   5   4       4953.13       5021.13       194.01 o                         
  -6   5   4       2494.93       2499.76       111.93 o                         
  -5   5   4         66.47         38.51        66.16 o                         
  -4   5   4       1700.55       1592.41        92.65 o                         
  -3   5   4      20076.29      19501.57       669.26 o                         
  -2   5   4      10093.49      10341.27       313.82 o                         
  -1   5   4       6609.36       6487.59       253.09 o                         
   0   5   4       1359.85       1444.55        69.93 o                         
   1   5   4      10362.24       9352.29       436.20 o                         
   2   5   4       3605.19       3240.53       153.15 o                         
   3   5   4       1949.02       1977.33       108.72 o                         
   4   5   4       1706.15       1392.68       155.76 o                         
   5   5   4       2642.34       2524.46       275.20 o                         
   6   5   4        121.47         15.51        90.20 o                         
   7   5   4        985.47       1094.02       123.25 o                         
   8   5   4        351.15        565.43       109.42 o                         
   9   5   4         42.09        -78.15       141.28 o                         
  10   5   4         63.41        -28.51       155.60 o                         
 -13   6   4        234.90        174.36       181.19 o                         
 -12   6   4         27.93        104.20       191.05 o                         
 -11   6   4         11.62          2.98       117.71 o                         
 -10   6   4        393.04        469.90       131.92 o                         
  -9   6   4        735.61        719.89       102.69 o                         
  -8   6   4        261.41        194.26        56.87 o                         
  -7   6   4         55.27         32.52        42.07 o                         
  -6   6   4        659.27        603.79        69.46 o                         
  -5   6   4       4284.11       4387.51       160.81 o                         
  -4   6   4       2164.48       1918.09       106.00 o                         
  -3   6   4      14925.07      14958.02       539.84 o                         
  -2   6   4      25507.08      25563.17       745.31 o                         
  -1   6   4       5245.85       5378.27       168.52 o                         
   0   6   4       3340.70       3520.44       139.29 o                         
   1   6   4       9381.52       8630.65       407.58 o                         
   2   6   4       1647.25       1711.22       119.57 o                         
   3   6   4       4558.47       4547.82       157.49 o                         
   4   6   4        434.20        371.59        73.59 o                         
   5   6   4       1041.15       1196.02       108.70 o                         
   6   6   4        973.52        991.47       133.71 o                         
   7   6   4        215.89        107.54       103.24 o                         
   8   6   4        266.95        460.19       122.01 o                         
   9   6   4        138.21        166.62       155.34 o                         
  10   6   4          6.16          3.57       168.56 o                         
 -13   7   4         28.53        105.68       185.81 o                         
 -12   7   4         70.99       -145.75       162.45 o                         
 -11   7   4         34.87        -68.96       122.63 o                         
 -10   7   4        530.59        503.20       108.89 o                         
  -9   7   4        782.73        849.05       106.50 o                         
  -8   7   4         56.59         86.86        79.08 o                         
  -7   7   4        305.10        265.52        74.19 o                         
  -6   7   4       5798.45       5613.69       204.35 o                         
  -5   7   4       5722.48       5572.99       195.77 o                         
  -4   7   4       2056.76       2034.73       182.39 o                         
  -3   7   4       4431.93       4636.61       178.76 o                         
  -2   7   4       4835.09       5001.70       166.17 o                         
  -1   7   4        256.08        269.12        36.63 o                         
   0   7   4       4309.67       4427.96       170.77 o                         
   1   7   4       4574.61       4187.07       165.67 o                         
   2   7   4       6989.59       7434.87       266.19 o                         
   3   7   4       4166.09       3961.25       160.18 o                         
   4   7   4        608.23        663.34        72.90 o                         
   5   7   4        620.33        711.34        73.91 o                         
   6   7   4        218.44        207.68        74.68 o                         
   7   7   4         58.29        -84.97       100.94 o                         
   8   7   4         85.79         44.92       141.04 o                         
   9   7   4        546.42        572.02       171.87 o                         
  10   7   4         20.91         55.37       224.43 o                         
 -13   8   4        191.71         -6.20       184.91 o                         
 -12   8   4         66.15          9.81       179.22 o                         
 -11   8   4          5.90        -74.69       122.73 o                         
 -10   8   4          8.84       -109.26       109.26 o                         
  -9   8   4        203.75        155.52        92.55 o                         
  -8   8   4        926.39        761.58       101.85 o                         
  -7   8   4       1461.93       1359.46       101.74 o                         
  -6   8   4       1276.00       1266.13        89.10 o                         
  -5   8   4        661.25        621.96        67.37 o                         
  -4   8   4       1258.62       1323.30       119.57 o                         
  -3   8   4      10554.03      10440.51       364.10 o                         
  -2   8   4      14777.62      14153.24       431.54 o                         
  -1   8   4       1151.78       1282.27       102.19 o                         
   0   8   4       3759.72       3940.86       147.04 o                         
   1   8   4       2180.26       1967.61       158.51 o                         
   2   8   4       1945.41       2012.61       103.59 o                         
   3   8   4       2223.12       2265.96       160.84 o                         
   4   8   4        235.73        176.62        79.74 o                         
   5   8   4        227.15        241.01        61.89 o                         
   6   8   4       2121.02       2490.50       234.76 o                         
   7   8   4         78.28         30.05       136.66 o                         
   8   8   4          6.11       -139.96       139.96 o                         
   9   8   4         16.96        235.53       166.88 o                         
 -13   9   4         10.34        137.11       200.39 o                         
 -12   9   4        125.50        274.25       196.50 o                         
 -11   9   4        130.63         85.95       169.19 o                         
 -10   9   4        659.01        604.53       116.80 o                         
  -9   9   4         68.99        -33.88        91.39 o                         
  -8   9   4        347.06        228.91        86.90 o                         
  -7   9   4        473.42        615.19        85.34 o                         
  -6   9   4        382.90        471.33        73.07 o                         
  -5   9   4        326.79        377.66        74.34 o                         
  -4   9   4        465.58        395.88        75.02 o                         
  -3   9   4       6729.91       6343.06       241.56 o                         
  -2   9   4       5120.54       4807.09       164.42 o                         
  -1   9   4       1932.03       2059.62        86.71 o                         
   0   9   4        889.02        915.39        83.27 o                         
   1   9   4       1793.14       1872.27       134.68 o                         
   2   9   4       3382.59       3469.29       148.85 o                         
   3   9   4         17.70         90.26        83.45 o                         
   4   9   4        806.29        848.95        61.73 o                         
   5   9   4        633.22        688.82        98.57 o                         
   6   9   4        391.21        569.01       108.53 o                         
   7   9   4        190.83        191.97       143.49 o                         
   8   9   4        229.48        297.99       290.19 o                         
   9   9   4        164.87       -160.27       160.27 o                         
 -12  10   4         92.05       -164.72       186.96 o                         
 -11  10   4         61.78         18.31       138.46 o                         
 -10  10   4         17.88        -90.37       123.61 o                         
  -9  10   4        295.35         17.24        94.78 o                         
  -8  10   4        117.53         50.65        84.78 o                         
  -7  10   4        705.24        601.81       106.23 o                         
  -6  10   4        670.62        726.26        86.84 o                         
  -5  10   4        928.39        944.76       110.90 o                         
  -4  10   4       1573.31       1551.42       102.94 o                         
  -3  10   4        683.64        761.20        75.14 o                         
  -2  10   4       1316.21       1281.98        71.37 o                         
  -1  10   4       1292.62       1352.07        75.98 o                         
   0  10   4       1953.85       2050.69       102.74 o                         
   1  10   4       1245.33       1111.74       118.56 o                         
   2  10   4        435.64        503.03        64.41 o                         
   3  10   4        829.43        784.66       109.56 o                         
   4  10   4        381.73        434.21        53.51 o                         
   5  10   4          7.11        -44.72        84.34 o                         
   6  10   4         71.52         16.74       132.16 o                         
   7  10   4         90.33        223.54       159.73 o                         
   8  10   4        248.45        359.02       176.97 o                         
   9  10   4          6.04        271.06       183.88 o                         
 -12  11   4         47.68        -94.12       200.52 o                         
 -11  11   4         67.97       -173.06       176.49 o                         
 -10  11   4         78.75        154.88       128.24 o                         
  -9  11   4        161.58        170.58       104.33 o                         
  -8  11   4        495.34        580.54       102.51 o                         
  -7  11   4        182.24        178.23        82.15 o                         
  -6  11   4        785.75        855.91        89.05 o                         
  -5  11   4       1135.21       1105.39        99.54 o                         
  -4  11   4       1142.72       1154.92        93.90 o                         
  -3  11   4       2079.43       2187.75       119.02 o                         
  -2  11   4       1990.08       2074.84        93.86 o                         
  -1  11   4        399.20        421.01        60.01 o                         
   0  11   4       3706.74       3537.56       155.99 o                         
   1  11   4        820.10        741.76       110.28 o                         
   2  11   4        893.67       1052.58       119.72 o                         
   3  11   4       1014.42       1038.29        90.68 o                         
   4  11   4        517.37        531.02        85.25 o                         
   5  11   4        447.35        503.08       198.99 o                         
   6  11   4         84.72        148.32       147.03 o                         
   7  11   4        228.70        322.68       163.68 o                         
   8  11   4         93.30        -76.60       168.26 o                         
   9  11   4         11.35        -95.29       259.31 o                         
 -12  12   4         71.67        103.13       211.33 o                         
 -11  12   4        126.16         -1.67       189.15 o                         
 -10  12   4         32.87        -57.09       133.76 o                         
  -9  12   4         84.23        -98.91        98.91 o                         
  -8  12   4         50.83       -103.96       133.77 o                         
  -7  12   4       1055.47       1205.86       109.40 o                         
  -6  12   4         86.10         38.69        75.40 o                         
  -5  12   4        708.50        840.68        95.28 o                         
  -4  12   4       1468.10       1555.96       110.19 o                         
  -3  12   4       1440.28       1436.28       100.73 o                         
  -2  12   4       2355.81       2444.81       125.84 o                         
  -1  12   4       1866.00       1989.88       122.18 o                         
   0  12   4        134.33        128.32        57.83 o                         
   1  12   4        229.74        299.17       153.48 o                         
   2  12   4        576.22        550.18       118.69 o                         
   3  12   4       1564.43       1479.91       153.81 o                         
   4  12   4        606.13        542.42       148.55 o                         
   5  12   4        528.36        657.52       157.52 o                         
   6  12   4        141.31        194.70       157.14 o                         
   7  12   4        653.14        581.14       186.21 o                         
   8  12   4         17.45         27.72       180.74 o                         
 -11  13   4         74.78       -192.16       192.16 o                         
 -10  13   4        171.23         11.17       136.59 o                         
  -9  13   4         21.93         34.37       124.40 o                         
  -8  13   4        525.52        527.71       109.29 o                         
  -7  13   4        290.38        236.33       100.74 o                         
  -6  13   4         38.94        127.38        89.94 o                         
  -5  13   4        171.95        128.32        82.58 o                         
  -4  13   4        763.30        795.51       118.41 o                         
  -3  13   4       1079.07       1147.63        96.71 o                         
  -2  13   4        301.86        308.11        71.87 o                         
  -1  13   4       1199.37       1178.90       111.95 o                         
   0  13   4        509.21        569.80        74.16 o                         
   1  13   4       1095.98       1199.99       324.50 o                         
   2  13   4         84.02        150.21       110.45 o                         
   3  13   4        914.74        784.36       143.18 o                         
   4  13   4        406.20        487.76       168.89 o                         
   5  13   4        261.18        576.91       228.53 o                         
   6  13   4          2.09        100.69       160.48 o                         
   7  13   4        115.05        225.68       181.21 o                         
   8  13   4         82.43        -24.60       188.17 o                         
 -11  14   4        117.12        -31.07       206.75 o                         
 -10  14   4         87.55       -177.20       442.37 o                         
  -9  14   4        211.96         67.08       140.34 o                         
  -8  14   4         61.03        -45.52       116.19 o                         
  -7  14   4       1251.63       1651.02       126.55 o                         
  -6  14   4        112.72         79.02        95.51 o                         
  -5  14   4         28.22         79.59        85.19 o                         
  -4  14   4        477.80        512.28        93.60 o                         
  -3  14   4         57.11         81.03        75.28 o                         
  -2  14   4         84.67        122.62       133.65 o                         
  -1  14   4       1369.59       1465.05       122.28 o                         
   0  14   4        134.95        230.01        72.24 o                         
   1  14   4       1043.26       1028.99       137.99 o                         
   2  14   4        501.41        365.18       123.44 o                         
   3  14   4         92.91        204.42       154.72 o                         
   4  14   4        552.50        727.66       162.36 o                         
   5  14   4        384.47        237.59       164.87 o                         
   6  14   4        231.42        127.28       171.22 o                         
   7  14   4        548.65        601.45       229.82 o                         
 -10  15   4         65.17       -163.97       194.06 o                         
  -9  15   4        208.88        248.70       142.24 o                         
  -8  15   4        825.30        933.18       148.98 o                         
  -7  15   4        552.87        775.18       152.28 o                         
  -6  15   4        370.05        400.93       108.67 o                         
  -5  15   4        473.64        712.08       145.60 o                         
  -4  15   4        326.03        426.81        93.02 o                         
  -3  15   4        165.18        285.49        86.00 o                         
  -2  15   4        843.80        757.64       113.35 o                         
  -1  15   4        435.01        531.22       180.10 o                         
   0  15   4        300.89        333.60        79.28 o                         
   1  15   4       1290.67       1432.04       154.63 o                         
   2  15   4        604.06        686.74       205.17 o                         
   3  15   4       1080.07       1286.41       172.35 o                         
   4  15   4        356.55        787.68       163.79 o                         
   5  15   4        104.04        214.96       166.82 o                         
   6  15   4        270.42        -23.79       342.35 o                         
   7  15   4         27.78        164.69       198.53 o                         
 -10  16   4         60.48       -123.16       201.23 o                         
  -9  16   4        202.39         24.96       276.64 o                         
  -8  16   4         30.93        -26.18       149.35 o                         
  -7  16   4        785.29        872.00       162.04 o                         
  -6  16   4        134.25         70.30       130.76 o                         
  -5  16   4        137.45        108.08       112.99 o                         
  -4  16   4        239.63        310.75        96.90 o                         
  -3  16   4        502.99        673.00       133.67 o                         
  -2  16   4       1872.09       2161.85       221.31 o                         
  -1  16   4        246.30        259.31       123.01 o                         
   0  16   4        206.70        256.15        85.84 o                         
   1  16   4        198.82        219.35       124.89 o                         
   2  16   4        667.70        827.67       157.59 o                         
   3  16   4         19.82        219.82       145.31 o                         
   4  16   4        191.36        233.50       156.90 o                         
   5  16   4        400.52        422.85       182.71 o                         
   6  16   4        289.36         68.14       184.13 o                         
  -9  17   4        163.37        499.93       294.39 o                         
  -8  17   4        235.17        467.64       254.32 o                         
  -7  17   4        149.04        120.69       148.53 o                         
  -6  17   4        640.93        720.71       156.40 o                         
  -5  17   4        436.19        409.40       135.90 o                         
  -4  17   4         10.11        170.07       113.79 o                         
  -3  17   4         28.58        -19.74       109.96 o                         
  -2  17   4         46.06        174.81       142.94 o                         
  -1  17   4        235.33        174.70       132.04 o                         
   0  17   4        793.68        813.52       194.12 o                         
   1  17   4        389.58        517.15       141.14 o                         
   2  17   4        637.17        740.73       161.87 o                         
   3  17   4        444.49        507.91       163.38 o                         
   4  17   4        196.85        397.18       224.74 o                         
   5  17   4         56.68        134.25       183.14 o                         
  -8  18   4        200.33        490.06       279.65 o                         
  -7  18   4         90.24        305.29       236.68 o                         
  -6  18   4         57.80        286.09       212.18 o                         
  -5  18   4        285.01        412.64       196.50 o                         
  -4  18   4        285.31        315.78       130.18 o                         
  -3  18   4        372.79        210.21       165.57 o                         
  -2  18   4        518.95        598.65       166.61 o                         
  -1  18   4         73.37        257.64       148.34 o                         
   1  18   4        276.85        534.30       151.59 o                         
   2  18   4         94.90        117.60       149.82 o                         
   3  18   4        372.18        636.29       290.91 o                         
   4  18   4         50.00         44.48       168.82 o                         
   5  18   4        199.38        383.43       193.93 o                         
  -7  19   4         90.07         27.82       232.94 o                         
  -6  19   4        140.77        306.12       226.09 o                         
  -5  19   4         33.69        152.70       194.43 o                         
  -4  19   4         12.51         11.52       179.89 o                         
  -3  19   4        186.25        165.15       177.92 o                         
  -2  19   4        275.90        401.62       171.38 o                         
   1  19   4        244.18        353.44       152.63 o                         
   2  19   4        292.71        565.99       171.91 o                         
   3  19   4        142.62        132.73       165.24 o                         
   4  19   4         20.88         11.59       180.79 o                         
  -6  20   4         42.92        301.45       224.74 o                         
  -5  20   4        230.74        286.40       209.69 o                         
  -4  20   4         76.83         30.83       188.61 o                         
  -3  20   4        107.48        321.90       190.38 o                         
   2  20   4        343.22        713.37       187.00 o                         
  -4  21   4          0.63        -31.97       198.48 o                         
  -2 -21   5        232.27        -11.63       204.91 o                         
  -5 -20   5         55.85        -10.59       199.51 o                         
  -4 -20   5         43.28        144.46       176.50 o                         
  -3 -20   5        154.25        153.76       300.67 o                         
  -2 -20   5         19.11       -112.64       176.99 o                         
  -1 -20   5         12.50       -141.61       148.60 o                         
   0 -20   5         78.03         94.79       160.43 o                         
   1 -20   5        274.74        131.21       156.21 o                         
  -7 -19   5        101.24         68.51       196.81 o                         
  -6 -19   5         30.74        179.27       195.26 o                         
  -5 -19   5         23.02        -63.94       187.78 o                         
  -4 -19   5         29.35        -36.74       197.70 o                         
  -3 -19   5        363.31        420.60       306.80 o                         
  -2 -19   5       1171.06       1310.27       185.68 o                         
  -1 -19   5          8.26        121.32       148.99 o                         
   0 -19   5         58.02        122.27       145.28 o                         
   1 -19   5        356.92        244.93       253.65 o                         
   2 -19   5          8.47        -14.05       196.19 o                         
   3 -19   5         50.58       -158.82       197.75 o                         
  -8 -18   5         14.92          8.72       203.25 o                         
  -7 -18   5         90.94        215.60       191.83 o                         
  -6 -18   5        213.02        399.24       199.41 o                         
  -5 -18   5        112.77        122.91       181.97 o                         
  -4 -18   5        150.17        104.68       162.72 o                         
  -3 -18   5        271.01        193.18       182.28 o                         
  -2 -18   5        148.90         49.33       136.16 o                         
  -1 -18   5        102.38        117.07       134.17 o                         
   0 -18   5         33.27         -6.78       129.51 o                         
   1 -18   5        179.37         90.05       136.14 o                         
   2 -18   5        231.83        118.75       201.28 o                         
   3 -18   5         74.03        -41.94       202.01 o                         
   4 -18   5        106.64         25.02       211.14 o                         
  -9 -17   5         44.69        113.46       203.04 o                         
  -8 -17   5         86.97        154.05       202.32 o                         
  -7 -17   5        392.09        541.97       203.04 o                         
  -6 -17   5        201.42        134.12       179.69 o                         
  -5 -17   5        662.80        553.39       188.82 o                         
  -4 -17   5        522.17        581.31       163.58 o                         
  -3 -17   5        677.64        854.38       241.40 o                         
  -2 -17   5        223.47        460.74       143.79 o                         
  -1 -17   5        220.85        -34.76       122.33 o                         
   0 -17   5        305.74        266.30       130.48 o                         
   1 -17   5        219.05         14.03       127.39 o                         
   2 -17   5         96.67       -156.33       177.09 o                         
   3 -17   5         24.41        470.96       212.49 o                         
   4 -17   5         61.06        111.80       202.63 o                         
   5 -17   5        104.50         98.10       217.58 o                         
 -10 -16   5         72.02       -178.34       205.33 o                         
  -9 -16   5        177.02        201.80       203.67 o                         
  -8 -16   5        570.44        505.95       201.49 o                         
  -7 -16   5        580.98        519.23       200.86 o                         
  -6 -16   5         33.62         73.91       171.80 o                         
  -5 -16   5         15.20         33.32       159.34 o                         
  -4 -16   5        152.87        223.29       163.60 o                         
  -3 -16   5       1192.41       1266.16       166.76 o                         
  -2 -16   5        261.32        306.40       126.17 o                         
  -1 -16   5        230.49        157.19       119.66 o                         
   0 -16   5        454.53        424.16       126.08 o                         
   1 -16   5        310.60        504.16       248.15 o                         
   2 -16   5         71.26        104.95       172.63 o                         
   3 -16   5         64.22         35.09       176.88 o                         
   4 -16   5         30.35         79.41       194.63 o                         
   5 -16   5         22.04       -202.52       202.52 o                         
 -10 -15   5         70.16        131.52       198.99 o                         
  -9 -15   5         86.83        399.96       203.87 o                         
  -8 -15   5        519.92        501.07       199.41 o                         
  -7 -15   5         18.11        -68.51       161.00 o                         
  -6 -15   5        327.22        458.61       178.65 o                         
  -5 -15   5        335.44        207.71       108.53 o                         
  -4 -15   5        594.66        405.57       163.39 o                         
  -3 -15   5        933.33       1020.42       148.65 o                         
  -2 -15   5          7.26         52.56       126.54 o                         
  -1 -15   5         21.58        -25.43       106.25 o                         
   0 -15   5        298.23        230.16       113.54 o                         
   1 -15   5         14.36         -6.44       155.71 o                         
   2 -15   5        370.83        553.07       185.40 o                         
   3 -15   5         70.82        -54.81       167.54 o                         
   4 -15   5         77.70         22.21       184.36 o                         
   5 -15   5         20.12        -19.10       199.93 o                         
   6 -15   5         59.81        -15.05       217.37 o                         
 -11 -14   5         17.99        112.52       210.62 o                         
 -10 -14   5         87.17        173.56       206.88 o                         
  -9 -14   5          7.19       -176.16       176.16 o                         
  -8 -14   5        812.43        797.74       198.58 o                         
  -7 -14   5        391.44        287.33       179.06 o                         
  -6 -14   5        181.73        163.29       156.43 o                         
  -5 -14   5        339.19        300.31       155.60 o                         
  -4 -14   5       1796.02       2001.20       110.27 o                         
  -3 -14   5        711.36        669.87        72.87 o                         
  -2 -14   5        217.86        163.59        57.75 o                         
  -1 -14   5        234.49         61.09       102.47 o                         
   0 -14   5        234.33        104.79       108.01 o                         
   1 -14   5        159.73        162.46       157.47 o                         
   2 -14   5        569.01        342.97       170.03 o                         
   3 -14   5        861.74        928.54       209.38 o                         
   4 -14   5        619.85        908.61       218.51 o                         
   5 -14   5        115.60        237.09       203.56 o                         
   6 -14   5        157.26        171.69       209.89 o                         
   7 -14   5         73.21        134.74       231.17 o                         
 -11 -13   5        202.73        550.69       234.60 o                         
 -10 -13   5         49.03        -60.62       191.62 o                         
  -9 -13   5        413.44        513.52       191.62 o                         
  -8 -13   5        728.67        669.54       198.99 o                         
  -7 -13   5        753.08        731.20       182.70 o                         
  -6 -13   5        154.65        -84.91       145.64 o                         
  -5 -13   5        201.75        191.31       145.22 o                         
  -4 -13   5       1983.51       1941.88       105.12 o                         
  -3 -13   5       1292.38       1363.20       101.14 o                         
  -2 -13   5        448.34        481.41        59.14 o                         
  -1 -13   5       1879.80       1897.53        90.51 o                         
   0 -13   5        318.88        420.98       109.72 o                         
   1 -13   5          3.19        -66.23       130.90 o                         
   2 -13   5        288.81        478.65       164.01 o                         
   3 -13   5         41.83        142.63       161.83 o                         
   4 -13   5        297.66        166.40       177.30 o                         
   5 -13   5          3.49        -38.72       183.53 o                         
   6 -13   5         83.03         32.70       199.93 o                         
   7 -13   5        514.88        749.47       257.44 o                         
 -12 -12   5         70.48        209.69       228.48 o                         
 -11 -12   5          4.22        -70.17       205.33 o                         
 -10 -12   5        157.18        -36.64       179.79 o                         
  -9 -12   5        226.39        123.01       173.98 o                         
  -8 -12   5        196.62         61.66       165.57 o                         
  -7 -12   5       2156.72       1875.66       234.60 o                         
  -6 -12   5       1098.83        963.73       181.76 o                         
  -5 -12   5        239.02        280.73        59.22 o                         
  -4 -12   5       1058.83       1082.78       152.91 o                         
  -3 -12   5        486.70        445.74        72.59 o                         
  -2 -12   5        125.32        125.19        61.43 o                         
  -1 -12   5        189.39        141.66        43.85 o                         
   0 -12   5        286.11        315.95        73.57 o                         
   1 -12   5       1121.75       1040.75       184.77 o                         
   2 -12   5        983.94        874.56       177.30 o                         
   3 -12   5         22.93        197.23       149.89 o                         
   4 -12   5        223.39        204.60       169.93 o                         
   5 -12   5        256.40         85.12       181.45 o                         
   6 -12   5        445.91        455.81       209.79 o                         
   7 -12   5        157.49        254.53       229.31 o                         
 -12 -11   5         50.23        196.40       226.19 o                         
 -11 -11   5        355.36        446.67       223.18 o                         
 -10 -11   5        394.32        425.81       200.14 o                         
  -9 -11   5        714.37        609.23       189.24 o                         
  -8 -11   5        447.37        151.56       164.95 o                         
  -7 -11   5        442.21        483.42       159.86 o                         
  -6 -11   5        350.14        326.57       145.43 o                         
  -5 -11   5       1427.51       1378.96       120.47 o                         
  -4 -11   5       3348.66       3281.60       183.37 o                         
  -3 -11   5       6100.40       5994.90       219.83 o                         
  -2 -11   5        522.02        643.75        64.05 o                         
  -1 -11   5       2231.51       2293.96       164.92 o                         
   0 -11   5        219.89        221.31        36.90 o                         
   1 -11   5       3432.55       3397.20       290.08 o                         
   2 -11   5       1306.99       1009.92       180.72 o                         
   3 -11   5       1668.76       1773.41       232.11 o                         
   4 -11   5       1152.60       1579.29       219.03 o                         
   5 -11   5        183.61        331.55       182.59 o                         
   6 -11   5        191.26         72.35       199.62 o                         
   7 -11   5        513.24        573.42       231.17 o                         
   8 -11   5        105.07         65.50       222.56 o                         
 -12 -10   5        108.92        339.86       226.50 o                         
 -11 -10   5        324.66        538.75       219.65 o                         
 -10 -10   5        433.79        391.03       195.67 o                         
  -9 -10   5        359.89        184.77       171.80 o                         
  -8 -10   5        785.00        705.46       189.55 o                         
  -7 -10   5        891.63        647.64       168.79 o                         
  -6 -10   5       2650.49       2371.85       247.89 o                         
  -5 -10   5       1044.72       1181.51       169.62 o                         
  -4 -10   5       2324.88       2230.21       117.36 o                         
  -3 -10   5         77.52         77.60        49.60 o                         
  -2 -10   5       2029.92       1890.19       110.65 o                         
  -1 -10   5        610.37        629.90        65.12 o                         
   0 -10   5       1819.51       1837.78        85.44 o                         
   1 -10   5       1586.22       1383.52       179.79 o                         
   2 -10   5       1789.92       1436.46       204.91 o                         
   3 -10   5       2718.98       3084.89       287.54 o                         
   4 -10   5       1003.23       1200.40       203.77 o                         
   5 -10   5        202.06        118.86       167.02 o                         
   6 -10   5        170.64        111.07       192.87 o                         
   7 -10   5         24.28        -94.57       206.36 o                         
   8 -10   5          3.24       -205.53       205.53 o                         
 -13  -9   5         73.58        368.40       234.60 o                         
 -12  -9   5        201.60        211.35       219.96 o                         
 -11  -9   5        229.42        401.93       217.47 o                         
 -10  -9   5         12.76        -71.94       181.66 o                         
  -9  -9   5        406.81        225.98       171.59 o                         
  -8  -9   5       2393.67       2234.72       257.44 o                         
  -7  -9   5       1284.17       1467.91       194.95 o                         
  -6  -9   5       1140.19       1259.37       170.66 o                         
  -5  -9   5        560.76        718.25        98.85 o                         
  -4  -9   5        466.66        569.47        49.12 o                         
  -3  -9   5       2785.96       2644.75        99.86 o                         
  -2  -9   5       1653.07       1625.53        65.40 o                         
  -1  -9   5       1458.31       1330.68        54.86 o                         
   0  -9   5       4054.14       4026.28       147.34 o                         
   1  -9   5       3338.44       3056.09       390.83 o                         
   2  -9   5        596.42        558.47       147.82 o                         
   3  -9   5        623.55        871.65       168.27 o                         
   4  -9   5        467.56        290.55       163.08 o                         
   5  -9   5        286.51        213.42       170.34 o                         
   6  -9   5       1076.03       1260.72       230.45 o                         
   7  -9   5       1174.62        813.00       227.23 o                         
   8  -9   5        109.14        455.29       235.43 o                         
 -13  -8   5         48.74       -199.93       199.93 o                         
 -12  -8   5        232.84        200.76       215.91 o                         
 -11  -8   5        209.22        338.20       208.96 o                         
 -10  -8   5         26.57        129.76       178.03 o                         
  -9  -8   5        590.40        604.46       193.18 o                         
  -8  -8   5        285.22        -54.60       143.87 o                         
  -7  -8   5        262.75        207.20       139.41 o                         
  -6  -8   5        340.36        372.94        97.57 o                         
  -5  -8   5       4479.29       4534.07       192.42 o                         
  -4  -8   5       3798.23       3614.82       130.76 o                         
  -3  -8   5       2000.10       1971.64        90.93 o                         
  -2  -8   5        912.39        971.87        47.21 o                         
  -1  -8   5       1888.46       1725.72       121.30 o                         
   0  -8   5       5435.55       5284.28       162.77 o                         
   1  -8   5        908.50        912.86       122.65 o                         
   2  -8   5       9234.54       8921.84       414.88 o                         
   3  -8   5       2947.55       2573.96       268.96 o                         
   4  -8   5       1666.67       1742.16       224.63 o                         
   5  -8   5        118.78        152.39       157.78 o                         
   6  -8   5        123.54       -115.12       173.67 o                         
   7  -8   5         46.20        314.95       194.84 o                         
   8  -8   5         15.14        250.07       220.27 o                         
   9  -8   5        115.96         37.58       219.65 o                         
 -13  -7   5        398.98        349.82       231.17 o                         
 -12  -7   5         43.47        148.23       216.85 o                         
 -11  -7   5        545.68        505.64       208.96 o                         
 -10  -7   5        391.97        201.49       182.07 o                         
  -9  -7   5        526.12        567.61       185.19 o                         
  -8  -7   5       1514.25       1414.14       211.45 o                         
  -7  -7   5         94.64        182.59       135.36 o                         
  -6  -7   5        667.39        528.60        98.69 o                         
  -5  -7   5       1335.48       1138.68        87.29 o                         
  -4  -7   5        568.00        623.34       102.56 o                         
  -3  -7   5        780.68        900.26        50.08 o                         
  -2  -7   5       2078.41       2025.48        98.08 o                         
  -1  -7   5       2924.22       2823.59       103.62 o                         
   0  -7   5        475.43        493.47        39.07 o                         
   1  -7   5       3559.90       3185.45       149.06 o                         
   2  -7   5       2655.83       2405.70       199.85 o                         
   3  -7   5         61.59         14.35        84.67 o                         
   4  -7   5       1604.75       1534.86       214.77 o                         
   5  -7   5       1073.67       1017.60       206.57 o                         
   6  -7   5         62.42       -161.42       161.42 o                         
   7  -7   5         20.10       -164.53       178.86 o                         
   8  -7   5        465.48        924.39       243.32 o                         
   9  -7   5         52.33         86.26       223.39 o                         
 -13  -6   5         17.47         45.99       221.52 o                         
 -12  -6   5        155.25        400.48       219.55 o                         
 -11  -6   5        172.36         73.18       194.74 o                         
 -10  -6   5        198.41         62.80       175.74 o                         
  -9  -6   5        632.29        687.52        89.90 o                         
  -8  -6   5        203.42        156.80       133.70 o                         
  -7  -6   5       1373.04       1416.12       137.50 o                         
  -6  -6   5        435.42        342.09        88.31 o                         
  -5  -6   5       1320.32       1202.39       143.28 o                         
  -4  -6   5       1155.65       1149.75        87.47 o                         
  -3  -6   5       4336.61       4129.06       130.14 o                         
  -2  -6   5        382.71        442.29        34.25 o                         
  -1  -6   5       1404.08       1508.95        86.52 o                         
   0  -6   5         33.22         16.80        25.91 o                         
   1  -6   5       1507.08       1551.05        92.34 o                         
   2  -6   5       3646.33       3588.55       203.49 o                         
   3  -6   5        836.20        862.36       147.21 o                         
   4  -6   5        304.49        409.51       148.86 o                         
   5  -6   5        565.91        482.59       172.84 o                         
   6  -6   5         70.05          1.66       167.75 o                         
   7  -6   5        403.09        491.21       206.68 o                         
   8  -6   5         88.59        207.20       212.28 o                         
   9  -6   5        208.75         55.95       223.08 o                         
 -14  -5   5          0.77        429.75       259.20 o                         
 -13  -5   5        391.24        892.83       252.97 o                         
 -12  -5   5        252.61        259.51       217.16 o                         
 -11  -5   5        348.31        235.53       199.51 o                         
 -10  -5   5        125.24         39.72        88.38 o                         
  -9  -5   5        536.78        584.51        93.40 o                         
  -8  -5   5       2278.81       2439.40       246.80 o                         
  -7  -5   5         78.50        -40.08       134.17 o                         
  -6  -5   5       1942.76       1947.66       235.48 o                         
  -5  -5   5        486.68        629.93        85.37 o                         
  -4  -5   5       2655.75       2493.87       154.57 o                         
  -3  -5   5       4738.93       4559.90       124.67 o                         
  -2  -5   5       4854.99       4821.34       130.32 o                         
  -1  -5   5       3958.61       4031.62       102.23 o                         
   0  -5   5       3704.87       3867.92       117.69 o                         
   1  -5   5      11189.54      10913.29       390.89 o                         
   2  -5   5        284.99        278.46        59.56 o                         
   3  -5   5       2481.29       2653.48       163.67 o                         
   4  -5   5        610.95        489.96       158.41 o                         
   5  -5   5        101.51         84.91       158.82 o                         
   6  -5   5        124.90       -148.55       148.55 o                         
   7  -5   5        371.62        746.36       211.56 o                         
   8  -5   5         60.75       -109.20       190.48 o                         
   9  -5   5          3.68       -129.76       214.05 o                         
 -14  -4   5         35.27        209.69       251.52 o                         
 -13  -4   5         52.03        206.26       241.45 o                         
 -12  -4   5       1066.46       1543.38       282.66 o                         
 -11  -4   5        423.32        319.93        96.51 o                         
 -10  -4   5         37.61         56.98        83.35 o                         
  -9  -4   5       2052.62       2180.05       155.92 o                         
  -8  -4   5        428.78        382.54        73.18 o                         
  -7  -4   5       4172.24       3746.01       204.81 o                         
  -6  -4   5       1472.78       1396.91       229.05 o                         
  -5  -4   5        947.82        781.10       109.09 o                         
  -4  -4   5       8402.55       8359.15       292.19 o                         
  -3  -4   5       1857.05       1879.20        72.87 o                         
  -2  -4   5       2292.19       2107.43        65.82 o                         
  -1  -4   5        682.68        737.36        36.63 o                         
   0  -4   5       4094.86       4177.71       124.25 o                         
   1  -4   5       2124.88       2254.28       143.95 o                         
   2  -4   5       2844.52       2601.19       241.74 o                         
   3  -4   5       1279.08       1537.15       118.70 o                         
   4  -4   5        522.83        815.60       169.41 o                         
   5  -4   5        325.44        191.00        63.74 o                         
   6  -4   5        439.01        292.11       178.96 o                         
   7  -4   5        113.90          1.97       181.87 o                         
   8  -4   5        420.81        178.03       207.51 o                         
   9  -4   5         35.47         80.76       225.15 o                         
 -14  -3   5          0.70        307.99       261.69 o                         
 -13  -3   5        305.16        392.07       240.00 o                         
 -12  -3   5        324.83        507.40       231.69 o                         
 -11  -3   5        530.39        396.70       102.20 o                         
 -10  -3   5        383.73        532.26       127.44 o                         
  -9  -3   5       3708.26       3559.31       178.01 o                         
  -8  -3   5        708.31        777.32        81.93 o                         
  -7  -3   5        197.77        216.17        51.99 o                         
  -6  -3   5       1519.62       1427.10       104.73 o                         
  -5  -3   5        727.46        623.59        87.44 o                         
  -4  -3   5       6847.05       6805.71       219.21 o                         
  -3  -3   5      16852.79      16505.46       398.31 o                         
  -2  -3   5        740.64        785.41        32.11 o                         
  -1  -3   5       6628.15       6365.69       150.50 o                         
   0  -3   5        306.23        317.35        40.00 o                         
   1  -3   5       1022.12        991.89        67.70 o                         
   2  -3   5       1398.43       1468.37       240.83 o                         
   3  -3   5       1320.40       1240.01       110.52 o                         
   4  -3   5       1702.95       1809.00       120.10 o                         
   5  -3   5       3843.28       3871.77       200.32 o                         
   6  -3   5        137.01         22.82        98.10 o                         
   7  -3   5        589.50        921.69       216.33 o                         
   8  -3   5        458.12        772.00       233.56 o                         
   9  -3   5         97.13       -197.02       197.02 o                         
  10  -3   5         31.07        161.21       239.06 o                         
 -14  -2   5          6.51        260.34       251.21 o                         
 -13  -2   5        207.04         90.62       231.69 o                         
 -12  -2   5        453.06        488.63       137.10 o                         
 -11  -2   5        391.43        301.25       103.07 o                         
 -10  -2   5         40.41         90.48        86.23 o                         
  -9  -2   5        779.38        800.98        98.06 o                         
  -8  -2   5       3288.31       3421.08       313.08 o                         
  -7  -2   5       4055.98       3875.09       174.45 o                         
  -6  -2   5       3373.17       3089.71       277.25 o                         
  -5  -2   5       4654.56       4600.52       172.75 o                         
  -4  -2   5      19042.89      18620.31       558.42 o                         
  -3  -2   5       3414.86       3387.95        87.07 o                         
  -2  -2   5       3552.09       3520.95        90.29 o                         
  -1  -2   5       4567.15       4519.34       101.00 o                         
   0  -2   5       9374.16       9502.26       290.56 o                         
   1  -2   5       4427.05       4722.57       156.31 o                         
   2  -2   5      10980.12      10658.35       472.88 o                         
   3  -2   5       2020.99       1800.14       117.83 o                         
   4  -2   5        176.10         66.19        70.28 o                         
   5  -2   5       1227.79       1115.81       105.88 o                         
   6  -2   5        842.22        833.01       109.10 o                         
   7  -2   5         66.49       -174.50       174.50 o                         
   8  -2   5        875.49       1112.79       248.30 o                         
   9  -2   5        132.22        130.90       218.61 o                         
  10  -2   5        175.80        218.93       233.25 o                         
 -14  -1   5         48.67        -73.60       245.08 o                         
 -13  -1   5         80.29        -97.06       234.91 o                         
 -12  -1   5        341.98        546.87       138.48 o                         
 -11  -1   5        650.04        610.05       113.55 o                         
 -10  -1   5          1.34         84.90       100.69 o                         
  -9  -1   5       3076.03       3131.47       167.11 o                         
  -8  -1   5       4631.30       4718.07       284.12 o                         
  -7  -1   5        455.32        445.74        69.20 o                         
  -6  -1   5       5173.13       5266.55       259.06 o                         
  -5  -1   5        167.15        189.62        42.74 o                         
  -4  -1   5       4393.96       4272.41       132.18 o                         
  -3  -1   5      19272.58      18977.73       452.70 o                         
  -2  -1   5       4347.69       4420.35       107.60 o                         
  -1  -1   5      16453.41      17012.52       354.22 o                         
   0  -1   5       3165.00       2998.62       105.76 o                         
   1  -1   5       2005.21       2014.51        82.77 o                         
   2  -1   5        576.23        599.95       105.41 o                         
   3  -1   5       1384.18       1403.20       262.94 o                         
   4  -1   5        142.06         85.75        65.67 o                         
   5  -1   5         60.79         19.18        76.76 o                         
   6  -1   5       1359.40       1481.41       311.21 o                         
   7  -1   5       3877.68       3659.93       232.85 o                         
   8  -1   5        187.92        636.43       221.00 o                         
   9  -1   5         73.69        366.23       230.03 o                         
  10  -1   5        504.10        635.29       253.18 o                         
 -14   0   5         30.70       -223.80       223.80 o                         
 -13   0   5        667.61        768.52       162.09 o                         
 -12   0   5        226.91        450.68       358.91 o                         
 -11   0   5         86.91        123.36       103.53 o                         
 -10   0   5         46.51        107.84       207.97 o                         
  -9   0   5       1176.17       1237.34       114.30 o                         
  -8   0   5       3194.65       2889.16       155.88 o                         
  -7   0   5         26.44        -52.92        52.92 o                         
  -6   0   5       4331.10       4413.54       211.26 o                         
  -5   0   5        944.63        780.78        71.99 o                         
  -4   0   5      11814.25      11280.05       279.51 o                         
  -3   0   5       4162.64       4137.98       122.14 o                         
  -2   0   5        412.95        419.90        31.57 o                         
  -1   0   5         10.15         33.77        18.79 o                         
   0   0   5       8589.80       8288.94       252.67 o                         
   1   0   5         23.24         71.22        30.55 o                         
   2   0   5        469.82        535.64        71.71 o                         
   3   0   5       3736.68       3577.09       311.88 o                         
   4   0   5      10299.08       9360.79       426.19 o                         
   5   0   5          1.60        -57.38        76.68 o                         
   6   0   5         78.70        114.02        91.18 o                         
   7   0   5        282.07        381.31       116.39 o                         
   8   0   5        314.56       -179.06       179.06 o                         
   9   0   5        201.84        149.27       217.58 o                         
  10   0   5        106.04        515.50       252.87 o                         
 -14   1   5         49.37       -141.80       255.98 o                         
 -13   1   5         81.97        356.26       153.11 o                         
 -12   1   5        348.16        562.60       226.61 o                         
 -11   1   5        659.87        538.85       115.14 o                         
 -10   1   5          1.62        -70.29        90.82 o                         
  -9   1   5       3088.77       3053.53       171.90 o                         
  -8   1   5       4616.51       4688.49       211.84 o                         
  -7   1   5        462.73        510.88        60.06 o                         
  -6   1   5       5171.55       5204.35       179.16 o                         
  -5   1   5        146.74        166.41        39.14 o                         
  -4   1   5       4447.14       4549.44       120.87 o                         
  -3   1   5      18979.38      18650.89       495.53 o                         
  -2   1   5       4389.37       4482.52       127.85 o                         
  -1   1   5      16420.08      17060.28       379.13 o                         
   0   1   5       3150.27       3036.87        92.47 o                         
   1   1   5       2029.25       2070.43        68.95 o                         
   2   1   5        568.76        624.31        53.17 o                         
   3   1   5       1377.78       1346.79       157.68 o                         
   4   1   5        137.80        151.26        74.93 o                         
   5   1   5         56.84         41.61        85.74 o                         
   6   1   5       1365.57       1563.56       141.87 o                         
   7   1   5       3874.29       4066.31       244.32 o                         
   8   1   5        190.96        149.60       126.82 o                         
   9   1   5         73.41          8.82       215.60 o                         
  10   1   5        497.97        674.42       262.94 o                         
 -14   2   5          6.43       -154.45       154.45 o                         
 -13   2   5        202.29        204.88       214.88 o                         
 -12   2   5        451.61        623.35       155.40 o                         
 -11   2   5        388.97        666.30       191.35 o                         
 -10   2   5         42.96         13.55        96.00 o                         
  -9   2   5        791.50        814.33       108.01 o                         
  -8   2   5       3300.08       3554.20       226.52 o                         
  -7   2   5       4046.63       4088.14       140.13 o                         
  -6   2   5       3406.75       3261.69       123.51 o                         
  -5   2   5       4618.13       4521.78       137.53 o                         
  -4   2   5      19146.93      19103.35       502.36 o                         
  -3   2   5       3409.62       3291.35       116.35 o                         
  -2   2   5       3676.08       3738.51        99.37 o                         
  -1   2   5       4603.44       4410.45       128.69 o                         
   0   2   5       9456.11       9500.22       254.28 o                         
   1   2   5       4405.32       4655.60       121.52 o                         
   2   2   5      10947.80      10640.24       288.75 o                         
   3   2   5       2006.35       1982.52        98.78 o                         
   4   2   5        168.24        247.67       120.47 o                         
   5   2   5       1203.25       1188.92       122.05 o                         
   6   2   5        860.32       1003.51       129.20 o                         
   7   2   5         64.35         72.31       111.52 o                         
   8   2   5        872.83        885.31       155.18 o                         
   9   2   5        130.52        680.24       237.82 o                         
  10   2   5        178.82        223.08       241.45 o                         
 -14   3   5          0.76       -150.48       165.23 o                         
 -13   3   5        307.18        230.17       160.95 o                         
 -12   3   5        325.91        347.44       153.09 o                         
 -11   3   5        535.36        721.81       126.38 o                         
 -10   3   5        384.19        453.20       143.43 o                         
  -9   3   5       3694.57       3607.42       166.34 o                         
  -8   3   5        670.80        675.27        70.77 o                         
  -7   3   5        190.85        115.38        50.26 o                         
  -6   3   5       1561.52       1658.38       100.38 o                         
  -5   3   5        735.11        768.17        57.78 o                         
  -4   3   5       6779.39       6893.74       192.60 o                         
  -3   3   5      16772.71      16402.51       491.12 o                         
  -2   3   5        740.80        683.30        47.86 o                         
  -1   3   5       6585.91       6449.87       196.40 o                         
   0   3   5        331.65        350.18        33.57 o                         
   1   3   5       1019.51       1028.42        42.25 o                         
   2   3   5       1439.81       1536.54        56.76 o                         
   3   3   5       1336.23       1351.37        63.95 o                         
   4   3   5       1734.17       2036.53       284.69 o                         
   5   3   5       3840.54       3322.52       319.82 o                         
   6   3   5        128.91        122.52       117.87 o                         
   7   3   5        579.00        268.52       251.42 o                         
   8   3   5        456.39        320.04       138.78 o                         
   9   3   5         97.02        246.48       147.60 o                         
  10   3   5         30.89       -154.98       221.00 o                         
 -14   4   5         34.88        169.67       322.89 o                         
 -13   4   5         50.65         13.59       159.78 o                         
 -12   4   5       1056.41       1358.34       252.15 o                         
 -11   4   5        421.92        350.34       103.46 o                         
 -10   4   5         38.40        -79.37        88.86 o                         
  -9   4   5       2043.23       2352.48       162.40 o                         
  -8   4   5        426.78        267.94        70.92 o                         
  -7   4   5       4121.39       3956.18       137.24 o                         
  -6   4   5       1479.69       1468.26        87.51 o                         
  -5   4   5        925.28        789.45        76.16 o                         
  -4   4   5       8214.72       7666.92       294.76 o                         
  -3   4   5       1959.63       1837.78        79.31 o                         
  -2   4   5       2249.99       2127.74        87.06 o                         
  -1   4   5        692.21        690.51        71.19 o                         
   0   4   5       4181.50       4065.79       202.28 o                         
   1   4   5       2139.54       2137.37        99.58 o                         
   2   4   5       2739.09       2742.02       118.12 o                         
   3   4   5       1234.60       1316.69       127.57 o                         
   4   4   5        518.04        737.84       125.79 o                         
   5   4   5        326.99        360.01       101.68 o                         
   6   4   5        431.30        387.29       114.57 o                         
   7   4   5        107.97        183.38       106.20 o                         
   8   4   5        414.58        282.02       152.59 o                         
   9   4   5         33.86        -77.41       143.75 o                         
 -14   5   5          0.61        137.96       298.65 o                         
 -13   5   5        393.03        161.54       166.95 o                         
 -12   5   5        250.93        219.64       192.66 o                         
 -11   5   5        352.18        341.51       119.09 o                         
 -10   5   5        132.77         16.38        88.41 o                         
  -9   5   5        527.30        490.33        91.38 o                         
  -8   5   5       2280.43       2315.88       105.10 o                         
  -7   5   5         77.54         62.57        62.63 o                         
  -6   5   5       1988.88       1928.15       101.58 o                         
  -5   5   5        501.06        458.07        69.49 o                         
  -4   5   5       2657.43       2802.42       128.83 o                         
  -3   5   5       4817.74       4659.20       155.56 o                         
  -2   5   5       4939.58       5142.85       164.75 o                         
  -1   5   5       4051.17       3926.02       138.05 o                         
   0   5   5       3633.78       3650.35       263.98 o                         
   1   5   5      11104.46      10902.90       487.92 o                         
   2   5   5        269.13        184.61        57.19 o                         
   3   5   5       2459.99       2356.45       130.62 o                         
   4   5   5        603.28        692.57       219.25 o                         
   5   5   5        108.73        141.90        85.17 o                         
   6   5   5        122.02        102.74        93.18 o                         
   7   5   5        363.03        430.99       112.72 o                         
   8   5   5         60.61        173.50       202.73 o                         
   9   5   5          3.93       -158.55       281.57 o                         
 -13   6   5         17.63        109.00       174.47 o                         
 -12   6   5        153.96          0.83       156.01 o                         
 -11   6   5        172.06        241.07       121.64 o                         
 -10   6   5        197.55        242.86        97.08 o                         
  -9   6   5        626.50        681.00        98.74 o                         
  -8   6   5        204.27        133.62        58.90 o                         
  -7   6   5       1404.05       1326.48       107.97 o                         
  -6   6   5        440.72        421.91        65.24 o                         
  -5   6   5       1355.60       1265.18       143.03 o                         
  -4   6   5       1152.24       1285.65       175.85 o                         
  -3   6   5       4439.84       4484.79       146.64 o                         
  -2   6   5        390.78        376.38        44.47 o                         
  -1   6   5       1373.09       1567.71        71.27 o                         
   0   6   5         28.20        103.56        31.45 o                         
   1   6   5       1570.26       1532.79       159.24 o                         
   2   6   5       3709.53       3731.58       156.78 o                         
   3   6   5        819.39        780.80       100.09 o                         
   4   6   5        288.22        273.47        55.66 o                         
   5   6   5        561.11        348.63        92.95 o                         
   6   6   5         75.77        -31.37        92.03 o                         
   7   6   5        417.65        338.09       138.67 o                         
   8   6   5         89.67        341.15       148.17 o                         
   9   6   5        210.96        194.16       313.23 o                         
 -13   7   5        399.92        248.14       188.39 o                         
 -12   7   5         43.78        -41.42       160.98 o                         
 -11   7   5        544.73        691.00       137.31 o                         
 -10   7   5        393.29        224.54       131.36 o                         
  -9   7   5        528.93        504.54       119.07 o                         
  -8   7   5       1496.85       1581.85       112.58 o                         
  -7   7   5         91.35        -14.78        65.30 o                         
  -6   7   5        697.53        715.05        87.43 o                         
  -5   7   5       1353.48       1206.38        93.27 o                         
  -4   7   5        563.83        500.86        67.27 o                         
  -3   7   5        805.06        805.44        67.35 o                         
  -2   7   5       2195.68       2292.60       121.53 o                         
  -1   7   5       2935.69       2818.41       107.67 o                         
   0   7   5        472.46        433.98        43.20 o                         
   1   7   5       3581.83       3357.75       193.14 o                         
   2   7   5       2628.05       2694.00       161.40 o                         
   3   7   5         55.48         87.39        59.09 o                         
   4   7   5       1597.89       1762.35        88.53 o                         
   5   7   5       1076.41       1325.89       128.06 o                         
   6   7   5         69.41        -96.79       120.33 o                         
   7   7   5         20.86        104.17       137.49 o                         
   8   7   5        460.97        495.66       168.06 o                         
   9   7   5         51.23        129.43       171.65 o                         
 -13   8   5         48.79        130.98       227.59 o                         
 -12   8   5        232.10          3.83       171.72 o                         
 -11   8   5        206.30        118.88       129.33 o                         
 -10   8   5         27.21        -24.58        97.89 o                         
  -9   8   5        600.76        757.22       105.18 o                         
  -8   8   5        288.53        149.66        85.47 o                         
  -7   8   5        268.30        332.73        77.73 o                         
  -6   8   5        329.54        185.47        76.98 o                         
  -5   8   5       4537.85       4517.22       197.11 o                         
  -4   8   5       3822.08       3787.54       165.38 o                         
  -3   8   5       2044.79       1964.91        85.27 o                         
  -2   8   5        924.12       1040.38        60.77 o                         
  -1   8   5       1895.84       1708.08        78.69 o                         
   0   8   5       5479.66       5637.70       209.22 o                         
   1   8   5        930.64        935.92       109.75 o                         
   2   8   5       9219.37       9061.97       330.72 o                         
   3   8   5       2974.17       3149.27       231.55 o                         
   4   8   5       1682.26       1809.17       118.81 o                         
   5   8   5        117.18        107.58        99.93 o                         
   6   8   5        125.52         79.16       130.08 o                         
   7   8   5         45.94         59.85       139.82 o                         
   8   8   5         15.44         44.13       156.42 o                         
   9   8   5        115.28       -151.28       164.53 o                         
 -13   9   5         73.57        101.74       196.87 o                         
 -12   9   5        202.94        328.74       231.07 o                         
 -11   9   5        227.67        150.43       137.31 o                         
 -10   9   5         11.80        -97.42        97.42 o                         
  -9   9   5        405.70        436.11       101.80 o                         
  -8   9   5       2402.14       2569.01       186.30 o                         
  -7   9   5       1277.63       1181.10       100.98 o                         
  -6   9   5       1137.29       1203.89       121.05 o                         
  -5   9   5        553.69        640.99        84.11 o                         
  -4   9   5        476.03        540.24        73.31 o                         
  -3   9   5       2788.26       2832.83       109.17 o                         
  -2   9   5       1678.95       1795.74        99.10 o                         
  -1   9   5       1467.55       1562.98        82.36 o                         
   0   9   5       4142.59       4094.87       166.97 o                         
   1   9   5       3399.73       3183.47       389.37 o                         
   2   9   5        605.27        562.51       112.50 o                         
   3   9   5        638.00        687.25        74.34 o                         
   4   9   5        465.95        632.24        85.75 o                         
   5   9   5        286.60        225.34       132.91 o                         
   6   9   5       1094.45       1089.97       176.22 o                         
   7   9   5       1182.50       1084.59       182.97 o                         
   8   9   5        109.00        -44.45       159.25 o                         
 -12  10   5        104.37         32.64       184.79 o                         
 -11  10   5        319.23        198.18       176.66 o                         
 -10  10   5        434.63        388.83       169.46 o                         
  -9  10   5        353.77        276.73       101.28 o                         
  -8  10   5        791.07        676.12       101.40 o                         
  -7  10   5        896.13        986.76       179.70 o                         
  -6  10   5       2629.48       2921.55       159.02 o                         
  -5  10   5       1043.73       1177.67       101.44 o                         
  -4  10   5       2335.74       2427.34       202.28 o                         
  -3  10   5         83.16        130.26        47.10 o                         
  -2  10   5       2063.00       2173.50        92.85 o                         
  -1  10   5        615.27        572.04        55.88 o                         
   0  10   5       1805.29       1797.78        98.17 o                         
   1  10   5       1611.13       1333.31       261.95 o                         
   2  10   5       1817.15       2179.68       167.16 o                         
   3  10   5       2709.13       2912.65       511.55 o                         
   4  10   5        995.49       1087.83       156.63 o                         
   5  10   5        203.48        106.86       133.53 o                         
   6  10   5        168.24        226.00       165.36 o                         
   7  10   5         22.43        328.63       169.43 o                         
   8  10   5          3.25       -172.52       172.52 o                         
 -12  11   5         50.59       -305.64       370.07 o                         
 -11  11   5        347.03        548.17       200.90 o                         
 -10  11   5        391.28        278.46       135.93 o                         
  -9  11   5        723.18        593.16       114.36 o                         
  -8  11   5        443.25        395.39        97.15 o                         
  -7  11   5        450.38        329.12       100.98 o                         
  -6  11   5        337.19        383.90       125.71 o                         
  -5  11   5       1423.58       1323.75       110.08 o                         
  -4  11   5       3358.10       3405.28       272.97 o                         
  -3  11   5       6107.91       6011.56       237.72 o                         
  -2  11   5        545.33        483.87        57.89 o                         
  -1  11   5       2189.05       2219.67       166.56 o                         
   0  11   5        217.72        227.53        54.17 o                         
   1  11   5       3455.47       3435.83       216.95 o                         
   2  11   5       1305.47       1398.30       221.52 o                         
   3  11   5       1657.27       1939.37       372.87 o                         
   4  11   5       1157.34       1045.38       161.53 o                         
   5  11   5        174.56        309.38       146.18 o                         
   6  11   5        191.91        121.13       158.49 o                         
   7  11   5        508.77        224.96       173.34 o                         
   8  11   5        102.93       -156.69       177.54 o                         
 -12  12   5         66.72        -39.47       202.93 o                         
 -11  12   5          5.03        -89.91       187.16 o                         
 -10  12   5        157.45         50.92       133.71 o                         
  -9  12   5        220.68        188.61       124.15 o                         
  -8  12   5        195.79        321.87        99.15 o                         
  -7  12   5       2136.84       2140.54       151.06 o                         
  -6  12   5       1077.61       1507.15       125.36 o                         
  -5  12   5        236.77        380.39        87.18 o                         
  -4  12   5       1062.72       1239.97       125.03 o                         
  -3  12   5        495.71        580.28        78.59 o                         
  -2  12   5        120.85        184.22        55.45 o                         
  -1  12   5        180.77        315.25        71.70 o                         
   0  12   5        282.86        282.68        61.57 o                         
   1  12   5       1124.36       1360.31       145.89 o                         
   2  12   5       1009.36       1015.09       150.62 o                         
   3  12   5         24.27        -34.11       119.33 o                         
   4  12   5        220.37        213.07       182.23 o                         
   5  12   5        254.60        415.66       155.19 o                         
   6  12   5        450.49        621.19       185.24 o                         
   7  12   5        161.81        268.83       251.16 o                         
 -11  13   5        198.61        -34.52       199.97 o                         
 -10  13   5         47.44       -166.50       166.50 o                         
  -9  13   5        410.51        233.28       133.89 o                         
  -8  13   5        723.71        936.81       168.72 o                         
  -7  13   5        771.18        702.36       116.95 o                         
  -6  13   5        155.14        188.32        96.21 o                         
  -5  13   5        202.24        306.26        91.41 o                         
  -4  13   5       1962.74       1999.52       129.02 o                         
  -3  13   5       1313.05       1308.56       105.46 o                         
  -2  13   5        433.15        504.95        65.48 o                         
  -1  13   5       1893.90       2049.49       135.05 o                         
   0  13   5        322.88        460.27        70.11 o                         
   1  13   5          2.96        -61.71       137.75 o                         
   2  13   5        285.68        553.05       290.60 o                         
   3  13   5         41.09         27.38       127.96 o                         
   4  13   5        294.43        321.56       149.47 o                         
   5  13   5          3.42        139.45       245.45 o                         
   6  13   5         83.52       -164.39       164.39 o                         
   7  13   5        510.31        746.52       211.30 o                         
 -11  14   5         18.31       -283.88       320.19 o                         
 -10  14   5         88.97       -174.84       174.84 o                         
  -9  14   5          7.13        -53.16       129.27 o                         
  -8  14   5        818.20        869.11       170.03 o                         
  -7  14   5        386.71        540.80       119.33 o                         
  -6  14   5        182.84        167.69       106.84 o                         
  -5  14   5        336.45        549.79        97.39 o                         
  -4  14   5       1788.38       1886.69       130.02 o                         
  -3  14   5        717.98        737.95        93.44 o                         
  -2  14   5        219.29        200.98        69.51 o                         
  -1  14   5        228.08        157.47        80.93 o                         
   0  14   5        229.07        184.92        82.68 o                         
   1  14   5        165.92         60.16       196.24 o                         
   2  14   5        565.65        996.53       384.60 o                         
   3  14   5        868.30       1241.61       438.27 o                         
   4  14   5        610.79        796.37       175.51 o                         
   5  14   5        116.54        146.89       168.78 o                         
   6  14   5        155.48        244.85       188.08 o                         
   7  14   5         72.32        -40.90       291.17 o                         
 -10  15   5         70.37        129.71       201.99 o                         
  -9  15   5         85.90       -240.10       240.10 o                         
  -8  15   5        519.48        563.87       163.72 o                         
  -7  15   5         19.93          7.14       140.86 o                         
  -6  15   5        320.12        248.36       108.64 o                         
  -5  15   5        335.83        431.85       101.78 o                         
  -4  15   5        595.21        686.37       100.05 o                         
  -3  15   5        927.83        945.00       104.77 o                         
  -2  15   5          6.37        -72.61        87.04 o                         
  -1  15   5         19.38         48.79       113.61 o                         
   0  15   5        299.40        297.71       140.86 o                         
   1  15   5         15.55         59.11       134.74 o                         
   2  15   5        378.97         73.29       132.00 o                         
   3  15   5         72.65        -25.41       140.49 o                         
   4  15   5         76.36        110.43       157.99 o                         
   5  15   5         18.37        167.10       321.28 o                         
   6  15   5         60.69        -58.29       185.05 o                         
 -10  16   5         72.39       -111.59       287.13 o                         
  -9  16   5        176.23        151.35       265.43 o                         
  -8  16   5        574.88       1133.24       281.31 o                         
  -7  16   5        582.13        706.02       162.49 o                         
  -6  16   5         33.64        204.65       246.02 o                         
  -5  16   5         15.67        217.23       122.28 o                         
  -4  16   5        153.88        310.60       116.42 o                         
  -3  16   5       1191.08       1347.53       185.33 o                         
  -2  16   5        259.61        178.55       125.29 o                         
  -1  16   5        237.81        175.61       111.33 o                         
   0  16   5        455.44        316.81       141.07 o                         
   1  16   5        307.13        186.12       136.12 o                         
   2  16   5         73.08        100.57       138.13 o                         
   3  16   5         65.12        246.57       157.64 o                         
   4  16   5         29.37       -122.54       161.53 o                         
   5  16   5         22.59       -169.40       185.55 o                         
  -9  17   5         44.38        273.84       274.56 o                         
  -8  17   5         83.42        184.36       249.03 o                         
  -7  17   5        395.25        420.52       226.61 o                         
  -6  17   5        201.13        532.00       211.97 o                         
  -5  17   5        656.04        751.67       148.01 o                         
  -4  17   5        528.53        581.98       131.01 o                         
  -3  17   5        670.67        645.46       168.58 o                         
  -2  17   5        230.95        560.44       152.80 o                         
   0  17   5        301.24        -51.07       112.32 o                         
   1  17   5        227.08        156.61       141.00 o                         
   2  17   5         98.44        134.86       144.21 o                         
   3  17   5         23.52         79.90       157.64 o                         
   4  17   5         62.33        308.91       181.72 o                         
   5  17   5        103.92        100.58       260.45 o                         
  -8  18   5         15.61        344.01       259.62 o                         
  -7  18   5         90.10        258.89       225.26 o                         
  -6  18   5        210.76        284.43       207.40 o                         
  -5  18   5        113.43        193.80       187.78 o                         
  -4  18   5        148.95        352.32       171.17 o                         
  -3  18   5        270.62         47.54       156.75 o                         
   0  18   5         33.58        -95.50        95.50 o                         
   1  18   5        180.35        403.82       154.59 o                         
   2  18   5        234.32        219.13       161.25 o                         
   3  18   5         77.70         24.54       168.17 o                         
   4  18   5        107.44        121.85       183.21 o                         
  -7  19   5        101.04        228.37       233.77 o                         
  -6  19   5         31.08        154.88       219.44 o                         
  -5  19   5         22.97        232.42       198.99 o                         
  -4  19   5         28.16         63.01       171.59 o                         
  -3  19   5        365.51         57.20       166.92 o                         
   1  19   5        363.80         88.86       221.00 o                         
   2  19   5          8.94        -59.55       172.63 o                         
   3  19   5         50.31        204.69       179.20 o                         
  -5  20   5         55.43        188.82       208.96 o                         
  -4  20   5         42.06          5.71       187.16 o                         
   1  20   5        277.63        393.53       240.93 o                         
  -5 -20   6         89.53        121.66       217.58 o                         
  -4 -20   6        131.66         66.09       275.24 o                         
  -3 -20   6         20.26        -71.35       162.95 o                         
  -2 -20   6         83.76        109.25       168.22 o                         
  -1 -20   6         93.60        -60.90       219.86 o                         
   0 -20   6         41.52        -65.81       205.12 o                         
  -7 -19   6         15.96         85.74       217.78 o                         
  -6 -19   6        190.46        157.68       213.74 o                         
  -5 -19   6         72.41        210.93       182.81 o                         
  -4 -19   6        163.33          6.68       169.93 o                         
  -3 -19   6        246.22       -124.74       274.36 o                         
  -2 -19   6         11.55        -53.34       147.95 o                         
  -1 -19   6          1.73        -26.57       146.37 o                         
   0 -19   6         90.97         -0.31       147.32 o                         
   1 -19   6         40.26         70.49       149.17 o                         
  -8 -18   6        423.61        148.34       209.48 o                         
  -7 -18   6          4.33        -57.09       199.20 o                         
  -6 -18   6         32.58         12.35       197.96 o                         
  -5 -18   6        306.67        509.82       179.84 o                         
  -4 -18   6         27.99          5.11       151.45 o                         
  -3 -18   6         74.45         49.58       175.90 o                         
  -2 -18   6        279.30        330.57       148.51 o                         
  -1 -18   6        174.20         82.39       139.65 o                         
   0 -18   6        151.48         92.08       311.73 o                         
   1 -18   6        345.11         91.17       144.04 o                         
   2 -18   6        104.59        237.02       182.23 o                         
   3 -18   6         33.06        -70.69       202.94 o                         
  -9 -17   6        222.13         58.96       211.87 o                         
  -8 -17   6         57.20        -99.96       196.09 o                         
  -7 -17   6         49.36        -99.03       189.24 o                         
  -6 -17   6        553.64        889.40       225.26 o                         
  -5 -17   6        557.78        605.75       175.87 o                         
  -4 -17   6        560.88        400.55       158.68 o                         
  -3 -17   6        257.52        350.79       144.95 o                         
  -2 -17   6        208.51        166.83       137.97 o                         
  -1 -17   6        123.08         76.21       133.25 o                         
   0 -17   6        249.73        360.98       139.54 o                         
   1 -17   6        275.00        285.79       213.89 o                         
   2 -17   6        167.54         10.72       266.21 o                         
   3 -17   6        284.08         57.92       214.67 o                         
   4 -17   6        188.47        514.98       237.92 o                         
 -10 -16   6        166.81         99.03       222.25 o                         
  -9 -16   6         58.34        102.35       207.40 o                         
  -8 -16   6        200.19        531.69       216.85 o                         
  -7 -16   6        252.36        227.75       196.81 o                         
  -6 -16   6         12.90        141.59       182.28 o                         
  -5 -16   6        385.34        496.40       193.29 o                         
  -4 -16   6        385.02        434.39       218.15 o                         
  -3 -16   6        434.38        443.00       189.86 o                         
  -2 -16   6        416.52        414.36       140.16 o                         
  -1 -16   6         94.96        154.06       126.88 o                         
   0 -16   6        959.59        834.81       162.04 o                         
   1 -16   6        721.80        575.60       141.07 o                         
   2 -16   6        254.16         78.48       194.63 o                         
   3 -16   6         29.56       -154.05       188.30 o                         
   4 -16   6          1.60       -111.90       204.18 o                         
 -10 -15   6         11.71         31.87       207.09 o                         
  -9 -15   6        468.36        657.71       218.72 o                         
  -8 -15   6         69.01         37.27       187.16 o                         
  -7 -15   6        786.98        623.35       202.11 o                         
  -6 -15   6        564.39        241.45       178.13 o                         
  -5 -15   6         71.77         50.86       165.98 o                         
  -4 -15   6       1543.88       1666.69       181.32 o                         
  -3 -15   6        660.18        485.84       168.32 o                         
  -2 -15   6        264.11         58.20       115.90 o                         
  -1 -15   6        198.00        192.13       121.91 o                         
   0 -15   6        578.17        636.88       136.34 o                         
   1 -15   6        169.59         82.88       126.18 o                         
   2 -15   6         72.26         28.75       178.75 o                         
   3 -15   6        283.18        162.77       195.78 o                         
   4 -15   6        173.16        227.23       210.83 o                         
   5 -15   6         73.61         54.19       221.00 o                         
 -11 -14   6         43.00       -185.29       214.98 o                         
 -10 -14   6        153.22        423.94       219.24 o                         
  -9 -14   6        305.27        107.02       193.91 o                         
  -8 -14   6        514.79        763.80       213.63 o                         
  -7 -14   6        237.36        325.84       184.46 o                         
  -6 -14   6         70.25        -74.01       162.66 o                         
  -5 -14   6        245.85        473.46       177.09 o                         
  -4 -14   6       1186.88       1468.44       160.46 o                         
  -3 -14   6        675.67        698.90       131.89 o                         
  -2 -14   6        689.22        598.83       127.17 o                         
  -1 -14   6       1613.97       1580.99       316.24 o                         
   0 -14   6        727.24        805.88       133.66 o                         
   1 -14   6        165.78        168.05       115.28 o                         
   2 -14   6        232.12        259.93       173.98 o                         
   3 -14   6         78.72        320.97       190.79 o                         
   4 -14   6         13.17        252.25       198.99 o                         
   5 -14   6        186.42        224.12       217.68 o                         
   6 -14   6         66.06       -203.46       220.90 o                         
 -11 -13   6         15.66        201.69       223.29 o                         
 -10 -13   6         26.25        -37.79       198.79 o                         
  -9 -13   6         43.26         41.21       189.76 o                         
  -8 -13   6        254.16        257.23       181.45 o                         
  -7 -13   6        398.97        305.60       174.29 o                         
  -6 -13   6       1520.31       1359.12       218.51 o                         
  -5 -13   6         59.95        180.62       154.25 o                         
  -4 -13   6       1165.31       1116.21       100.14 o                         
  -3 -13   6        146.93         23.90        67.03 o                         
  -2 -13   6         66.52         22.35       101.61 o                         
  -1 -13   6        615.92        522.20       117.92 o                         
   0 -13   6        122.00        211.65       106.50 o                         
   1 -13   6        300.10        190.20       111.23 o                         
   2 -13   6       1111.50       1135.84       213.32 o                         
   3 -13   6        257.72        192.35       178.65 o                         
   4 -13   6         17.08        182.07       190.69 o                         
   5 -13   6         42.77         10.17       203.77 o                         
   6 -13   6         31.08       -198.99       198.99 o                         
 -12 -12   6          2.33        116.05       223.70 o                         
 -11 -12   6         73.34        190.79       208.65 o                         
 -10 -12   6          2.85       -114.19       186.85 o                         
  -9 -12   6         58.66        159.65       180.83 o                         
  -8 -12   6        721.86        483.84       190.17 o                         
  -7 -12   6        146.95        115.64       161.83 o                         
  -6 -12   6        250.91        210.52       160.17 o                         
  -5 -12   6       1041.73        954.49       179.79 o                         
  -4 -12   6        153.76        235.85       103.99 o                         
  -3 -12   6       1047.91       1031.14        92.55 o                         
  -2 -12   6        122.85        148.79        45.12 o                         
  -1 -12   6       2371.74       2412.81       127.71 o                         
   0 -12   6        337.90        265.71       102.71 o                         
   1 -12   6        561.86        474.24       161.05 o                         
   2 -12   6        239.98        166.40       163.18 o                         
   3 -12   6          9.61        -83.46       162.66 o                         
   4 -12   6         29.38        -96.12       169.31 o                         
   5 -12   6        521.02        694.77       219.44 o                         
   6 -12   6          7.00        -48.89       207.61 o                         
   7 -12   6         76.84        -31.87       238.03 o                         
 -12 -11   6         39.24         37.89       216.33 o                         
 -11 -11   6         62.38         79.83       201.17 o                         
 -10 -11   6          3.91       -172.94       172.94 o                         
  -9 -11   6         37.96       -156.02       167.44 o                         
  -8 -11   6         49.53         95.50       165.67 o                         
  -7 -11   6         50.47        -93.11       147.82 o                         
  -6 -11   6        302.68        107.96       145.74 o                         
  -5 -11   6        147.04        176.05       141.38 o                         
  -4 -11   6       1506.77       1457.20       141.98 o                         
  -3 -11   6       1259.98       1226.48        73.89 o                         
  -2 -11   6        776.49        831.09       154.27 o                         
  -1 -11   6        722.09        727.61        62.18 o                         
   0 -11   6       2476.20       1857.18       160.73 o                         
   1 -11   6         63.62        -92.70       130.69 o                         
   2 -11   6        791.35        959.26       190.17 o                         
   3 -11   6        145.24        162.46       161.31 o                         
   4 -11   6        470.65        648.68       203.25 o                         
   5 -11   6        102.16        116.57       188.82 o                         
   6 -11   6        115.59       -126.33       198.99 o                         
   7 -11   6        528.76        445.12       251.94 o                         
 -12 -10   6         57.17        317.85       228.27 o                         
 -11 -10   6         55.73       -144.81       198.48 o                         
 -10 -10   6        133.55        268.65       194.95 o                         
  -9 -10   6        441.13        290.03       186.33 o                         
  -8 -10   6         11.27       -103.39       151.66 o                         
  -7 -10   6        864.93        564.80       170.55 o                         
  -6 -10   6        399.45        673.90       160.17 o                         
  -5 -10   6         17.31        149.27       128.93 o                         
  -4 -10   6        206.01        162.13        52.18 o                         
  -3 -10   6       1048.54       1020.70        65.85 o                         
  -2 -10   6       1158.29       1097.95        71.91 o                         
  -1 -10   6        218.03        237.97        38.55 o                         
   0 -10   6       1377.37       1088.24       125.85 o                         
   1 -10   6        643.05        730.27       165.26 o                         
   2 -10   6         47.73        381.90       157.16 o                         
   3 -10   6       1081.86       1251.79       204.70 o                         
   4 -10   6        234.97        204.39       179.38 o                         
   5 -10   6        217.63        174.60       189.76 o                         
   6 -10   6        388.64        367.89       216.75 o                         
   7 -10   6         37.01        235.22       217.58 o                         
 -13  -9   6        145.35         76.61       233.98 o                         
 -12  -9   6         30.23        -60.52       206.47 o                         
 -11  -9   6        137.21        -53.67       198.68 o                         
 -10  -9   6         18.68       -171.07       171.07 o                         
  -9  -9   6        643.86        702.55       200.24 o                         
  -8  -9   6         24.35        -26.57       155.29 o                         
  -7  -9   6        554.28        590.13       168.37 o                         
  -6  -9   6        212.35        558.78       151.14 o                         
  -5  -9   6       2781.38       2982.22       256.81 o                         
  -4  -9   6        184.18        136.90        41.54 o                         
  -3  -9   6       3373.94       3358.27       136.86 o                         
  -2  -9   6        322.88        346.04        37.36 o                         
  -1  -9   6        196.92        195.08        31.01 o                         
   0  -9   6       3473.06       3238.45       160.68 o                         
   1  -9   6        982.08        777.40       165.15 o                         
   2  -9   6       1790.84       1632.13       213.53 o                         
   3  -9   6        280.91        138.06       152.39 o                         
   4  -9   6        331.86        264.39       172.94 o                         
   5  -9   6        364.40        587.85       203.04 o                         
   6  -9   6        232.00        512.07       221.31 o                         
   7  -9   6         38.86         36.44       213.42 o                         
   8  -9   6         63.58        -28.24       230.24 o                         
 -13  -8   6         81.01        102.66       232.00 o                         
 -12  -8   6        416.32        180.62       220.79 o                         
 -11  -8   6         58.98         -5.29       191.62 o                         
 -10  -8   6        519.45       1070.44       229.82 o                         
  -9  -8   6        360.15        217.99       182.90 o                         
  -8  -8   6        911.43        963.21       201.80 o                         
  -7  -8   6        127.38        -17.13       138.27 o                         
  -6  -8   6        601.56       1026.32       163.29 o                         
  -5  -8   6        348.08        332.90        89.57 o                         
  -4  -8   6       1055.25       1010.26        63.59 o                         
  -3  -8   6        455.34        546.19        86.17 o                         
  -2  -8   6       6255.87       6231.74       208.96 o                         
  -1  -8   6       1067.15       1046.64        78.22 o                         
   0  -8   6       1311.65       1348.25       109.64 o                         
   1  -8   6       7560.93       7486.67       361.22 o                         
   2  -8   6        165.99       -108.37       128.41 o                         
   3  -8   6        880.05        639.86       174.08 o                         
   4  -8   6         92.05         87.51       160.17 o                         
   5  -8   6         54.21        234.81       187.99 o                         
   6  -8   6       1600.87       1603.27       265.95 o                         
   7  -8   6        217.28         90.31       213.01 o                         
   8  -8   6         91.22       -126.23       223.91 o                         
 -13  -7   6        357.79        422.90       247.89 o                         
 -12  -7   6          6.13         -9.76       211.66 o                         
 -11  -7   6        175.46        429.34       220.38 o                         
 -10  -7   6        216.55         24.71       183.32 o                         
  -9  -7   6        813.77        649.82       198.79 o                         
  -8  -7   6       1404.90       1057.26       204.60 o                         
  -7  -7   6        738.01        690.20       163.70 o                         
  -6  -7   6         29.47        -72.88        82.45 o                         
  -5  -7   6       3104.76       3115.43       149.52 o                         
  -4  -7   6        450.48        484.73        36.90 o                         
  -3  -7   6       5166.84       4816.18       135.62 o                         
  -2  -7   6       4675.89       4673.78       150.28 o                         
  -1  -7   6       1917.77       1898.96        78.70 o                         
   0  -7   6       1003.55        916.47        96.81 o                         
   1  -7   6       2469.04       2190.48       124.31 o                         
   2  -7   6        636.57        548.81       101.10 o                         
   3  -7   6        237.00        168.89       143.77 o                         
   4  -7   6       1870.86       1495.63       238.65 o                         
   5  -7   6       1929.00       1777.56       260.76 o                         
   6  -7   6         32.76         11.94       184.77 o                         
   7  -7   6        210.06        403.39       222.87 o                         
   8  -7   6        133.92        -66.85       218.61 o                         
 -13  -6   6        208.98        711.27       265.01 o                         
 -12  -6   6        244.57        300.20       219.96 o                         
 -11  -6   6         25.74        -24.63       198.06 o                         
 -10  -6   6       2464.65       2521.12       297.19 o                         
  -9  -6   6       1268.02        999.54       225.26 o                         
  -8  -6   6        176.22        119.58       149.89 o                         
  -7  -6   6        323.22        253.08       102.62 o                         
  -6  -6   6       2290.41       2474.67       247.47 o                         
  -5  -6   6        413.93        446.75        60.07 o                         
  -4  -6   6       5572.36       5628.79       152.64 o                         
  -3  -6   6        782.02        839.77        44.37 o                         
  -2  -6   6       9796.26       9607.93       301.37 o                         
  -1  -6   6        703.36        794.15       108.41 o                         
   0  -6   6       4955.89       4814.25       171.52 o                         
   1  -6   6       9922.19       9429.98       295.22 o                         
   2  -6   6        409.02        343.71        71.67 o                         
   3  -6   6        332.86        213.80        95.77 o                         
   4  -6   6        861.72        850.06       188.20 o                         
   5  -6   6        407.03        698.19       199.62 o                         
   6  -6   6       2087.59       1885.42       276.95 o                         
   7  -6   6        173.92       -122.08       204.39 o                         
   8  -6   6        186.08         18.79       236.57 o                         
 -14  -5   6        275.85        599.37       276.64 o                         
 -13  -5   6        742.82        632.49       252.66 o                         
 -12  -5   6        180.12       -205.53       205.53 o                         
 -11  -5   6          6.24        -14.74       222.14 o                         
 -10  -5   6         81.73         50.39       132.38 o                         
  -9  -5   6       1572.32       1725.95       235.02 o                         
  -8  -5   6        199.86        122.21       112.09 o                         
  -7  -5   6       2307.26       2024.21       133.58 o                         
  -6  -5   6       3300.58       3131.11       239.59 o                         
  -5  -5   6       5240.43       4983.20       200.44 o                         
  -4  -5   6        258.67        230.92        42.26 o                         
  -3  -5   6       4806.99       4423.13       123.49 o                         
  -2  -5   6        546.80        554.62        30.33 o                         
  -1  -5   6       1393.70       1400.02        51.64 o                         
   0  -5   6       2728.84       2753.00       110.75 o                         
   1  -5   6       2197.54       2107.22        97.60 o                         
   2  -5   6      12946.34      12375.60       447.77 o                         
   3  -5   6       4435.89       4488.23       196.11 o                         
   4  -5   6          8.52         87.20       149.58 o                         
   5  -5   6       1781.38       2115.76       263.46 o                         
   6  -5   6       1327.50       1218.67       246.95 o                         
   7  -5   6        178.77         -3.94       210.41 o                         
   8  -5   6         50.54         85.43       217.99 o                         
   9  -5   6        113.53        165.26       247.68 o                         
 -14  -4   6        152.97        358.75       255.67 o                         
 -13  -4   6        133.07         46.09       227.96 o                         
 -12  -4   6        628.35        184.46       224.74 o                         
 -11  -4   6         95.19         83.00       253.03 o
[truncated: 322,543 more chars]
